# Supplementary material for: Untargeted metabolomics analysis reveals Mycobacterium tuberculosis strain H37Rv specifically induces tryptophan metabolism in human macrophages
Source: BMC Microbiol. 2022 Oct 17;22:249. doi: 10.1186/s12866-022-02659-y (PMC9575276; doi:10.1186/s12866-022-02659-y)
Supplement: Supplementary file 2 — Additional file 2. [file 12866_2022_2659_MOESM2_ESM.xlsx]

## Sheet: Sheet1
Table S2 All the identified metabolites in this study
name	mz	rt	rtmin	MS2_name	MS1_name	identify.pvalue	ppm	formula	MS_type	Ctrl-24h-1	Ctrl-24h-2	Ctrl-24h-3	BCG-24h-1	BCG-24h-2	BCG-24h-3	Ra-24h-1	Ra-24h-2	Ra-24h-3	Rv-24h-1	Rv-24h-2	Rv-24h-3	QC1	QC2	QC3	QC4	QC5	Class	CAS	HMDB	C_ID	Pathway	KEGG_B_class	KEGG_A_class
NEG_M83T32	82.9525	31.7742	0.53	--	--	--	--	--	--	3.64831e+08	5.2887e+08	1459590550	12.7089	12.7089	12.7089	12.7089	12.7089	12.7089	12.7089	12.7089	12.7089	2.63523e+08	231241151	2.76894e+08	2.51897e+08	2.56394e+08	--	--	--	-	-	-	-
NEG_M84T151	84.044	150.639	2.51	--	--	--	--	--	--	766519	574701	420819	941706	807650	12.7089	12.7089	12.7089	12.7089	12.7089	12.7089	12.7089	451140	479626	433317	464096	457145	--	--	--	-	-	-	-
NEG_M85T32	84.9495	31.6618	0.53	--	--	--	--	--	--	178781994	259981335	7.06631e+08	12.7089	12.7089	12.7089	12.7089	12.7089	12.7089	12.7089	12.7089	12.7089	1.29993e+08	1.14978e+08	1.35928e+08	1.24521e+08	1.26588e+08	--	--	--	-	-	-	-
NEG_M85T36	84.9892	35.9162	0.6	--	--	--	--	--	--	5.09868e+06	4.73371e+06	5.40947e+06	5.89194e+06	6.09288e+06	6.52418e+06	9.11568e+06	9.92103e+06	1.17676e+07	1.6116e+07	2.56491e+07	6.63388e+07	4.37647e+06	4.72431e+06	4.20056e+06	4.54983e+06	4.46284e+06	--	--	--	-	-	-	-
NEG_M86T109	86.0056	108.65	1.81	--	--	--	--	--	--	390025	3.87593e+06	651074	31137.8	23515.6	239327	1.03834e+06	317451	1.44772e+06	997286	473459	367277	1.27442e+06	1.21347e+06	1.31105e+06	1.23818e+06	1.25956e+06	--	--	--	-	-	-	-
NEG_M86T141	86.0232	140.506	2.34	--	--	--	--	--	--	59739	295239	50864.8	51130.3	40831.7	34702.7	59451.7	72159	417226	35804.5	59726.1	24348.8	292195	254773	315814	274940	284286	--	--	--	-	-	-	-
NEG_M87T104	87.0071	104.463	1.74	Pyruvic acid	--	2.91e-05	1.87668	C3H4O3	MS2	2.30675e+07	19560268	1.08854e+07	1.51223e+07	7.76971e+06	7.39311e+06	5.49495e+06	4.46611e+06	6.00154e+06	4.17297e+06	3.11732e+06	2.38374e+06	2.02713e+07	2.26194e+07	2.05276e+07	2.19838e+07	2.14992e+07	Keto acids and derivatives	127-17-3	HMDB0000243	C00022	ko01100//Metabolic pathways;ko01110//Biosynthesis of secondary metabolites;ko01120//Microbial metabolism in diverse environments;ko01130//Biosynthesis of antibiotics;ko01230//Biosynthesis of amino acids;ko01200//Carbon metabolism;ko00350//Tyrosine metabolism;ko01210//2-Oxocarboxylic acid metabolism;ko05230//Central carbon metabolism in cancer;ko00330//Arginine and proline metabolism;ko01220//Degr…	Amino acid metabolism;Biosynthesis of other secondary metabolites;Cancers;Carbohydrate metabolism;Endocrine and metabolic diseases;Endocrine system;Global and overview maps;Metabolism of cofactors and vitamins;Metabolism of other amino acids;Metabolism of terpenoids and polyketides;Signal transduction	Environmental Information Processing;Human Diseases;Metabolism;Organismal Systems
NEG_M87T207	87.0074	207.257	3.45	--	--	--	--	--	--	5.2653e+06	2.19084e+07	1.44649e+07	6.18932e+06	12.7089	12.7089	12.7089	12.7089	12.7089	12.7089	12.7089	12.7089	7.64348e+06	6.83406e+06	8.39237e+06	7.43372e+06	7.54887e+06	--	--	--	-	-	-	-
NEG_M88T106	88.0389	106.491	1.77	--	L-Alanine	--	17.0003	C3H7NO2	MS1	8.70273e+07	8.87617e+07	9.03893e+07	9.55595e+07	8.79812e+07	8.50581e+07	6.49381e+07	7.1579e+07	6.56967e+07	4.54238e+07	4.30741e+07	5.03268e+07	8.86173e+07	8.39182e+07	9.08095e+07	8.62114e+07	8.73878e+07	Carboxylic acids and derivatives	302-72-7	HMDB0062251	C01401	ko00460//Cyanoamino acid metabolism	Metabolism of other amino acids	Metabolism
NEG_M88T93	88.0389	93.3442	1.56	Sarcosine	--	3.41e-11	3.08847	C3H7NO2	MS2	9.09221e+06	1.26461e+07	1.7535e+07	2.2946e+07	3.00888e+07	4.30984e+07	5.43663e+07	7.26274e+08	12.7089	12.7089	12.7089	12.7089	1.30384e+07	1.36229e+07	1.27803e+07	1.33248e+07	1.31919e+07	Carboxylic acids and derivatives	107-97-1	HMDB0000271	C00213	ko01100//Metabolic pathways;ko00330//Arginine and proline metabolism;ko00260//Glycine, serine and threonine metabolism	Amino acid metabolism;Global and overview maps	Metabolism
NEG_M88T194	88.0385	193.573	3.23	--	--	--	--	--	--	2.25439e+06	1.85677e+06	2.36003e+06	1.5952e+06	1.42529e+06	2.50051e+06	1.14432e+06	1.13817e+06	980666	812925	866322	883097	1.9292e+06	1.98581e+06	1.90049e+06	1.95874e+06	1.94355e+06	--	--	--	-	-	-	-
NEG_M88T125	88.0388	125.376	2.09	--	--	--	--	--	--	2.25759e+06	2.31756e+06	2.6055e+06	1.63326e+06	2.10561e+06	2.00398e+06	1.42517e+06	1.35672e+06	1.40591e+06	1.39357e+06	1.50038e+06	648310	1.93636e+06	2.81783e+06	1.99191e+06	2.51977e+06	2.36602e+06	--	--	--	-	-	-	-
NEG_M89T42	88.9866	41.6415	0.69	--	--	--	--	--	--	5.7969e+06	2.58192e+06	2.66409e+06	1.23216e+06	2.47944e+06	739386	638168	782840	1.3263e+06	591034	478108	253750	3.33709e+07	2.75782e+07	3.62136e+07	2.50767e+07	3.15123e+07	--	--	--	-	-	-	-
NEG_M89T75	88.9864	75.0199	1.25	--	--	--	--	--	--	12.7089	12.7089	12.7089	12.7089	12.7089	12.7089	12.7089	12.7089	12.7089	12.7089	12.7089	12.7089	5.99647e+07	6.06743e+07	5.97214e+07	6.03229e+07	6.01749e+07	--	--	--	-	-	-	-
NEG_M89T99_1	89.0009	99.2597	1.65	--	--	--	--	--	--	8.41813e+06	1.21637e+07	2.28632e+07	2.77688e+07	2.63017e+07	1.87225e+08	12.7089	12.7089	12.7089	12.7089	12.7089	12.7089	5.81849e+06	4.67677e+06	6.57898e+06	5.34318e+06	5.59767e+06	--	--	--	-	-	-	-
NEG_M89T99_2	89.0229	99.2372	1.65	--	--	--	--	--	--	1562322947	1604986226	2375750743	2215482224	1225267586	2311174277	1779661692	1328670652	1185497526	8.892e+08	1219901250	5.74191e+08	1251545222	1060000134	1336816437	1158670541	1201732137	--	--	--	-	-	-	-
NEG_M89T396	89.0224	396.269	6.6	--	--	--	--	--	--	2183366055	6.05795e+08	1144318977	9.93418e+08	1.83546e+08	4.71144e+08	3.66208e+08	6.59248e+08	1.00536e+08	1.91254e+08	6.764e+07	5.14888e+08	2.67191e+08	2.07857e+08	2.66474e+08	2.30473e+08	240268262	--	--	--	-	-	-	-
NEG_M89T423	89.0224	422.826	7.05	--	--	--	--	--	--	1.07965e+08	7.9286e+07	1.04861e+08	1.68554e+07	6.95075e+07	1.62346e+07	8.99124e+07	1.95492e+08	3.13862e+07	55611893	6.6189e+07	168207006	2.26855e+08	1.75154e+08	2.53233e+08	2.09044e+08	2.16753e+08	--	--	--	-	-	-	-
NEG_M89T517	89.0223	517.384	8.62	--	--	--	--	--	--	12.7089	12.7089	12.7089	12.7089	12.7089	12.7089	12.7089	12.7089	12.7089	12.7089	12.7089	12.7089	8.20758e+07	1.21691e+08	5.86379e+07	9.6741e+07	89656379	--	--	--	-	-	-	-
NEG_M89T570	89.0224	569.811	9.5	--	--	--	--	--	--	3.36185e+08	2.79732e+08	3.12129e+08	1471579234	3.31501e+08	1313013297	12.7089	12.7089	12.7089	12.7089	12.7089	12.7089	1.25893e+08	1.76241e+08	9.15592e+07	1.54986e+08	1.37151e+08	--	--	--	-	-	-	-
NEG_M89T463	89.0223	463.443	7.72	--	--	--	--	--	--	9.02198e+07	4.32957e+07	6.20014e+07	5.08645e+06	2.19824e+07	1.59282e+07	1.70799e+07	1.63589e+07	1.93982e+06	4.59506e+06	7.83218e+06	1.56866e+07	8.44203e+07	7.70884e+07	8.19121e+07	7.64864e+07	7.95417e+07	--	--	--	-	-	-	-
NEG_M89T253	89.0223	252.981	4.22	Hydroxypropionic acid	--	1.71e-07	23.7381	C3H6O3	MS2	1.07571e+08	3.57687e+07	2.98009e+07	2.78876e+07	2.19584e+07	2.44665e+07	6.32456e+06	2.48865e+07	32717163	7.90146e+06	1.15093e+07	1.6413e+07	2.48244e+08	1.58024e+08	2.25394e+08	1.63202e+08	1.92714e+08	Hydroxy acids and derivatives	503-66-2	HMDB0000700	C01013	ko01100//Metabolic pathways;ko01120//Microbial metabolism in diverse environments;ko01200//Carbon metabolism;ko00240//Pyrimidine metabolism;ko00410//beta-Alanine metabolism;ko00640//Propanoate metabolism	Carbohydrate metabolism;Global and overview maps;Metabolism of other amino acids;Nucleotide metabolism	Metabolism
NEG_M89T410	89.0224	409.996	6.83	--	--	--	--	--	--	5.23652e+08	12.7089	12.7089	12.7089	12.7089	12.7089	12.7089	12.7089	12.7089	12.7089	12.7089	12.7089	1.11321e+08	1.1344e+08	1.09582e+08	1.12271e+08	1.11692e+08	--	--	--	-	-	-	-
NEG_M89T583	89.0224	583.289	9.72	--	--	--	--	--	--	8.93285e+07	7.1159e+07	2.82549e+07	7.15854e+06	4.56299e+07	1.54159e+07	4.30726e+06	4.09982e+06	3.47052e+06	2.97847e+06	2.60374e+06	1.66629e+06	8.10133e+07	9.09148e+07	7.39831e+07	9.31348e+07	8.35692e+07	--	--	--	-	-	-	-
NEG_M89T774	89.0224	773.888	12.9	--	--	--	--	--	--	12.7089	12.7089	12.7089	12.7089	12.7089	12.7089	12.7089	12.7089	12.7089	12.7089	12.7089	12.7089	3.63867e+07	3.01817e+07	4.40019e+07	3.50886e+07	3.58354e+07	--	--	--	-	-	-	-
NEG_M89T194	89.0223	193.573	3.23	--	--	--	--	--	--	1239742318	12.7089	12.7089	12.7089	12.7089	12.7089	12.7089	12.7089	12.7089	12.7089	12.7089	12.7089	1.87358e+08	2.39557e+08	148485714	2.12172e+08	1.97492e+08	--	--	--	-	-	-	-
NEG_M89T527	89.0223	527.158	8.79	--	--	--	--	--	--	4.60731e+07	9.74186e+06	7.18029e+07	2.72582e+07	5.2842e+06	4.80856e+06	1.50486e+07	9.88824e+06	3.26022e+06	1.15488e+07	2.32085e+06	1.1607e+07	1.18257e+08	9.79639e+07	1.42874e+08	9.47807e+07	114605105	--	--	--	-	-	-	-
NEG_M89T285	89.0223	285.354	4.76	--	Lactate	--	23.3671	C3H6O3	MS1	4.8701e+07	7.70558e+07	1.48111e+08	4.40859e+07	1.55578e+07	4.69955e+07	6.29889e+07	3.50504e+07	2.08243e+07	6.5148e+06	2.3697e+07	1.32353e+07	5.93013e+07	9.48968e+07	5.49511e+07	9.29312e+07	7.50934e+07	Hydroxy acids and derivatives	-	HMDB0144295	-	-	-	-
NEG_M89T353	89.0223	352.664	5.88	--	--	--	--	--	--	2.50393e+07	1.7403e+07	1.47564e+08	4.24725e+07	7.52305e+06	2.02382e+07	5.49066e+06	4.65062e+06	1.3293e+07	2.15817e+07	1.16733e+07	1.36432e+07	1.30735e+08	9.82208e+07	1.58678e+08	8.35688e+07	1.23197e+08	--	--	--	-	-	-	-
NEG_M89T173	89.0223	172.66	2.88	--	--	--	--	--	--	1.10187e+08	7.40445e+07	2.2835e+08	1.85608e+08	6.34573e+07	8.31967e+07	6.9453e+07	1.69253e+07	3.15074e+07	2.7162e+07	4.98399e+07	6.11154e+07	216180106	1.50168e+08	2.36735e+08	1.73843e+08	1.93971e+08	--	--	--	-	-	-	-
NEG_M89T594	89.0223	593.842	9.9	--	--	--	--	--	--	2.25361e+08	3.29392e+08	9.99423e+07	3.44115e+08	12.7089	12.7089	12.7089	12.7089	12.7089	12.7089	12.7089	12.7089	7.85702e+07	1.25208e+08	9.18696e+07	1.11156e+08	1.06111e+08	--	--	--	-	-	-	-
NEG_M89T813	89.0225	813.464	13.56	--	--	--	--	--	--	12.7089	12.7089	12.7089	12.7089	12.7089	12.7089	12.7089	12.7089	12.7089	12.7089	12.7089	12.7089	4.97156e+07	4.9077e+07	5.00624e+07	4.95556e+07	4.96209e+07	--	--	--	-	-	-	-
NEG_M89T795	89.0224	795.266	13.25	--	--	--	--	--	--	12.7089	12.7089	12.7089	12.7089	12.7089	12.7089	12.7089	12.7089	12.7089	12.7089	12.7089	12.7089	19825215	3.55653e+07	1.83708e+07	2.52707e+07	2.42399e+07	--	--	--	-	-	-	-
NEG_M89T99_3	89.045	99.26	1.65	--	b-Ala	--	29.7703	C3H7NO2	MS1	8.38575e+06	5.90092e+06	8.13508e+06	7.1559e+06	3.31327e+06	6.08933e+06	4.39858e+06	3.34483e+06	2.60729e+06	1.63305e+06	1.47847e+06	1.08592e+06	5.6133e+06	4.47929e+06	6.22775e+06	5.04755e+06	5.34164e+06	--	--	--	C00099	ko01100//Metabolic pathways;ko01110//Biosynthesis of secondary metabolites;ko00240//Pyrimidine metabolism;ko04080//Neuroactive ligand-receptor interaction;ko04974//Protein digestion and absorption;ko00410//beta-Alanine metabolism;ko00770//Pantothenate and CoA biosynthesis;ko00640//Propanoate metabolism	Carbohydrate metabolism;Digestive system;Global and overview maps;Metabolism of cofactors and vitamins;Metabolism of other amino acids;Nucleotide metabolism;Signaling molecules and interaction	Environmental Information Processing;Metabolism;Organismal Systems
NEG_M89T106_2	89.045	106.249	1.77	--	--	--	--	--	--	1.98364e+08	4.7257e+06	272793563	5.75528e+08	8.83968e+08	12.7089	12.7089	12.7089	12.7089	12.7089	12.7089	12.7089	2.88651e+06	3.74031e+06	2.55687e+06	3.30278e+06	3.12307e+06	--	--	--	-	-	-	-
NEG_M90T330	90.0083	329.615	5.49	--	--	--	--	--	--	646140	708352	897667	1.24647e+06	2.21384e+06	8.82229e+06	12.7089	12.7089	12.7089	12.7089	12.7089	12.7089	564209	556046	567675	560462	562105	--	--	--	-	-	-	-
NEG_M90T99	90.0263	99.2602	1.65	L-Lactic acid	--	2.58e-05	1.39899	C3H6O3	MS2	4.80505e+07	7.24669e+07	5.80911e+07	4.72661e+07	2.44607e+07	4.24323e+07	2.98889e+07	1.98853e+07	1.60502e+07	1.10405e+07	1.37337e+07	5.69773e+06	4.45053e+07	5.5671e+07	4.00001e+07	5.17427e+07	4.79365e+07	Hydroxy acids and derivatives	-	HMDB0144295	C00186	ko01100//Metabolic pathways;ko01110//Biosynthesis of secondary metabolites;ko01120//Microbial metabolism in diverse environments;ko01130//Biosynthesis of antibiotics;ko05230//Central carbon metabolism in cancer;ko04922//Glucagon signaling pathway;ko00051//Fructose and mannose metabolism;ko04024//cAMP signaling pathway;ko00620//Pyruvate metabolism;ko00640//Propanoate metabolism;ko00010//Glycolysis…	Cancers;Carbohydrate metabolism;Endocrine system;Global and overview maps;Signal transduction	Environmental Information Processing;Human Diseases;Metabolism;Organismal Systems
NEG_M90T106	90.0263	105.974	1.77	--	--	--	--	--	--	1.96224e+07	9.13202e+06	1.28195e+07	12.7089	12.7089	12.7089	12.7089	12.7089	12.7089	12.7089	12.7089	12.7089	2.07039e+07	1.12752e+07	2.58136e+07	1.7907e+07	1.91159e+07	--	--	--	-	-	-	-
NEG_M91T160	90.932	160.15	2.67	--	--	--	--	--	--	1.70081e+07	1.54345e+07	1.355e+07	1.28946e+07	1.29172e+07	1.29331e+07	1.45755e+07	5.87637e+06	6.17401e+06	7.67237e+06	1.0385e+07	6.30526e+06	1.20867e+07	7.30024e+06	1.48494e+07	1.00173e+07	1.10611e+07	--	--	--	-	-	-	-
NEG_M91T119	90.9321	118.889	1.98	--	--	--	--	--	--	6.82401e+06	6.34254e+06	6.38764e+06	5.5221e+06	4.5477e+06	4.97238e+06	1.04541e+06	620255	2.36446e+06	4.51752e+06	5.76482e+06	2.7969e+06	1.20098e+06	1.10483e+06	1.25034e+06	1.15416e+06	1.17757e+06	--	--	--	-	-	-	-
NEG_M91T826	91.0206	826.217	13.77	--	--	--	--	--	--	7.78381e+06	7.9162e+06	8.71088e+06	7.96179e+06	9.89106e+06	9.02039e+06	1.03802e+07	1.11178e+07	1.06359e+07	1.16289e+07	1.37714e+07	1.44666e+07	6.01674e+06	5.95767e+06	6.04611e+06	5.98736e+06	6.00197e+06	--	--	--	-	-	-	-
NEG_M91T742	91.0197	742.499	12.37	--	1,3-Benzenediol	--	14.0201	C6H6O2	MS1	914255	763882	819863	748547	701416	915410	777702	750180	640969	563302	707583	674144	847389	829905	858234	838809	843532	Benzene and substituted derivatives	108-46-3	HMDB0032037	C01751	ko01120//Microbial metabolism in diverse environments	Global and overview maps	Metabolism
NEG_M91T99	91.0272	99.2485	1.65	--	--	--	--	--	--	1.39737e+07	1.3217e+07	2.5694e+07	3.66485e+07	3.5021e+07	12.7089	12.7089	12.7089	12.7089	12.7089	12.7089	12.7089	7.48684e+06	6.64438e+06	7.85379e+06	7.11862e+06	7.27839e+06	--	--	--	-	-	-	-
NEG_M92T304	92.0239	304.203	5.07	--	--	--	--	--	--	122507	82538.9	116010	132631	106620	104628	111478	144391	116083	91380.7	50225.9	73829.2	120850	135978	116024	128921	125547	--	--	--	-	-	-	-
NEG_M92T109	92.0346	108.694	1.81	--	--	--	--	--	--	735386	352852	493418	326184	74012.2	258863	162588	247056	177748	167671	271300	148446	750508	1.01776e+06	620049	877879	816543	--	--	--	-	-	-	-
NEG_M92T92	92.0345	92.2912	1.54	--	--	--	--	--	--	701168	397453	749508	469299	841773	412527	426402	254872	40755.5	217468	48515.3	168426	745862	798277	745815	803070	772257	--	--	--	-	-	-	-
NEG_M93T96_1	92.9031	95.6791	1.59	--	--	--	--	--	--	1.98069e+06	2.49039e+06	3.02688e+06	5.37847e+06	9.38501e+06	12.7089	12.7089	12.7089	12.7089	12.7089	12.7089	12.7089	1.71994e+06	1.59796e+06	1.77361e+06	1.66509e+06	1.68937e+06	--	--	--	-	-	-	-
NEG_M93T96_2	92.9266	95.8375	1.6	--	Dimethyl sulfone	--	2.75001	C2H6O2S	MS1	5.29847e+08	4.67187e+08	4.60949e+08	4.97734e+08	4.68744e+08	5.09273e+08	5.04181e+08	4.90955e+08	4.8928e+08	4.62969e+08	4.48435e+08	3.03505e+08	4.74612e+08	4.62263e+08	480696626	4.68459e+08	4.71507e+08	Sulfonyls	67-71-0	HMDB0004983	C11142	ko00920//Sulfur metabolism	Energy metabolism	Metabolism
NEG_M93T163	92.9275	163.191	2.72	--	--	--	--	--	--	6.38336e+06	6.50531e+06	3.74503e+06	4.72294e+06	3.92464e+06	3.79467e+06	3.07403e+06	2.75705e+06	1.81601e+06	2.66213e+06	3.45673e+06	675279	4.59653e+06	4.3255e+06	4.79952e+06	4.47103e+06	4.54471e+06	--	--	--	-	-	-	-
NEG_M93T96_3	92.9501	95.6791	1.59	--	--	--	--	--	--	1.84371e+06	1.71424e+06	1.84776e+06	1.91e+06	1.66431e+06	1.87429e+06	1.63713e+06	2.13318e+06	2.02226e+06	1.9694e+06	1.78639e+06	1.35955e+06	1.61886e+06	1.63735e+06	1.6101e+06	1.62818e+06	1.62363e+06	--	--	--	-	-	-	-
NEG_M93T32	93.0079	31.7686	0.53	--	--	--	--	--	--	437409	743688	172810	254864	907159	924014	12.7089	12.7089	12.7089	12.7089	12.7089	12.7089	608740	501669	651340	563057	581666	--	--	--	-	-	-	-
NEG_M93T816	93.0078	815.767	13.6	--	--	--	--	--	--	3.68781e+06	2.11566e+06	1.74725e+06	934107	619518	180076	139162	276827	99217.7	83761.4	88660.1	223421	2.63938e+06	2.86869e+06	2.52515e+06	2.90409e+06	2.71124e+06	--	--	--	-	-	-	-
NEG_M93T411	93.0328	410.726	6.85	--	Phenol	--	19.6337	C6H6O	MS1	502759	515948	588166	474092	333715	409871	289093	463178	294504	271763	146389	160609	523746	485357	546427	503677	514782	Benzene and substituted derivatives	87-66-1	HMDB0013674	-	-	-	-
NEG_M94T109	93.97	108.65	1.81	--	--	--	--	--	--	1.14726e+06	2.72101e+06	8.56102e+06	12.7089	12.7089	12.7089	12.7089	12.7089	12.7089	12.7089	12.7089	12.7089	1.25498e+06	1.23607e+06	1.26304e+06	1.24749e+06	1.25054e+06	--	--	--	-	-	-	-
NEG_M94T220	94.0032	219.805	3.66	--	--	--	--	--	--	171521	119019	82878.5	79190.7	67266.3	40617.5	42153.6	36495	35979.3	18779.3	28381.5	19208.6	214947	218397	212251	217443	215707	--	--	--	-	-	-	-
NEG_M95T96_1	94.8993	95.6102	1.59	--	--	--	--	--	--	1.40432e+06	795251	1.00637e+06	1.02389e+06	1.13773e+06	1.06362e+06	838615	893768	656488	732635	729483	22084.5	989635	912702	1.02341e+06	951394	969238	--	--	--	-	-	-	-
NEG_M95T96_2	94.9236	95.841	1.6	--	--	--	--	--	--	371325179	3.19947e+08	3.14268e+08	3.47148e+08	3.1464e+08	3.36711e+08	3.2728e+08	3.19609e+08	3.20243e+08	2.87898e+08	2.85044e+08	1.87038e+08	3.32555e+08	3.28714e+08	3.34463e+08	3.30618e+08	331587434	--	--	--	-	-	-	-
NEG_M95T96_3	94.948	95.5219	1.59	--	--	--	--	--	--	1.61809e+06	1.09033e+06	1.2111e+06	1.6652e+06	1.43225e+06	2.42703e+06	2.78143e+06	2.19689e+06	4.54081e+06	3.36955e+06	5.30832e+06	8.13419e+06	862354	1.04804e+06	785216	962844	914922	--	--	--	-	-	-	-
NEG_M95T35	94.9792	35.3587	0.59	--	--	--	--	--	--	185058	179478	136147	107055	89705.9	79674.5	57794.7	63024.9	49644.2	34750.6	31148.3	31527.5	359162	320373	370772	333078	345738	--	--	--	-	-	-	-
NEG_M95T172	95.0236	171.822	2.86	--	L-3-Cyanoalanine	--	9.36981	C4H6N2O2	MS1	851190	1.20331e+06	742822	666056	593835	677135	944671	648579	518541	482090	456307	432809	1.24115e+06	1.36004e+06	1.17441e+06	1.30297e+06	1.26966e+06	Carboxylic acids and derivatives	-	HMDB0060245	C02512	ko01100//Metabolic pathways;ko01110//Biosynthesis of secondary metabolites;ko00460//Cyanoamino acid metabolism	Global and overview maps;Metabolism of other amino acids	Metabolism
NEG_M97T96	96.9207	95.8375	1.6	--	--	--	--	--	--	6.02001e+07	4.59454e+07	4.77664e+07	4.79255e+07	4.39559e+07	4.51627e+07	4.26913e+07	4.11972e+07	4.01519e+07	3.42688e+07	3.2462e+07	2.17243e+07	5.62728e+07	5.46972e+07	5.70781e+07	5.54686e+07	5.58792e+07	--	--	--	-	-	-	-
NEG_M97T91_1	96.9431	91.1767	1.52	--	--	--	--	--	--	1.1728e+07	1.17587e+07	1.17762e+07	1.21842e+07	1.06929e+07	1.151e+07	1.04437e+07	1.05635e+07	9.69201e+06	9.56308e+06	9.62675e+06	7.15554e+06	1.1284e+07	1.09683e+07	1.14376e+07	1.1127e+07	1.12042e+07	--	--	--	-	-	-	-
NEG_M97T45	96.9682	44.7607	0.75	--	--	--	--	--	--	1.66123e+07	1.70282e+07	1.80005e+07	8.81565e+06	2.06735e+07	1.87213e+07	1.05947e+07	1.92628e+07	1.78569e+07	7.36832e+06	1.70907e+07	2.23458e+07	1.4859e+07	1.65765e+07	1.45574e+07	1.58331e+07	1.54918e+07	--	--	--	-	-	-	-
NEG_M97T144	96.9684	144.278	2.4	--	--	--	--	--	--	7.17884e+07	5.28794e+07	3.45366e+07	2.36716e+07	5.1758e+06	1.51336e+07	6.95862e+06	1.18672e+06	8.80669e+06	8.15273e+06	8.10019e+06	1.1366e+06	1.13402e+08	1.32009e+08	1.1727e+08	1.41252e+08	1.24728e+08	--	--	--	-	-	-	-
NEG_M97T179	96.968	178.94	2.98	--	--	--	--	--	--	2.31274e+06	1.20265e+07	2.51704e+06	2.65715e+06	1.17798e+07	3.43053e+06	1.26845e+07	1.80503e+07	5.93575e+07	5.20725e+07	2.1943e+08	12.7089	6.65141e+06	4.3335e+06	6.91818e+06	5.51856e+06	5.81851e+06	--	--	--	-	-	-	-
NEG_M97T245	96.9683	245.025	4.08	--	--	--	--	--	--	4.69527e+06	1.06878e+06	7.83287e+06	4.03939e+06	2.10301e+06	4.08575e+06	2.15688e+06	1.53861e+06	528718	515074	1.34756e+06	1.05728e+06	8.57744e+06	7.1699e+06	1.00145e+07	7.87125e+06	8.34747e+06	--	--	--	-	-	-	-
NEG_M97T272	96.968	271.589	4.53	--	--	--	--	--	--	6.24554e+06	12.7089	12.7089	12.7089	12.7089	12.7089	12.7089	12.7089	12.7089	12.7089	12.7089	12.7089	6.62805e+06	7.9798e+06	6.00349e+06	7.18231e+06	6.94093e+06	--	--	--	-	-	-	-
NEG_M97T91_2	96.9683	91.192	1.52	--	--	--	--	--	--	2713263781	2718793427	2828629194	3056396169	3031156516	3231103722	3017187493	3294855597	3267378050	3266011842	3581257044	3058510646	2511418483	2522351328	2506081428	2516811689	2514166378	--	--	--	-	-	-	-
NEG_M97T91_3	96.9932	91.1002	1.52	--	Maleic acid	--	6.42823	C4H4O4	MS1	1.35011e+07	1.36641e+07	1.49704e+07	1.8233e+07	2.02188e+07	2.32477e+07	2.61118e+07	3.82456e+07	6.02568e+07	1.14519e+08	12.7089	12.7089	1.14089e+07	1.15474e+07	1.13442e+07	1.14757e+07	1.1444e+07	Carboxylic acids and derivatives	110-16-7	HMDB0000176	C01384	ko01120//Microbial metabolism in diverse environments;ko00350//Tyrosine metabolism;ko00760//Nicotinate and nicotinamide metabolism;ko00650//Butanoate metabolism	Amino acid metabolism;Carbohydrate metabolism;Global and overview maps;Metabolism of cofactors and vitamins	Metabolism
NEG_M98T91	97.9724	90.7935	1.51	--	--	--	--	--	--	2.11809e+06	1.81788e+06	2.34771e+06	1.79932e+06	1.33784e+06	1.84228e+06	1.55673e+06	1.78264e+06	995980	926204	1.30617e+06	697124	2.8977e+06	2.60635e+06	3.01129e+06	2.74731e+06	2.81493e+06	--	--	--	-	-	-	-
NEG_M99T32	98.9471	31.5643	0.53	--	--	--	--	--	--	1.37215e+07	1.55981e+07	2.62365e+07	4.20131e+07	2.60166e+08	12.7089	12.7089	12.7089	12.7089	12.7089	12.7089	12.7089	1.34594e+07	9.66507e+06	14133904	1.18188e+07	1.22694e+07	--	--	--	-	-	-	-
NEG_M99T119	98.9476	118.575	1.98	--	--	--	--	--	--	2.80523e+06	683304	1.04863e+06	483509	101612	1.4847e+06	128671	6283.39	78517.8	4.71532e+06	2.60277e+06	90584.6	1.25281e+06	1.34202e+06	1.21464e+06	1.29957e+06	1.27738e+06	--	--	--	-	-	-	-
NEG_M99T90	98.9544	90.2584	1.5	--	--	--	--	--	--	7.34019e+06	7.55977e+06	7.3596e+06	6.38065e+06	6.74381e+06	6.27293e+06	7.5796e+06	8.85331e+06	8.05942e+06	6.89702e+06	8.00611e+06	6.89221e+06	7.42245e+06	7.48594e+06	7.39953e+06	7.45456e+06	7.44086e+06	--	--	--	-	-	-	-
NEG_M99T91	98.9723	91.1853	1.52	--	--	--	--	--	--	1.89996e+07	1.84583e+07	1.76594e+07	1.77007e+07	1.59564e+07	1.5123e+07	1.27315e+07	1.31247e+07	1.05924e+07	9.53185e+06	9.09539e+06	7.02383e+06	1.9811e+07	1.95999e+07	1.9913e+07	1.97002e+07	1.97561e+07	--	--	--	-	-	-	-
NEG_M99T116	99.0073	115.595	1.93	--	--	--	--	--	--	2.9469e+06	1.30889e+08	12.7089	12.7089	12.7089	12.7089	12.7089	12.7089	12.7089	12.7089	12.7089	12.7089	7.67512e+06	7.58322e+06	7.73073e+06	7.64139e+06	7.6577e+06	--	--	--	-	-	-	-
NEG_M99T136	99.0437	135.905	2.27	--	--	--	--	--	--	2.12448e+06	3.94584e+06	2.4943e+06	2.33505e+06	2.5082e+06	2.61969e+06	5.47227e+06	3.84926e+06	4.63259e+06	4.39673e+06	8.76789e+06	1.03668e+07	2.57853e+06	2.38316e+06	2.74192e+06	2.48675e+06	2.54339e+06	--	--	--	-	-	-	-
NEG_M99T174	99.0437	173.834	2.9	--	--	--	--	--	--	1.33198e+06	1.64082e+06	2.38889e+06	1.40738e+06	1.22908e+06	1.22564e+06	959131	989994	984302	708550	609168	731934	1.6313e+06	1.29425e+06	1.76268e+06	1.46386e+06	1.53741e+06	--	--	--	-	-	-	-
NEG_M101T755	100.932	755.178	12.59	--	--	--	--	--	--	3.27093e+06	3.64695e+06	834236	1.60017e+06	1.97776e+06	3.46085e+06	2.17688e+06	1.54505e+06	3.07573e+06	2.72256e+06	2.40086e+06	1.67052e+06	1.12349e+06	1.13505e+06	1.12094e+06	1.1262e+06	1.12554e+06	--	--	--	-	-	-	-
NEG_M101T119	100.945	118.519	1.98	--	--	--	--	--	--	1.05128e+06	1.26837e+06	12.7089	12.7089	12.7089	12.7089	12.7089	12.7089	12.7089	12.7089	12.7089	12.7089	294221	365969	248868	325431	308897	--	--	--	-	-	-	-
NEG_M101T396_2	101.023	395.744	6.6	--	--	--	--	--	--	12.7089	12.7089	12.7089	12.7089	12.7089	12.7089	12.7089	12.7089	12.7089	12.7089	12.7089	12.7089	1.52116e+08	2.00599e+08	140671659	1.73025e+08	1.66522e+08	--	--	--	-	-	-	-
NEG_M101T456	101.022	456.027	7.6	--	--	--	--	--	--	7.67175e+07	153935849	5.40148e+07	1.04253e+07	8.46822e+06	1.44864e+08	5.91936e+07	5.07987e+07	5.93766e+06	2.12981e+07	2.76785e+07	2.0479e+07	8.49058e+07	7.8257e+07	8.76261e+07	8.13298e+07	8.3018e+07	--	--	--	-	-	-	-
NEG_M101T443	101.023	442.724	7.38	--	--	--	--	--	--	12.7089	12.7089	12.7089	12.7089	12.7089	12.7089	12.7089	12.7089	12.7089	12.7089	12.7089	12.7089	8.05055e+07	1.24032e+08	6.41543e+07	8.96976e+07	8.6615e+07	--	--	--	-	-	-	-
NEG_M101T422	101.022	422.491	7.04	--	--	--	--	--	--	3.73544e+07	4.71129e+07	6.29184e+07	6.69169e+07	3.44345e+07	7.61819e+07	7.92937e+06	5.37325e+07	2.85225e+07	6.60005e+06	5.20395e+07	4.39057e+07	1.31465e+08	1.7407e+08	1.05652e+08	1.53734e+08	1.4128e+08	--	--	--	-	-	-	-
NEG_M101T553	101.023	553.022	9.22	--	--	--	--	--	--	2.91834e+08	12.7089	12.7089	12.7089	12.7089	12.7089	12.7089	12.7089	12.7089	12.7089	12.7089	12.7089	7.95371e+07	8.15719e+07	7.87677e+07	8.03955e+07	8.0057e+07	--	--	--	-	-	-	-
NEG_M101T103	101.023	102.991	1.72	--	2-Ketobutyric acid	--	18.1724	C4H6O3	MS1	9.67477e+07	2.29947e+07	1.04438e+08	7.38154e+07	1.39885e+07	4.99188e+07	5.54426e+07	5.79398e+07	3.88462e+07	6.44306e+06	5.34972e+06	3.14634e+07	1.16589e+08	9.71188e+07	1.13571e+08	1.03256e+08	1.06234e+08	Keto acids and derivatives	600-18-0	HMDB0000005	C00109	ko01100//Metabolic pathways;ko01110//Biosynthesis of secondary metabolites;ko01130//Biosynthesis of antibiotics;ko01230//Biosynthesis of amino acids;ko01210//2-Oxocarboxylic acid metabolism;ko00270//Cysteine and methionine metabolism;ko00260//Glycine, serine and threonine metabolism;ko00660//C5-Branched dibasic acid metabolism;ko00640//Propanoate metabolism;ko00290//Valine, leucine and isoleucine…	Amino acid metabolism;Carbohydrate metabolism;Global and overview maps	Metabolism
NEG_M101T493	101.023	493.368	8.22	--	--	--	--	--	--	8.49706e+07	1.11537e+08	1.02198e+08	3.2049e+07	8.45062e+07	5.13003e+07	4.63007e+07	2.12527e+07	2.80972e+07	3.34668e+07	2.68412e+07	1.25009e+07	7.56734e+07	1.00638e+08	6.29511e+07	9.19511e+07	8.25623e+07	--	--	--	-	-	-	-
NEG_M101T353	101.022	353.091	5.88	--	--	--	--	--	--	108724757	1.56517e+07	4.69594e+07	8.62735e+06	3.79553e+07	1.44888e+07	4.63509e+06	1.778e+07	3.2772e+06	2.85543e+06	9.59767e+06	1.08843e+07	1.18365e+08	1.05906e+08	1.46302e+08	100859350	1.16686e+08	--	--	--	-	-	-	-
NEG_M101T506	101.022	505.952	8.43	--	--	--	--	--	--	2.00741e+07	1.05815e+07	1.38936e+08	6.22092e+07	1.21266e+07	1.09636e+07	6.86149e+07	1.21267e+08	2.99778e+07	1.33149e+08	12.7089	12.7089	1.0029e+08	1.17341e+08	8.68334e+07	1.07601e+08	1.03323e+08	--	--	--	-	-	-	-
NEG_M101T482	101.023	481.584	8.03	--	--	--	--	--	--	1.46029e+08	4.81918e+07	1.00499e+07	7.48666e+07	5.82921e+06	1.38245e+07	1.3414e+07	8.26213e+06	2.87347e+07	9.60772e+06	7.99143e+06	1.95434e+06	8.12109e+07	1.69267e+08	1.02635e+08	1.5638e+08	1.3434e+08	--	--	--	-	-	-	-
NEG_M101T410	101.023	409.604	6.83	--	--	--	--	--	--	2.41391e+08	2.45238e+07	9.42295e+07	6.5912e+07	3.09571e+07	7.1331e+06	1.38277e+08	4.77629e+06	2.33004e+07	1.32191e+07	1.72184e+07	2.50397e+06	7.67874e+07	4.78222e+07	1.03291e+08	6.12293e+07	7.15919e+07	--	--	--	-	-	-	-
NEG_M101T597	101.022	597.165	9.95	--	--	--	--	--	--	4.13968e+07	6.0881e+06	2.93258e+06	1.10466e+07	1.59546e+06	5.89269e+06	4.8641e+06	1.14952e+07	743589	1.5295e+06	3.09519e+06	1.62604e+06	7.3901e+07	6.147e+07	7.05223e+07	5.88396e+07	6.60139e+07	--	--	--	-	-	-	-
NEG_M101T286	101.023	286.229	4.77	L-Erythrulose	--	4.95e-07	13.0904	C4H8O4	MS2	1.2279e+08	26671832	8.28314e+07	5.37315e+06	9.13808e+06	8.85954e+06	6.63682e+06	6.44012e+06	1.77416e+06	1.49951e+06	4.33665e+06	2.69267e+06	4.72359e+07	6.75869e+07	4.50923e+07	7.36535e+07	5.66737e+07	Organooxygen compounds	533-50-6	HMDB0006293	-	-	-	-
NEG_M101T131	101.023	131.191	2.19	--	--	--	--	--	--	9.74962e+07	9.34923e+06	6.30756e+06	4.4031e+06	3.28053e+06	1.16239e+07	2.21811e+06	5.9589e+06	5.8053e+06	5.33926e+06	2.69235e+07	2.575e+06	2.18066e+08	1.19927e+08	1.6219e+08	1.25489e+08	1.42229e+08	--	--	--	-	-	-	-
NEG_M101T335	101.022	334.907	5.58	--	--	--	--	--	--	2.74902e+07	6.09545e+06	1.25158e+07	3.10777e+07	1.80156e+06	8.28106e+06	1.84286e+06	1.14885e+07	1.29133e+06	2.79908e+06	6.32937e+06	1.53189e+06	1.10386e+08	7.4377e+07	1.01981e+08	7.21803e+07	8.83581e+07	--	--	--	-	-	-	-
NEG_M101T380	101.022	379.646	6.33	--	--	--	--	--	--	2.83945e+07	5.11787e+06	3.67173e+06	2.68475e+06	2.16709e+06	1.71492e+06	5.45756e+06	4.80612e+06	991041	5.57782e+06	5.85345e+06	2.04951e+06	6.98207e+07	4.58503e+07	6.5498e+07	4.5524e+07	5.58172e+07	--	--	--	-	-	-	-
NEG_M101T310	101.022	310.091	5.17	--	--	--	--	--	--	5.73957e+07	1.7475e+07	1.51303e+07	5.48761e+07	3.98825e+07	3.77652e+07	2.27442e+07	8.04672e+06	1.14216e+08	1.7545e+07	1.76145e+07	1.14666e+07	1.71922e+08	131463313	1.82133e+08	150081986	1.58421e+08	--	--	--	-	-	-	-
NEG_M101T702	101.023	702.364	11.71	--	Purine	--	26.4409	C5H4N4	MS1	12.7089	12.7089	12.7089	12.7089	12.7089	12.7089	12.7089	12.7089	12.7089	12.7089	12.7089	12.7089	3.82291e+07	2.2002e+07	4.43194e+07	3.35567e+07	3.51562e+07	Imidazopyrimidines	120-73-0	HMDB0001366	-	-	-	-
NEG_M101T363	101.022	362.822	6.05	--	--	--	--	--	--	7.10099e+08	12.7089	12.7089	12.7089	12.7089	12.7089	12.7089	12.7089	12.7089	12.7089	12.7089	12.7089	7.31963e+07	1.24916e+08	7.68781e+07	1.02939e+08	9.69907e+07	--	--	--	-	-	-	-
NEG_M101T115	101.023	115.331	1.92	--	--	--	--	--	--	8.59925e+07	4.27246e+08	2.0441e+07	1.64366e+07	1.27979e+07	4.24627e+07	9.2633e+06	7.62679e+06	6.60615e+06	1.34021e+07	5.07148e+06	1.29379e+07	1.56856e+08	1.45763e+08	2.2246e+08	1.40771e+08	1.55663e+08	--	--	--	-	-	-	-
NEG_M101T721	101.022	721.399	12.02	--	--	--	--	--	--	2.47797e+07	2.26194e+07	3.81109e+07	3.60119e+06	1.43083e+07	2.08667e+07	2.63475e+06	1.34287e+07	7.28643e+06	9.12224e+06	4.96856e+06	2.78067e+06	3.54873e+07	3.46033e+07	3.60238e+07	3.50612e+07	3.52917e+07	--	--	--	-	-	-	-
NEG_M101T804	101.022	803.96	13.4	--	--	--	--	--	--	2.13154e+07	6.82709e+06	6.18341e+06	19523072	1.27173e+07	3.01156e+06	1.15065e+07	3.81505e+06	3.51434e+06	3.25897e+06	1.34481e+07	1.37094e+07	3.26145e+07	2.59927e+07	4.15481e+07	2.96148e+07	3.17276e+07	--	--	--	-	-	-	-
NEG_M101T822	101.022	821.615	13.69	--	--	--	--	--	--	5.52011e+07	1.76323e+07	1.6181e+07	3.24381e+07	6.03265e+07	1.35773e+07	4.22341e+07	5.06669e+07	1.30096e+07	1.20385e+07	2.63056e+07	1.7837e+07	3.53588e+07	2.73653e+07	4.8627e+07	3.15203e+07	3.43661e+07	--	--	--	-	-	-	-
NEG_M101T406	101.059	406.109	6.77	--	Valeric acid	--	14.1695	C5H10O2	MS1	560476	948912	1.54726e+06	3.07885e+06	12.7089	12.7089	12.7089	12.7089	12.7089	12.7089	12.7089	12.7089	463825	512429	441535	486424	476017	Fatty Acyls	109-52-4	HMDB0000892	-	-	-	-
NEG_M101T733	101.059	733.395	12.22	--	--	--	--	--	--	29171.3	31669.5	28185.6	110292	55767	19429.1	24012.5	24027.6	80949.5	20551.6	108659	8313.9	169543	209617	131026	189989	176392	--	--	--	-	-	-	-
NEG_M101T667	101.059	667.148	11.12	--	--	--	--	--	--	71525.9	16515.2	13124.8	37361.6	5544.07	7191.14	27128.4	2976.27	2547.94	1887.66	13364.3	3084.81	78262.1	85260.2	78916.1	83721.2	81935.5	--	--	--	-	-	-	-
NEG_M102T38	101.979	38.4539	0.64	--	--	--	--	--	--	1.85773e+06	3.87964e+06	2.51585e+06	1.04186e+07	2.44863e+07	12.7089	12.7089	12.7089	12.7089	12.7089	12.7089	12.7089	1.17223e+06	983711	1.47712e+06	1.08254e+06	1.1486e+06	--	--	--	-	-	-	-
NEG_M102T135	101.979	135.48	2.26	--	--	--	--	--	--	3.29315e+06	3.78946e+06	3.07976e+06	3.29937e+06	3.23257e+06	4.3752e+06	3.47063e+06	4.27723e+06	4.02868e+06	2.08674e+06	2.62179e+06	3.01384e+06	2.8535e+06	3.1921e+06	2.68338e+06	3.03398e+06	2.9406e+06	--	--	--	-	-	-	-
NEG_M102T421	101.979	420.995	7.02	--	--	--	--	--	--	578975	269594	243424	121043	167185	133690	53341.5	55117.5	48554.6	68810.2	55506.6	23778.4	632052	345573	631983	427304	496783	--	--	--	-	-	-	-
NEG_M102T93	102.055	93.3698	1.56	--	3-Aminoisobutanoic acid	--	1.14443	C4H9NO2	MS1	6.76445e+07	7.56671e+07	8.71763e+07	9.41573e+07	110814280	1.47913e+08	1.82641e+08	342695222	1534809166	12.7089	12.7089	12.7089	6.80933e+07	6.96819e+07	6.73193e+07	6.88521e+07	6.84862e+07	Carboxylic acids and derivatives	144-90-1	HMDB0003911	-	-	-	-
NEG_M103T97_1	102.928	96.7063	1.61	--	--	--	--	--	--	1.49568e+06	1.5763e+06	2.14693e+06	4.53354e+06	9.2382e+07	12.7089	12.7089	12.7089	12.7089	12.7089	12.7089	12.7089	1.11017e+06	1.17233e+06	1.07502e+06	1.13687e+06	1.12358e+06	--	--	--	-	-	-	-
NEG_M103T162	102.932	161.624	2.69	--	--	--	--	--	--	927007	1.59227e+06	2.11722e+06	4.31137e+06	4.26016e+06	5.69941e+06	5.59037e+06	9.25844e+06	1.95674e+07	1354579880	12.7089	12.7089	429823	392643	433981	409535	415557	--	--	--	-	-	-	-
NEG_M103T97_2	102.955	96.7063	1.61	--	gamma-Aminobutyric acid	--	0.23903	C4H9NO2	MS1	4.09939e+08	3.64479e+08	3.53656e+08	3.75418e+08	3.74632e+08	3.49722e+08	3.63154e+08	3.45762e+08	3.44501e+08	343290893	3.44973e+08	2.57991e+08	3.88554e+08	3.84605e+08	390565861	3.86583e+08	3.87577e+08	Carboxylic acids and derivatives	1956-12-02	HMDB0000112	C00334	ko01100//Metabolic pathways;ko01120//Microbial metabolism in diverse environments;ko00330//Arginine and proline metabolism;ko04080//Neuroactive ligand-receptor interaction;ko00250//Alanine, aspartate and glutamate metabolism;ko00760//Nicotinate and nicotinamide metabolism;ko04742//Taste transduction;ko00410//beta-Alanine metabolism;ko00650//Butanoate metabolism;ko04024//cAMP signaling pathway;ko0…	Amino acid metabolism;Carbohydrate metabolism;Endocrine system;Global and overview maps;Metabolism of cofactors and vitamins;Metabolism of other amino acids;Nervous system;Sensory system;Signal transduction;Signaling molecules and interaction;Substance dependence	Environmental Information Processing;Human Diseases;Metabolism;Organismal Systems
NEG_M103T32	102.956	32.355	0.54	--	2-Aminoisobutyric acid	--	1.47002	C4H9NO2	MS1	2.06412e+07	2.23764e+07	3.81821e+07	3.55025e+07	6.27733e+07	9.30933e+07	1360218618	12.7089	12.7089	12.7089	12.7089	12.7089	2.27821e+07	1.80449e+07	2.60619e+07	2.08272e+07	2.18909e+07	Carboxylic acids and derivatives	62-57-7	HMDB0001906	-	-	-	-
NEG_M103T161	102.947	161.479	2.69	--	--	--	--	--	--	1.03393e+07	6.8833e+06	12.7089	12.7089	12.7089	12.7089	12.7089	12.7089	12.7089	12.7089	12.7089	12.7089	2.12346e+06	2.22291e+06	2.09042e+06	2.17588e+06	2.15376e+06	--	--	--	-	-	-	-
NEG_M103T81	102.955	81.0554	1.35	--	--	--	--	--	--	3.91636e+06	4.28727e+06	4.17695e+06	1.1815e+06	1.07328e+06	985684	2.14655e+06	1.59314e+06	744451	807095	1.76475e+06	788080	4.60821e+06	3.32402e+06	6.78351e+06	3.97817e+06	4.44901e+06	--	--	--	-	-	-	-
NEG_M103T97_3	102.983	96.8175	1.61	--	--	--	--	--	--	921323	811895	657419	582502	531842	543558	349362	386112	298328	270538	273885	189528	1.18739e+06	1.29397e+06	1.14518e+06	1.25198e+06	1.21964e+06	--	--	--	-	-	-	-
NEG_M103T84	103.002	83.885	1.4	--	Hydroxypyruvic acid	--	13.9437	C3H4O4	MS1	2.30022e+06	2.10067e+06	1.63364e+06	1.34821e+06	1.09133e+06	114311	939187	65487	663704	590404	564409	420042	417890	431133	411621	425508	421517	Hydroxy acids and derivatives	1113-60-6	HMDB0001352	C00168	ko01100//Metabolic pathways;ko01110//Biosynthesis of secondary metabolites;ko01120//Microbial metabolism in diverse environments;ko01130//Biosynthesis of antibiotics;ko01200//Carbon metabolism;ko00260//Glycine, serine and threonine metabolism;ko00630//Glyoxylate and dicarboxylate metabolism	Amino acid metabolism;Carbohydrate metabolism;Global and overview maps	Metabolism
NEG_M103T94	103.039	94.0571	1.57	--	(R)-3-Hydroxybutyric acid	--	2.37656	C4H8O3	MS1	12.7089	12.7089	12.7089	12.7089	12.7089	12.7089	12.7089	12.7089	12.7089	12.7089	12.7089	12.7089	6.01803e+06	6.70611e+06	5.71853e+06	6.23458e+06	6.15146e+06	Hydroxy acids and derivatives	625-72-9	HMDB0000011	C01089	ko01100//Metabolic pathways;ko00650//Butanoate metabolism;ko04024//cAMP signaling pathway;ko00072//Synthesis and degradation of ketone bodies	Carbohydrate metabolism;Global and overview maps;Lipid metabolism;Signal transduction	Environmental Information Processing;Metabolism
NEG_M103T93	103.058	93.3843	1.56	--	Dimethylglycine	--	1.85208	C4H9NO2	MS1	344715	921888	208204	686122	323704	690638	63938.2	48372.1	179589	184874	251531	216175	2.18521e+06	1.51285e+06	2.43669e+06	1.77337e+06	1.97648e+06	Carboxylic acids and derivatives	1118-68-9	HMDB0000092	C01026	ko01100//Metabolic pathways;ko00260//Glycine, serine and threonine metabolism	Amino acid metabolism;Global and overview maps	Metabolism
NEG_M104T135_1	103.92	135.4	2.26	--	--	--	--	--	--	35178.4	94932.7	1.05406e+06	12.7089	12.7089	12.7089	12.7089	12.7089	12.7089	12.7089	12.7089	12.7089	173998	198976	164761	186617	181165	--	--	--	-	-	-	-
NEG_M104T160	103.929	159.905	2.67	--	--	--	--	--	--	105341	340619	497943	545602	520117	456335	438551	283156	388531	35898.3	84557.4	39288.9	139285	173604	144959	158301	155754	--	--	--	-	-	-	-
NEG_M104T97	103.959	96.853	1.61	--	--	--	--	--	--	2.68308e+06	1.98159e+06	1.79036e+06	1.89785e+06	1.83349e+06	1.44593e+06	1.19066e+06	1.0887e+06	922257	765422	838290	546350	3.5053e+06	3.61587e+06	3.46066e+06	3.57195e+06	3.53845e+06	--	--	--	-	-	-	-
NEG_M104T135_2	103.975	135.15	2.25	--	--	--	--	--	--	1.20672e+06	1.24243e+06	992648	1.00695e+06	910977	1.2385e+06	895759	1.0633e+06	960243	447251	540984	616029	1.04094e+06	1.17036e+06	981229	1.11397e+06	1.07652e+06	--	--	--	-	-	-	-
NEG_M104T98	104.034	97.7384	1.63	--	L-Serine	--	0.93715	C3H7NO3	MS1	3.89288e+06	4.93856e+06	4.73502e+06	3.4493e+06	5.57455e+06	5.3472e+06	4.57371e+06	5.54572e+06	6.51622e+06	7.36465e+06	6.5017e+06	1.43347e+07	4.88783e+06	4.27739e+06	5.15266e+06	4.59799e+06	4.72906e+06	Carboxylic acids and derivatives	56-45-1	HMDB0000187	C00065	ko01100//Metabolic pathways;ko01110//Biosynthesis of secondary metabolites;ko01120//Microbial metabolism in diverse environments;ko01130//Biosynthesis of antibiotics;ko01230//Biosynthesis of amino acids;ko02010//ABC transporters;ko01200//Carbon metabolism;ko05230//Central carbon metabolism in cancer;ko00270//Cysteine and methionine metabolism;ko04974//Protein digestion and absorption;ko00260//Gly…	Amino acid metabolism;Biosynthesis of other secondary metabolites;Cancers;Carbohydrate metabolism;Digestive system;Energy metabolism;Global and overview maps;Lipid metabolism;Membrane transport;Metabolism of other amino acids;Signal transduction;Translation	Environmental Information Processing;Genetic Information Processing;Human Diseases;Metabolism;Organismal Systems
NEG_M105T97	104.953	96.7063	1.61	--	Diethanolamine	--	0.421686	C4H11NO2	MS1	1.44056e+08	1.21832e+08	1.18074e+08	1.25404e+08	1.22505e+08	1.1205e+08	1.16548e+08	110092168	1.06979e+08	1.04186e+08	1.05102e+08	7.52064e+07	132536946	1.32245e+08	1.32686e+08	1.32389e+08	1.32464e+08	Organonitrogen compounds	111-42-2	HMDB0004437	C06772	ko00564//Glycerophospholipid metabolism	Lipid metabolism	Metabolism
NEG_M105T32	104.952	32.2764	0.54	--	--	--	--	--	--	7.49492e+06	9.05788e+06	1.43068e+07	1.97324e+07	5.35232e+07	12.7089	12.7089	12.7089	12.7089	12.7089	12.7089	12.7089	7.83397e+06	6.868e+06	8.43871e+06	7.43144e+06	7.64025e+06	--	--	--	-	-	-	-
NEG_M105T81	104.952	80.603	1.34	--	--	--	--	--	--	2.17823e+06	8.99133e+06	2.26208e+07	12.7089	12.7089	12.7089	12.7089	12.7089	12.7089	12.7089	12.7089	12.7089	1.4226e+06	2.09181e+06	1.007e+06	1.81346e+06	1.58165e+06	--	--	--	-	-	-	-
NEG_M105T67	104.952	67.0017	1.12	--	--	--	--	--	--	6.8592e+06	1.57496e+06	4.42895e+06	12.7089	12.7089	12.7089	12.7089	12.7089	12.7089	12.7089	12.7089	12.7089	1.25421e+06	1.91526e+06	982039	1.57172e+06	1.43129e+06	--	--	--	-	-	-	-
NEG_M106T135	105.919	134.841	2.25	--	--	--	--	--	--	141203	712651	663691	316236	909949	845947	336664	807302	1.24053e+06	618742	1.82822e+06	1.47984e+06	444016	511281	416793	480504	463289	--	--	--	-	-	-	-
NEG_M106T97	105.956	96.6947	1.61	--	--	--	--	--	--	1.35196e+07	12.7089	12.7089	12.7089	12.7089	12.7089	12.7089	12.7089	12.7089	12.7089	12.7089	12.7089	558020	636772	510072	596455	575491	--	--	--	-	-	-	-
NEG_M106T412	106.04	412.085	6.87	--	Aromatic aldehyde	--	21.1688	C7H6O	MS1	297275	275453	260643	345264	302545	378038	427581	563213	599129	768160	982104	1.99891e+06	310609	373743	279462	342465	326583	--	--	--	-	-	-	-
NEG_M107T271	107.024	270.752	4.51	--	Thymine	--	7.32741	C5H6N2O2	MS1	265004	241681	202629	221061	234420	199224	155194	158804	136158	130261	115242	129239	262212	250892	267395	256419	259225	Diazines	65-71-4	HMDB0000262	C00178	ko01100//Metabolic pathways;ko00240//Pyrimidine metabolism	Global and overview maps;Nucleotide metabolism	Metabolism
NEG_M107T168	107.024	168.25	2.8	--	--	--	--	--	--	1.83215e+06	1.89982e+06	1.96665e+06	1.95968e+06	1.33396e+06	1.77444e+06	1.79152e+06	1.68972e+06	1.38683e+06	1.17192e+06	777056	816356	2.10771e+06	2.09285e+06	2.11473e+06	2.09998e+06	2.10382e+06	--	--	--	-	-	-	-
NEG_M108T161	107.925	161.251	2.69	--	--	--	--	--	--	2.63594e+06	2.95235e+06	3.13367e+06	3.61538e+06	4.62473e+06	5.3252e+06	4.73441e+06	2.22682e+06	2.65377e+06	3.58651e+06	5.00613e+06	3.79428e+06	1.12256e+06	1.12256e+06	1.12256e+06	1.12256e+06	1.12256e+06	--	--	--	-	-	-	-
NEG_M108T100	108.011	99.6878	1.66	--	Hypotaurine	--	1.70293	C2H7NO2S	MS1	5.10559e+06	5.03618e+06	4.74681e+06	4.38805e+06	4.19401e+06	4.48915e+06	3.00512e+06	3.21203e+06	3.15879e+06	2.39521e+06	1.87163e+06	2.72538e+06	5.81918e+06	5.44493e+06	6.00349e+06	5.62438e+06	5.72304e+06	Sulfinic acids and derivatives	300-84-5	HMDB0000965	C00519	ko01100//Metabolic pathways;ko00430//Taurine and hypotaurine metabolism	Global and overview maps;Metabolism of other amino acids	Metabolism
NEG_M108T35	108.02	35.4532	0.59	--	Quinone	--	7.72105	C6H4O2	MS1	336193	324848	243087	336301	219534	213667	179499	188402	160006	90578.3	106438	77002	426692	461657	416213	448415	438491	Organooxygen compounds	106-51-4	HMDB0003364	-	-	-	-
NEG_M109T96	108.901	96.1927	1.6	--	--	--	--	--	--	2.96858e+07	3.22828e+07	3.48433e+07	3.68359e+07	3.94966e+07	4.48949e+07	3.34209e+07	3.72887e+07	4.27694e+07	4.065e+07	5.61599e+07	5.96214e+07	2.84757e+07	3.01687e+07	2.7613e+07	2.93153e+07	2.88934e+07	--	--	--	-	-	-	-
NEG_M109T226	109.039	226.239	3.77	--	--	--	--	--	--	12.7089	12.7089	12.7089	12.7089	12.7089	12.7089	12.7089	12.7089	12.7089	12.7089	12.7089	12.7089	2.0735e+06	2.04423e+06	2.1056e+06	2.06477e+06	2.06986e+06	--	--	--	-	-	-	-
NEG_M109T373	109.039	373.337	6.22	--	--	--	--	--	--	575135	305387	367138	265777	268301	250225	216257	246227	162249	180526	163869	130768	952267	958537	948983	955415	953802	--	--	--	-	-	-	-
NEG_M110T163	109.941	162.559	2.71	--	--	--	--	--	--	6.62499e+06	5.58552e+06	5.46342e+06	5.59632e+06	5.80829e+06	6.44795e+06	4.58739e+06	6.02509e+06	4.82539e+06	5.88897e+06	1.10916e+07	1.42279e+06	1.44693e+06	1.44693e+06	1.44693e+06	1.44693e+06	1.44693e+06	--	--	--	-	-	-	-
NEG_M111T96	110.898	96.1927	1.6	--	--	--	--	--	--	2.02687e+07	2.22494e+07	2.39545e+07	2.45731e+07	2.38988e+07	2.5326e+07	2.01594e+07	2.19495e+07	2.13702e+07	1.88179e+07	2.15665e+07	2.12395e+07	2.04135e+07	2.07737e+07	2.02255e+07	2.0592e+07	2.05012e+07	--	--	--	-	-	-	-
NEG_M111T155	110.942	155.079	2.58	--	--	--	--	--	--	259493	164016	171216	140215	70864	115839	93822.7	88396.1	123080	52855	21261.2	155849	661502	761531	697984	746950	727771	--	--	--	-	-	-	-
NEG_M111T161	110.942	160.528	2.68	--	--	--	--	--	--	513096	374373	593851	885778	410085	888242	395083	895893	462663	738480	721485	238065	780140	621031	1.02798e+06	727594	762864	--	--	--	-	-	-	-
NEG_M111T37	110.969	37.1659	0.62	--	--	--	--	--	--	231628	198286	276220	209855	272033	292379	2.86147e+06	295836	246115	293425	3.97282e+06	470155	235163	299576	194349	270193	249865	--	--	--	-	-	-	-
NEG_M111T91	110.984	91.2472	1.52	--	--	--	--	--	--	1.42074e+07	985284	8.46121e+06	2.77548e+06	6.85543e+06	6.51165e+06	5.15377e+06	7.30413e+06	1.4146e+06	1.20138e+06	3.68188e+06	1.9643e+06	8.18489e+06	8.16971e+06	8.19176e+06	8.17684e+06	8.18082e+06	--	--	--	-	-	-	-
NEG_M111T92	111.007	92.462	1.54	--	Itaconate	--	7.76988	C5H6O4	MS1	1.06689e+07	7.83956e+06	7.02583e+06	4.24344e+06	3.78339e+06	3.23263e+06	8.50272e+06	8.6348e+06	8.70909e+06	3.85164e+06	4.5556e+06	4.73888e+06	7.73543e+06	8.56373e+06	7.24193e+06	8.15135e+06	7.92444e+06	Fatty Acyls	97-65-4	HMDB0002092	C00490	ko00660//C5-Branched dibasic acid metabolism	Carbohydrate metabolism	Metabolism
NEG_M111T141	111.019	141.251	2.35	--	--	--	--	--	--	3.15162e+06	2.28517e+07	2.14539e+07	7.01705e+06	1.66314e+07	12.7089	12.7089	12.7089	12.7089	12.7089	12.7089	12.7089	1.06676e+07	1.19821e+07	9.74321e+06	1.13002e+07	1.09338e+07	--	--	--	-	-	-	-
NEG_M112T94	112.039	93.8365	1.56	--	--	--	--	--	--	1.10546e+07	12.7089	12.7089	12.7089	12.7089	12.7089	12.7089	12.7089	12.7089	12.7089	12.7089	12.7089	1.99622e+07	1.97803e+07	2.00614e+07	1.9871e+07	1.99186e+07	--	--	--	-	-	-	-
NEG_M112T106	112.05	106.311	1.77	--	--	--	--	--	--	2.44541e+06	2.37516e+06	2.60823e+06	2.83007e+06	3.26274e+06	2.5603e+06	1.90295e+06	2.2089e+06	2.07944e+06	1.44231e+06	1.13857e+06	1.44233e+06	2.91403e+06	2.60865e+06	3.03001e+06	2.755e+06	2.82601e+06	--	--	--	-	-	-	-
NEG_M112T35	112.05	34.6037	0.58	--	--	--	--	--	--	762509	582804	580816	572175	570644	632665	518957	446367	464733	383945	385013	420126	611666	572136	601431	585070	589124	--	--	--	-	-	-	-
NEG_M112T134	112.05	133.536	2.23	--	--	--	--	--	--	8.25821e+06	1.20716e+07	1.2284e+07	1.12128e+07	4.41289e+06	6.31238e+06	4.53259e+06	4.42933e+06	4.60755e+06	3.32538e+06	3.56409e+06	2.82488e+06	8.15469e+06	8.18513e+06	8.14171e+06	8.17071e+06	8.16313e+06	--	--	--	-	-	-	-
NEG_M113T96	112.895	96.3001	1.61	--	--	--	--	--	--	2.25535e+06	2.0102e+06	1.79563e+06	1.79487e+06	1.48926e+06	1.6287e+06	1.12178e+06	528260	943228	659899	781450	526880	2.06714e+06	2.10546e+06	2.04595e+06	2.08768e+06	2.07653e+06	--	--	--	-	-	-	-
NEG_M113T91	112.936	90.6576	1.51	--	--	--	--	--	--	9.51797e+06	5.87667e+06	3.98132e+06	7.25039e+06	3.18716e+06	8.73017e+06	6.5749e+06	6.69434e+06	6.67114e+06	3.98945e+06	3.96061e+06	2.45471e+06	5.5923e+06	5.59753e+06	5.58977e+06	5.59499e+06	5.59366e+06	--	--	--	-	-	-	-
NEG_M113T98_1	112.953	98.2373	1.64	--	--	--	--	--	--	3.31983e+06	2.97611e+06	2.4858e+06	2.23658e+06	2.52238e+06	1.91588e+06	1.76834e+06	1.78573e+06	1.85792e+06	1.62248e+06	1.49848e+06	1.30662e+06	3.74828e+06	3.93162e+06	3.65688e+06	3.84888e+06	3.79625e+06	--	--	--	-	-	-	-
NEG_M113T98_2	112.984	97.9869	1.63	--	--	--	--	--	--	1018884417	1010244451	9.3322e+08	9.88155e+08	1065639775	9.62739e+08	1042904717	1033770890	1087682234	1007057157	1033707225	9.79229e+08	1050861737	1048215968	1052241515	1049549664	1050216090	--	--	--	-	-	-	-
NEG_M113T691	112.983	690.575	11.51	--	--	--	--	--	--	4.67823e+07	181027468	2.24956e+08	1.1699e+08	2131713630	12.7089	12.7089	12.7089	12.7089	12.7089	12.7089	12.7089	2.3179e+08	3.37206e+08	199828032	2.58548e+08	2.50659e+08	--	--	--	-	-	-	-
NEG_M113T656	112.983	656.213	10.94	--	--	--	--	--	--	12.7089	12.7089	12.7089	12.7089	12.7089	12.7089	12.7089	12.7089	12.7089	12.7089	12.7089	12.7089	4.95961e+08	5.47307e+08	4.7676e+08	5.04604e+08	5.01584e+08	--	--	--	-	-	-	-
NEG_M113T464	112.983	463.822	7.73	--	--	--	--	--	--	5.83269e+07	5.0975e+07	1.87102e+08	2.21072e+08	7.48958e+08	4.30979e+07	41655292	7.21775e+08	3.61019e+07	4.57118e+08	1.14475e+08	8.04245e+07	4.48937e+08	3.52772e+08	4.20529e+08	3.81866e+08	391806406	--	--	--	-	-	-	-
NEG_M113T561	112.983	560.716	9.35	--	--	--	--	--	--	12.7089	12.7089	12.7089	12.7089	12.7089	12.7089	12.7089	12.7089	12.7089	12.7089	12.7089	12.7089	3.17252e+08	3.80402e+08	3.01407e+08	348190677	3.37303e+08	--	--	--	-	-	-	-
NEG_M113T456	112.983	455.588	7.59	--	--	--	--	--	--	8.68495e+07	2.45572e+08	115555541	2.14084e+07	1.61241e+07	8.22552e+07	1.1019e+07	9.67087e+06	8.13987e+06	6.49365e+06	1.6806e+07	5.171e+06	3.11618e+08	2.32885e+08	3.96933e+08	2.16457e+08	2.96339e+08	--	--	--	-	-	-	-
NEG_M113T572	112.983	571.676	9.53	--	--	--	--	--	--	2.03757e+08	12.7089	12.7089	12.7089	12.7089	12.7089	12.7089	12.7089	12.7089	12.7089	12.7089	12.7089	3.68158e+08	5.86944e+08	2.89859e+08	4.47487e+08	4.19342e+08	--	--	--	-	-	-	-
NEG_M113T786	112.983	786.282	13.1	--	--	--	--	--	--	2.35221e+08	3.92672e+08	6.30613e+08	138848673	4.00758e+08	3.74271e+08	9.30036e+07	2.69651e+08	1.65549e+08	2.08935e+08	2.28183e+08	4.92204e+07	914027239	1147759935	6.33572e+08	1149874156	9.55579e+08	--	--	--	-	-	-	-
NEG_M113T547	112.983	547.016	9.12	--	--	--	--	--	--	167277985	1.91259e+08	1.15983e+08	4.26125e+07	7.99251e+07	1.66775e+07	1.4771e+07	5.24658e+07	1.95505e+08	9.52586e+06	4.51035e+07	2.31102e+07	3.39042e+08	329746953	3.44043e+08	329429646	3.36289e+08	--	--	--	-	-	-	-
NEG_M113T605	112.983	605.41	10.09	--	--	--	--	--	--	3.67236e+08	1.21304e+08	5.33277e+08	5.94977e+08	5.35879e+08	2.47811e+08	1280863987	6092369530	34577445466	12.7089	12.7089	12.7089	3.74588e+08	528627273	3.37741e+08	461710806	4.27841e+08	--	--	--	-	-	-	-
NEG_M113T446	112.983	445.872	7.43	--	--	--	--	--	--	3.54165e+07	1.09132e+08	9.88887e+07	1.01922e+08	9.35105e+07	8.53854e+07	9.88997e+06	8.85041e+06	7.67035e+06	2.08896e+07	3.5911e+07	5.28198e+06	2.84208e+08	2.07797e+08	298116052	2.17231e+08	2.52591e+08	--	--	--	-	-	-	-
NEG_M113T591	112.983	590.859	9.85	--	--	--	--	--	--	3.53035e+08	5.90209e+07	3.13227e+08	1.34407e+08	9.90271e+07	2.67838e+07	1.20195e+08	1.90888e+07	4.04021e+07	9.42291e+07	4.75612e+07	2.56584e+07	4.70292e+08	4.03188e+08	4.82941e+08	4.23916e+08	4.44083e+08	--	--	--	-	-	-	-
NEG_M113T533	112.983	532.763	8.88	--	--	--	--	--	--	4.80468e+08	8.68698e+08	12.7089	12.7089	12.7089	12.7089	12.7089	12.7089	12.7089	12.7089	12.7089	12.7089	5.72652e+08	5.35079e+08	6.65996e+08	5.64211e+08	5.69746e+08	--	--	--	-	-	-	-
NEG_M113T490	112.983	489.548	8.16	--	--	--	--	--	--	2.56868e+08	338253277	3.89922e+08	1.20099e+08	2.23434e+08	6249799902	12.7089	12.7089	12.7089	12.7089	12.7089	12.7089	3.48198e+08	6.02834e+08	2.70214e+08	4.8067e+08	4.27343e+08	--	--	--	-	-	-	-
NEG_M113T475	112.983	474.541	7.91	--	--	--	--	--	--	12.7089	12.7089	12.7089	12.7089	12.7089	12.7089	12.7089	12.7089	12.7089	12.7089	12.7089	12.7089	3.87675e+08	6.63737e+08	3.00127e+08	4.75847e+08	4.47971e+08	--	--	--	-	-	-	-
NEG_M113T672	112.983	671.643	11.19	--	--	--	--	--	--	12.7089	12.7089	12.7089	12.7089	12.7089	12.7089	12.7089	12.7089	12.7089	12.7089	12.7089	12.7089	3.61572e+08	3.95093e+08	3.48805e+08	3.70054e+08	3.67142e+08	--	--	--	-	-	-	-
NEG_M113T636	112.983	636.462	10.61	2-Heptanone	--	0.00537459	2.43232	C7H14O	MS2	1.75147e+07	1.37977e+08	1.33245e+07	8.53718e+07	6.38189e+07	9.41332e+06	8.96462e+06	2.22073e+08	7.33237e+06	6.13231e+07	6.38122e+06	2.25343e+07	1.17955e+08	1.16307e+08	1.18795e+08	1.17099e+08	1.17539e+08	Organooxygen compounds	110-43-0	HMDB0003671	-	-	-	-
NEG_M113T98_3	113.016	98.3235	1.64	--	--	--	--	--	--	1.13632e+07	2.3898e+06	8.34222e+06	1.56552e+06	8.41633e+06	1.01883e+06	1.07109e+06	1.03021e+06	778602	803039	2.46613e+06	619761	1.71047e+07	1.67255e+07	1.69751e+07	1.68141e+07	1.68643e+07	--	--	--	-	-	-	-
NEG_M113T640	113.022	639.592	10.66	--	--	--	--	--	--	5.35808e+07	7.25459e+06	1.71694e+07	1.17694e+07	9.25017e+06	7.61344e+06	6.15125e+06	2.56155e+06	4.46028e+06	1.20153e+06	3.08803e+06	619287	4.0874e+07	4.06327e+07	4.07941e+07	4.05296e+07	4.07259e+07	--	--	--	-	-	-	-
NEG_M113T684	113.022	683.774	11.4	--	Methylsuccinic acid	--	12.1325	C5H8O4	MS1	1.03226e+07	2.85109e+06	2.44152e+06	1.28516e+07	9.69383e+06	8.63001e+06	7.11623e+06	1.301e+06	5.33892e+06	265849	4.16186e+06	325021	5.41401e+07	5.84775e+07	5.62114e+07	5.92684e+07	5.73319e+07	Fatty Acyls	498-21-5	HMDB0001844	-	-	-	-
NEG_M113T774	113.023	774.018	12.9	--	--	--	--	--	--	1.72236e+07	9.06302e+07	6.35651e+06	4.29235e+07	3.32719e+07	2.54369e+07	2.19389e+07	1.15763e+06	1.51253e+07	1.83825e+06	10741800	2.62995e+06	7.65896e+07	8.18949e+07	7.77953e+07	8.11922e+07	7.97743e+07	--	--	--	-	-	-	-
NEG_M113T615	113.022	615.354	10.26	--	--	--	--	--	--	1.49123e+07	5.07937e+07	4.13261e+06	2.28499e+07	1.71011e+07	1.48449e+07	1.13537e+07	9.93214e+06	8.19762e+06	1.23261e+06	6.15427e+06	500501	5.76369e+07	5.59062e+07	5.79757e+07	5.59164e+07	5.69324e+07	--	--	--	-	-	-	-
NEG_M113T598	113.022	597.966	9.97	--	--	--	--	--	--	6.91045e+07	1.78464e+08	1837315047	12.7089	12.7089	12.7089	12.7089	12.7089	12.7089	12.7089	12.7089	12.7089	6.42077e+07	1.01705e+08	7.41484e+07	9.12464e+07	8.63055e+07	--	--	--	-	-	-	-
NEG_M113T827	113.022	827.391	13.79	--	--	--	--	--	--	6.68829e+06	3.56339e+06	1.93137e+06	1.14232e+07	9.20573e+06	7.22886e+06	5.89527e+06	406825	4.13301e+06	313444	3.02748e+06	295659	4.61265e+07	4.10592e+07	4.48444e+07	3.80724e+07	4.29472e+07	--	--	--	-	-	-	-
NEG_M113T99	113.034	98.7551	1.65	--	--	--	--	--	--	2.61311e+06	2.74239e+06	2591178	3.91054e+06	3.12714e+06	2.78484e+06	1.3213e+06	1.38828e+06	1.6449e+06	1.38684e+06	1.52866e+06	1.76441e+06	4.03172e+06	3.87605e+06	4.10822e+06	3.95046e+06	3.99163e+06	--	--	--	-	-	-	-
NEG_M113T133	113.054	133.306	2.22	--	--	--	--	--	--	325869	485643	560397	490608	163861	240513	129163	142460	150475	96155.6	72032.2	95102.9	270896	291377	259174	282164	275877	--	--	--	-	-	-	-
NEG_M114T127	113.925	127.364	2.12	--	--	--	--	--	--	1.49574e+06	856668	2.75496e+06	5.20633e+06	695110	819269	2.61744e+06	673329	441324	537157	3.12069e+06	2.4771e+06	1.48124e+06	1.44351e+06	1.50302e+06	1.45981e+06	1.47198e+06	--	--	--	-	-	-	-
NEG_M114T98	113.988	97.9869	1.63	--	--	--	--	--	--	2.05145e+07	1.9809e+07	1.98795e+07	2.0544e+07	2.43124e+07	2.13852e+07	2.21778e+07	2.23866e+07	2.47921e+07	2.19327e+07	2.36369e+07	2.13713e+07	2.17612e+07	2.16983e+07	2.17954e+07	2.17302e+07	2.17462e+07	--	--	--	-	-	-	-
NEG_M114T831	113.988	831.145	13.85	--	--	--	--	--	--	2.25367e+06	3.66778e+06	3.2082e+07	12.7089	12.7089	12.7089	12.7089	12.7089	12.7089	12.7089	12.7089	12.7089	4.15399e+06	5.4052e+06	4.09437e+06	4.83675e+06	4.66227e+06	--	--	--	-	-	-	-
NEG_M114T93	114.018	93.3519	1.56	--	Iminodiacetic acid	--	7.22356	C4H7NO4	MS1	1.73265e+07	2.19828e+07	2.33667e+07	3.33555e+07	34221047	4.9602e+07	5.28484e+07	1.28507e+08	12.7089	12.7089	12.7089	12.7089	2.00614e+07	2.24275e+07	1.89863e+07	2.12275e+07	2.06766e+07	Carboxylic acids and derivatives	142-73-4	HMDB0011753	-	-	-	-
NEG_M114T108	114.055	108.088	1.8	--	L-Proline	--	0.045547	C5H9NO2	MS1	2.09567e+07	2.2227e+07	2.01967e+07	2.11523e+07	1.741e+07	1.82267e+07	1.16374e+07	1.37062e+07	1.23311e+07	7.9683e+06	8.05485e+06	7.29642e+06	2.31738e+07	2.24034e+07	2.35422e+07	2.27653e+07	2.29713e+07	Carboxylic acids and derivatives	147-85-3	HMDB0000162	C00148	ko01100//Metabolic pathways;ko01110//Biosynthesis of secondary metabolites;ko01130//Biosynthesis of antibiotics;ko01230//Biosynthesis of amino acids;ko02010//ABC transporters;ko05230//Central carbon metabolism in cancer;ko00330//Arginine and proline metabolism;ko04974//Protein digestion and absorption;ko00970//Aminoacyl-tRNA biosynthesis;ko04978//Mineral absorption	Amino acid metabolism;Cancers;Digestive system;Global and overview maps;Membrane transport;Translation	Environmental Information Processing;Genetic Information Processing;Human Diseases;Metabolism;Organismal Systems
NEG_M114T35	114.055	34.8497	0.58	--	--	--	--	--	--	1.8892e+06	1.14472e+06	1.39597e+06	1.01724e+06	899145	940106	1.24752e+06	793711	768724	207217	425442	413022	1.50448e+06	1.26349e+06	1.57949e+06	1.37864e+06	1.42989e+06	--	--	--	-	-	-	-
NEG_M114T170	114.055	169.689	2.83	--	--	--	--	--	--	2.33996e+06	3.96116e+06	3.96153e+06	1.21303e+07	5.79939e+06	9.69363e+06	7.88408e+06	1.28131e+07	3.16607e+07	12.7089	12.7089	12.7089	2.32865e+06	2.39064e+06	2.30341e+06	2.35927e+06	2.34558e+06	--	--	--	-	-	-	-
NEG_M115T32	114.933	32.2272	0.54	--	Caproic acid	--	2.7159	C6H12O2	MS1	931978	937770	796608	215187	764921	758531	986934	896427	756302	391820	1.19291e+06	2.22172e+06	482795	557446	470664	493828	491420	Fatty Acyls	142-62-1	HMDB0000535	-	-	-	-
NEG_M115T98	114.988	98.0355	1.63	--	--	--	--	--	--	6.2974e+06	4.91256e+06	4.25494e+06	4.28346e+06	4.31222e+06	2.86987e+06	2.56332e+06	2.6289e+06	2.73114e+06	2.34614e+06	2.02033e+06	1.83174e+06	7.53582e+06	7.26474e+06	7.67811e+06	7.38494e+06	7.46641e+06	--	--	--	-	-	-	-
NEG_M115T33	114.988	33.0144	0.55	--	--	--	--	--	--	509908	1.8134e+06	814275	1.13714e+06	489207	666506	323989	314424	258655	230811	66406.6	159237	2.24725e+06	1.8486e+06	2.49823e+06	1.91006e+06	2.1429e+06	--	--	--	-	-	-	-
NEG_M115T87	115.002	86.9583	1.45	--	--	--	--	--	--	4.56176e+07	5.33611e+07	4.58542e+07	5.02132e+07	4.66302e+07	4.9529e+07	1.25555e+07	1.32674e+07	1.04429e+08	1.49162e+07	4.73771e+07	6.72675e+07	4.36933e+07	4.34119e+07	4.38406e+07	4.3556e+07	4.36254e+07	--	--	--	-	-	-	-
NEG_M115T94	115.002	93.8565	1.56	--	Malate	--	7.8113	C4H6O5	MS1	3.12634e+07	3.5758e+07	4.23305e+07	5.38086e+07	5.9433e+07	1.22349e+08	689202010	12.7089	12.7089	12.7089	12.7089	12.7089	2.80466e+07	3.01476e+07	2.71913e+07	2.90506e+07	2.86101e+07	Hydroxy acids and derivatives	6915-15-7	HMDB0000744	-	-	-	-
NEG_M115T104	115.02	103.955	1.73	--	--	--	--	--	--	4.4773e+07	6.32699e+07	6.89804e+07	9.47654e+07	1.22834e+08	12.7089	12.7089	12.7089	12.7089	12.7089	12.7089	12.7089	4.25033e+07	4.40654e+07	4.20054e+07	4.32562e+07	4.29633e+07	--	--	--	-	-	-	-
NEG_M115T112	115.05	112.271	1.87	--	N,N'-Diacetylhydrazine	--	11.4691	C4H8N2O2	MS1	836959	1.02546e+06	373006	790752	258580	237866	199782	162423	410356	156815	130164	104016	515623	706590	411799	651422	567861	Organonitrogen compounds	-	HMDB0060496	C16622	ko00983//Drug metabolism - other enzymes	Xenobiotics biodegradation and metabolism	Metabolism
NEG_M115T108	115.058	107.561	1.79	--	Indan-1-ol	--	27.8816	C9H10O	MS1	69518.4	35820	196492	9945.26	94089	94745.4	46845.5	62673.2	14464.3	25989.2	3091.18	27011.1	348109	291028	324631	222465	307935	Indanes	-	HMDB0059601	-	-	-	-
NEG_M116T421	115.919	421.395	7.02	--	--	--	--	--	--	3.01395e+07	2.27771e+07	4.20707e+07	2.80697e+07	2.16502e+07	1.92314e+06	1.36914e+07	1.00009e+07	1.87947e+07	1.79108e+07	3.18107e+06	1.36478e+07	2.31899e+07	2.15563e+07	2.2614e+07	2.1946e+07	2.21465e+07	--	--	--	-	-	-	-
NEG_M116T33	115.919	32.6666	0.54	--	--	--	--	--	--	2.94455e+07	4.0913e+07	5.40543e+07	1.95351e+07	1.11711e+08	1.07859e+08	12.7089	12.7089	12.7089	12.7089	12.7089	12.7089	6.28296e+06	7.20106e+06	5.85373e+06	6.65948e+06	6.49444e+06	--	--	--	-	-	-	-
NEG_M116T82	115.919	82.4006	1.37	--	--	--	--	--	--	6.17577e+07	1.56049e+08	12.7089	12.7089	12.7089	12.7089	12.7089	12.7089	12.7089	12.7089	12.7089	12.7089	5.2931e+06	5.20451e+06	5.37611e+06	5.25519e+06	5.27877e+06	--	--	--	-	-	-	-
NEG_M116T518	115.919	517.699	8.63	--	--	--	--	--	--	4.13396e+07	1.45827e+07	3.2938e+07	2.32378e+07	1.69793e+07	1.1814e+07	6.76273e+06	1.29355e+07	1.48672e+07	1.77995e+07	2.80733e+07	3.38278e+07	3.09781e+07	3.21499e+07	3.03624e+07	3.15377e+07	3.12573e+07	--	--	--	-	-	-	-
NEG_M116T127	115.919	127.264	2.12	--	--	--	--	--	--	9.66079e+07	2.36937e+07	134612094	8.90472e+07	8.55431e+07	2.07865e+07	7.16935e+07	3.79637e+07	3.86508e+07	4.8332e+07	8.2127e+07	6.606e+07	4.62716e+07	5.33409e+07	4.56243e+07	5.04969e+07	4.91574e+07	--	--	--	-	-	-	-
NEG_M116T817	115.919	817.081	13.62	--	--	--	--	--	--	1.19697e+07	3.03647e+07	6.93265e+07	3.7571e+07	6.69415e+06	5.40884e+06	3.96519e+06	9.30591e+06	5.80861e+06	5.05237e+07	6.02975e+06	1.44734e+07	5.28952e+07	3.82559e+07	6.42271e+07	4.66709e+07	5.02738e+07	--	--	--	-	-	-	-
NEG_M116T574	115.919	574.033	9.57	--	--	--	--	--	--	3.98011e+07	2.77824e+07	2.20311e+07	2.44456e+07	3.43428e+07	1.40588e+07	7.11558e+06	8.43521e+06	1.12409e+07	3.19025e+06	9.01181e+06	4.53844e+06	4.91547e+07	4.71466e+07	5.02587e+07	4.81434e+07	4.86749e+07	--	--	--	-	-	-	-
NEG_M116T333	115.919	332.861	5.55	--	--	--	--	--	--	1.20457e+07	6.68596e+06	1.10408e+07	3.26149e+07	1.02957e+07	4.91916e+06	4.21732e+06	4.52585e+06	9.73123e+06	6.60818e+06	6.02137e+06	6.6061e+06	1.30102e+07	1.38266e+07	1.25794e+07	1.34395e+07	1.32137e+07	--	--	--	-	-	-	-
NEG_M116T613	115.919	612.598	10.21	--	--	--	--	--	--	9.76181e+06	2.49285e+07	8.3723e+06	2.7378e+07	1.2338e+07	6.12837e+06	8.65394e+06	6.41921e+06	7.70445e+06	1.78868e+07	1.486e+07	8.254e+06	3.77656e+06	3.80838e+06	3.76034e+06	3.79328e+06	3.78463e+06	--	--	--	-	-	-	-
NEG_M116T554	115.918	553.97	9.23	--	--	--	--	--	--	3.96621e+06	1.68715e+07	4.24347e+06	1.64306e+07	1.64461e+07	1.21963e+07	5.57075e+06	4.20173e+06	7.61819e+06	3.54293e+07	6.68425e+06	5.17331e+06	5.08611e+06	4.69084e+06	5.31947e+06	4.89085e+06	4.99617e+06	--	--	--	-	-	-	-
NEG_M116T483	115.918	482.583	8.04	--	--	--	--	--	--	2.42706e+07	1.17937e+07	2.03018e+07	1.96476e+07	2.01956e+07	8.69228e+06	3705777	6.51191e+06	1.33605e+07	1.0905e+07	5.89341e+06	3.90088e+06	3.55838e+07	3.38293e+07	3.63747e+07	3.47642e+07	3.5139e+07	--	--	--	-	-	-	-
NEG_M116T591	115.918	591.03	9.85	--	--	--	--	--	--	2.016e+07	1.70982e+07	2.14272e+07	1.87868e+07	8.23375e+06	9.03564e+06	8.31766e+06	1.16444e+07	7.69328e+06	2.83256e+06	5.97058e+06	5.83729e+06	4.16628e+06	4.25975e+06	4.11798e+06	4.21104e+06	4.18877e+06	--	--	--	-	-	-	-
NEG_M116T649	115.918	649.493	10.82	--	--	--	--	--	--	1.16632e+07	2.03329e+07	1.67342e+07	1.48588e+07	1.37176e+07	2.18923e+06	1.23756e+07	5.06252e+06	2.36904e+06	1.53804e+07	1.38375e+07	2.47761e+07	1.67979e+07	1.58121e+07	1.73196e+07	1.63236e+07	1.6563e+07	--	--	--	-	-	-	-
NEG_M116T457	115.918	457.243	7.62	--	--	--	--	--	--	8.99838e+06	9.24615e+06	2.83145e+07	8.63833e+06	1.0375e+07	6.94592e+06	8.91156e+06	5.304e+06	1.0093e+07	3.51261e+07	1.25587e+07	1.51128e+07	4.3002e+07	3.82006e+07	4.56866e+07	4.08133e+07	4.19226e+07	--	--	--	-	-	-	-
NEG_M116T753	115.919	752.913	12.55	--	--	--	--	--	--	5.15716e+08	6.79475e+07	6.05753e+07	3.54054e+08	3.70401e+08	4.03769e+07	2.66968e+07	1.73211e+08	3.8982e+07	6.06278e+07	2.627e+08	3.63203e+07	4.52742e+08	4.87911e+08	4.37871e+08	4.7054e+08	4.62314e+08	--	--	--	-	-	-	-
NEG_M116T87	116.006	87.1419	1.45	--	Fumaric acid	--	1.50883	C4H4O4	MS1	1.27482e+06	945473	907864	666193	592002	521037	409685	386235	364467	182007	187876	67199	1.45739e+06	1.36267e+06	1.49884e+06	1.40516e+06	1.43098e+06	Carboxylic acids and derivatives	110-17-8	HMDB0000134	C00122	ko01100//Metabolic pathways;ko01110//Biosynthesis of secondary metabolites;ko01120//Microbial metabolism in diverse environments;ko01130//Biosynthesis of antibiotics;ko01200//Carbon metabolism;ko00350//Tyrosine metabolism;ko05230//Central carbon metabolism in cancer;ko01220//Degradation of aromatic compounds;ko00360//Phenylalanine metabolism;ko00250//Alanine, aspartate and glutamate metabolism;ko…	Amino acid metabolism;Cancers;Carbohydrate metabolism;Endocrine system;Energy metabolism;Global and overview maps;Metabolism of cofactors and vitamins	Human Diseases;Metabolism;Organismal Systems
NEG_M116T104	116.023	104.078	1.73	--	--	--	--	--	--	256697	379953	269621	171595	80104.1	121079	190955	127125	95747.1	149448	155348	76488.1	850483	467875	886148	629578	697002	--	--	--	-	-	-	-
NEG_M116T314	116.024	314.402	5.24	--	--	--	--	--	--	108922	27820.3	22242	61880.8	62210	19318.8	15060.3	12191.3	40425.7	38825.8	12409.1	32044.9	117247	102388	125566	109874	113758	--	--	--	-	-	-	-
NEG_M116T102	116.045	102.349	1.71	--	--	--	--	--	--	695404	733270	983631	1.00213e+06	930705	899825	422054	503680	441024	430529	491230	427505	1.33367e+06	1.30826e+06	1.3464e+06	1.31982e+06	1.32707e+06	--	--	--	-	-	-	-
NEG_M116T387	116.049	387.16	6.45	--	--	--	--	--	--	270518	350620	341776	405955	259979	229608	139531	133089	175759	93600.8	108589	100851	417970	460285	399335	442597	430009	--	--	--	-	-	-	-
NEG_M116T120	116.071	119.531	1.99	--	--	--	--	--	--	1.6643e+07	2.10755e+07	2.84914e+07	4.88219e+07	179768366	12.7089	12.7089	12.7089	12.7089	12.7089	12.7089	12.7089	1.43228e+07	1.5132e+07	1.39419e+07	1.47034e+07	1.45246e+07	--	--	--	-	-	-	-
NEG_M116T37	116.07	37.2029	0.62	--	Betaine	--	11.8558	C5H11NO2	MS1	12.7089	12.7089	12.7089	12.7089	12.7089	12.7089	12.7089	12.7089	12.7089	12.7089	12.7089	12.7089	8.5356e+06	9.9801e+06	7.65595e+06	9.17989e+06	8.84118e+06	Carboxylic acids and derivatives	-	HMDB0059606	C00719	ko01100//Metabolic pathways;ko02010//ABC transporters;ko00260//Glycine, serine and threonine metabolism	Amino acid metabolism;Global and overview maps;Membrane transport	Environmental Information Processing;Metabolism
NEG_M116T690	116.071	690.488	11.51	--	--	--	--	--	--	12.7089	12.7089	12.7089	12.7089	12.7089	12.7089	12.7089	12.7089	12.7089	12.7089	12.7089	12.7089	4.06632e+06	2.29459e+06	5.00843e+06	3.6617e+06	3.82863e+06	--	--	--	-	-	-	-
NEG_M116T641	116.07	640.545	10.68	--	--	--	--	--	--	7.96653e+06	1.76906e+08	12.7089	12.7089	12.7089	12.7089	12.7089	12.7089	12.7089	12.7089	12.7089	12.7089	4.79691e+06	4.05362e+06	5.29804e+06	4.44415e+06	4.64371e+06	--	--	--	-	-	-	-
NEG_M116T787	116.07	787.058	13.12	--	--	--	--	--	--	4.31473e+06	6.54377e+06	2.1875e+06	432492	1.28796e+06	1.01845e+06	730857	179991	163943	124379	118323	99869.5	4.33224e+06	5.01199e+06	4.34096e+06	5.04151e+06	4.67774e+06	--	--	--	-	-	-	-
NEG_M117T314	116.919	313.626	5.23	--	--	--	--	--	--	2.18828e+06	847814	2.06543e+06	695787	1.7454e+06	805658	580824	535560	951431	650046	789717	657026	1.17687e+06	1.22596e+06	1.15308e+06	1.20154e+06	1.18937e+06	--	--	--	-	-	-	-
NEG_M117T124	116.919	124.028	2.07	--	--	--	--	--	--	2.7646e+06	1.99247e+06	1.236e+07	8.73928e+06	4.39636e+06	1.4088e+06	6.44642e+06	1.40204e+06	2.07466e+06	5.73102e+06	6.15397e+06	5.62864e+06	5.27461e+06	5.21334e+06	5.30521e+06	5.24232e+06	5.25889e+06	--	--	--	-	-	-	-
NEG_M117T838	116.927	838.179	13.97	Methylmalonic acid	--	1.6e-22	5.7042	C4H6O4	MS2	1.44679e+08	1.53611e+08	1.38877e+08	1.40598e+08	1.05091e+08	1.00989e+08	6.29538e+07	7.3794e+07	4.40386e+07	1.17981e+08	5.69109e+07	1.0854e+08	1.68985e+08	1.08541e+08	1.82631e+08	139346570	1.49307e+08	Carboxylic acids and derivatives	516-05-2	HMDB0000202	C02170	ko00240//Pyrimidine metabolism;ko00640//Propanoate metabolism;ko00280//Valine, leucine and isoleucine degradation	Amino acid metabolism;Carbohydrate metabolism;Nucleotide metabolism	Metabolism
NEG_M117T32	116.927	32.4104	0.54	5-Aminopentanoic acid	--	3.42e-10	2.79828	C5H11NO2	MS2	2.13214e+07	2.00434e+07	1.62363e+07	6.14218e+06	1.72769e+07	2.17159e+07	1.58452e+07	1.55128e+07	5.39717e+06	7.3382e+06	8.5834e+06	8.95517e+06	1.40973e+07	1.12086e+07	1.54793e+07	1.28907e+07	1.34312e+07	Carboxylic acids and derivatives	660-88-8	HMDB0003355	C00431	ko01120//Microbial metabolism in diverse environments;ko00330//Arginine and proline metabolism;ko00310//Lysine degradation	Amino acid metabolism;Global and overview maps	Metabolism
NEG_M117T781	116.927	780.766	13.01	--	--	--	--	--	--	4.6314e+07	4.47503e+07	4.53394e+07	4.65978e+07	6.17424e+07	3.28935e+07	2.35345e+07	6.0486e+06	3.18996e+07	2.8906e+07	5.87063e+07	2.8416e+07	8.01844e+07	6.58413e+07	9.18996e+07	74463076	7.77849e+07	--	--	--	-	-	-	-
NEG_M117T82	116.927	82.4248	1.37	--	--	--	--	--	--	1.38314e+07	2.48096e+07	6.95262e+06	1.70032e+06	1.32552e+07	1.31115e+07	9.77892e+06	4.54899e+06	1.03195e+06	1.27273e+06	1.46724e+06	1.25648e+06	3.31262e+06	2.62067e+06	3.75679e+06	2.65121e+06	3.12944e+06	--	--	--	-	-	-	-
NEG_M117T396	116.92	396.243	6.6	--	--	--	--	--	--	4.31948e+06	7.66321e+06	5.06901e+06	1.79071e+06	1.41221e+06	5.99913e+06	638987	1.93537e+06	639687	1.92365e+07	2.25976e+06	1.10893e+06	7.10651e+06	6.38694e+06	7.44026e+06	6.74916e+06	6.92049e+06	--	--	--	-	-	-	-
NEG_M117T421	116.92	421.144	7.02	--	--	--	--	--	--	3.18472e+06	1.06081e+07	1.18795e+07	1.4176e+07	2.31057e+06	8.8729e+06	1.32686e+06	1.06095e+06	1.73495e+06	1.92187e+06	1.67945e+06	1.53003e+06	1.27071e+07	1.14208e+07	1.32058e+07	1.20281e+07	1.23368e+07	--	--	--	-	-	-	-
NEG_M117T333	116.919	332.861	5.55	--	--	--	--	--	--	1.31288e+06	710116	1.51691e+06	1.03876e+06	1.10799e+06	499592	464617	468176	929409	1.12218e+06	808764	740405	1.20081e+07	1.1573e+07	1.22205e+07	1.17939e+07	1.18988e+07	--	--	--	-	-	-	-
NEG_M117T742	116.926	742.36	12.37	--	--	--	--	--	--	3.76449e+07	4.64639e+07	1.05225e+08	7.67597e+07	8.87691e+06	1.08867e+08	4.21163e+06	1.1026e+08	5.15137e+07	3.13189e+07	4.00334e+06	1.4872e+07	7.22412e+07	7.21794e+07	7.2273e+07	7.22132e+07	7.22268e+07	--	--	--	-	-	-	-
NEG_M117T681	116.926	680.698	11.34	Guanidoacetic acid	--	2.9e-16	9.15464	C3H7N3O2	MS2	4.84708e+06	3.77419e+07	3.96907e+07	4.58818e+07	4.56866e+06	1.24051e+07	1.11308e+07	7.16757e+06	7.24125e+06	1.03821e+07	1.08174e+07	1.35256e+07	5.80385e+06	5.71339e+06	5.85144e+06	5.76057e+06	5.78229e+06	Carboxylic acids and derivatives	352-97-6	HMDB0000128	C00581	ko01100//Metabolic pathways;ko00330//Arginine and proline metabolism;ko00260//Glycine, serine and threonine metabolism	Amino acid metabolism;Global and overview maps	Metabolism
NEG_M117T92	116.982	92.2959	1.54	--	--	--	--	--	--	1.1121e+06	970460	554318	455889	316907	557679	730182	631878	472888	466758	340930	317794	1.46859e+06	1.88325e+06	1.25599e+06	1.75664e+06	1.58487e+06	--	--	--	-	-	-	-
NEG_M117T116_2	117.018	116.017	1.93	Succinic acid	--	9.45e-05	1.54065	C4H6O4	MS2	5.31664e+07	7.12863e+07	9.88983e+07	7.39084e+07	9.29145e+07	5.6051e+07	7.08078e+07	6.75799e+07	5.84475e+07	2.07459e+07	1.49808e+07	2.79097e+07	8.39914e+07	6.24692e+07	9.10444e+07	7.28631e+07	7.7474e+07	Carboxylic acids and derivatives	110-15-6	HMDB0000254	C00042	ko01100//Metabolic pathways;ko01110//Biosynthesis of secondary metabolites;ko01120//Microbial metabolism in diverse environments;ko01130//Biosynthesis of antibiotics;ko01200//Carbon metabolism;ko00350//Tyrosine metabolism;ko05230//Central carbon metabolism in cancer;ko01220//Degradation of aromatic compounds;ko00360//Phenylalanine metabolism;ko00250//Alanine, aspartate and glutamate metabolism;ko…	Amino acid metabolism;Cancers;Carbohydrate metabolism;Endocrine system;Energy metabolism;Global and overview maps;Metabolism of cofactors and vitamins;Nervous system;Signal transduction	Environmental Information Processing;Human Diseases;Metabolism;Organismal Systems
NEG_M117T87	117.018	87.2089	1.45	--	Threonate	--	6.74365	C4H8O5	MS1	2.29051e+07	2.65093e+07	2.7846e+07	2.17875e+07	3.16285e+07	1.87028e+07	3.04649e+07	3.46669e+07	3.77545e+07	2.60511e+07	2.2099e+07	2.83924e+07	2.43056e+07	2.39841e+07	2.44862e+07	2.41495e+07	2.4231e+07	Organooxygen compounds	7306-96-9	HMDB0062620	C01620	ko00053//Ascorbate and aldarate metabolism	Carbohydrate metabolism	Metabolism
NEG_M117T166	117.054	165.551	2.76	--	--	--	--	--	--	3.96189e+06	3.24443e+06	3.32784e+06	1.96217e+06	1.87279e+06	1.37263e+06	1.31316e+06	1.04532e+06	858514	663428	527083	544470	5.39275e+06	5.54216e+06	5.33895e+06	5.49087e+06	5.44107e+06	--	--	--	-	-	-	-
NEG_M117T120	117.074	119.707	2	--	--	--	--	--	--	616004	591905	597646	515472	631393	689615	368463	366321	321013	293374	243002	321453	647657	580919	679307	614243	630522	--	--	--	-	-	-	-
NEG_M118T32	117.927	32.3327	0.54	--	L-Homoserine	--	1.64643	C4H9NO3	MS1	2.39412e+06	2.28727e+06	1.90922e+06	451104	1.53562e+06	2.29817e+06	1.66447e+06	1.50693e+06	1.22146e+06	560947	2.98867e+06	1.49175e+06	1.49642e+06	1.05776e+06	1.49746e+06	1.28088e+06	1.32321e+06	Carboxylic acids and derivatives	672-15-1	HMDB0000719	C00263	ko01100//Metabolic pathways;ko01110//Biosynthesis of secondary metabolites;ko01120//Microbial metabolism in diverse environments;ko01130//Biosynthesis of antibiotics;ko01230//Biosynthesis of amino acids;ko00270//Cysteine and methionine metabolism;ko00260//Glycine, serine and threonine metabolism;ko00920//Sulfur metabolism;ko00300//Lysine biosynthesis	Amino acid metabolism;Energy metabolism;Global and overview maps	Metabolism
NEG_M118T422	117.918	421.726	7.03	--	--	--	--	--	--	873340	846361	1.33421e+06	1.97242e+06	632122	208130	233682	304756	462388	802239	1.25097e+06	407587	1.03224e+06	925347	1.05181e+06	997235	1.00554e+06	--	--	--	-	-	-	-
NEG_M118T396	117.918	395.809	6.6	--	--	--	--	--	--	1.15108e+06	395703	463161	246814	383562	281457	165576	171799	607249	383990	154508	873015	398072	374036	401946	379968	388205	--	--	--	-	-	-	-
NEG_M118T127	117.918	127.135	2.12	--	--	--	--	--	--	2.62331e+06	436067	1.24017e+06	2.01432e+06	192492	1.07341e+06	273590	479185	115002	218581	1.7504e+06	315765	1.03946e+06	1.01071e+06	1.05202e+06	1.02115e+06	1.03098e+06	--	--	--	-	-	-	-
NEG_M118T838	117.928	837.555	13.96	--	--	--	--	--	--	1.88977e+07	1.80664e+07	1.78161e+07	1.76504e+07	1.20415e+07	7.52868e+06	7.57512e+06	1.04519e+07	1.16216e+07	1.5028e+07	1.45626e+07	7.02789e+06	7.954e+06	1.05275e+07	8.62431e+06	9.84592e+06	9.47525e+06	--	--	--	-	-	-	-
NEG_M118T781	117.928	781.042	13.02	--	--	--	--	--	--	6.33787e+06	1.44755e+07	5.29188e+06	5.87739e+06	4.6371e+06	3.86341e+06	2.22785e+06	4.05073e+06	4.00399e+06	3.31035e+06	6.45827e+06	8.54121e+06	1.07424e+07	8.06625e+06	1.09805e+07	9.54483e+06	9.81628e+06	--	--	--	-	-	-	-
NEG_M118T473	118.003	472.715	7.88	--	--	--	--	--	--	400096	435868	469530	533199	605443	841292	704553	989030	1.40326e+06	2.39019e+06	9.35386e+06	12.7089	395700	451030	371899	423947	410709	--	--	--	-	-	-	-
NEG_M118T116	118.021	116.124	1.94	--	--	--	--	--	--	2.57455e+06	3.84641e+06	6.27372e+06	4.92723e+06	6.67918e+06	4.19438e+06	6.01e+06	6.34208e+06	5.02808e+06	2.03864e+06	1.58896e+06	3.18262e+06	3.48309e+06	2.68961e+06	3.73726e+06	3.08663e+06	3.24526e+06	--	--	--	-	-	-	-
NEG_M118T87	118.021	87.0406	1.45	--	--	--	--	--	--	217724	294181	222542	19458.3	121482	13011	25423.3	18381.5	14260.5	4521.53	31033.9	5889.74	678258	634399	703496	618232	665312	--	--	--	-	-	-	-
NEG_M118T38	118.028	37.9518	0.63	--	2-Aminobenzoic acid	--	6.92632	C7H7NO2	MS1	2.11498e+06	1.2875e+06	1.36976e+06	1.15742e+06	1.4817e+06	1.77394e+06	1.92869e+06	1.63734e+06	1.64889e+06	1.36592e+06	1.64555e+06	2.58264e+06	1.03671e+06	984892	1.06052e+06	1.01121e+06	1.02332e+06	Benzene and substituted derivatives	118-92-3	HMDB0001123	C00108	ko01100//Metabolic pathways;ko01110//Biosynthesis of secondary metabolites;ko01120//Microbial metabolism in diverse environments;ko01130//Biosynthesis of antibiotics;ko01230//Biosynthesis of amino acids;ko01220//Degradation of aromatic compounds;ko00380//Tryptophan metabolism;ko00400//Phenylalanine, tyrosine and tryptophan biosynthesis	Amino acid metabolism;Global and overview maps	Metabolism
NEG_M118T101	118.05	100.518	1.68	--	--	--	--	--	--	3.25386e+07	3.77451e+07	4.02764e+07	5.5146e+07	5.79166e+07	6.77043e+07	4.92919e+07	6.90029e+07	8.54162e+07	9.86556e+07	1.26443e+08	2.67424e+08	3.94207e+07	4.22654e+07	3.81325e+07	4.08414e+07	4.01665e+07	--	--	--	-	-	-	-
NEG_M119T32	118.926	32.151	0.54	--	--	--	--	--	--	1.10605e+06	1.14837e+06	718694	210505	702612	918232	790561	638826	563529	643805	1.39852e+06	736347	476298	248129	506444	363808	395089	--	--	--	-	-	-	-
NEG_M119T837	118.925	837.448	13.96	--	3-Methylthiopropionic acid	--	0.531791	C4H8O2S	MS1	1.89962e+07	2.18398e+07	1.52795e+07	2.18921e+07	2.02151e+07	1.81156e+07	1.15237e+07	1.65546e+07	2.35944e+07	2.83558e+07	2.80657e+07	2.64177e+07	1.90088e+07	1.90088e+07	1.90088e+07	1.90088e+07	1.90088e+07	Fatty Acyls	646-01-5	HMDB0001527	C08276	ko01100//Metabolic pathways;ko00270//Cysteine and methionine metabolism;ko00920//Sulfur metabolism	Amino acid metabolism;Energy metabolism;Global and overview maps	Metabolism
NEG_M119T97	118.929	97.1849	1.62	--	--	--	--	--	--	2.01915e+07	2.48798e+07	2.55391e+07	2.57223e+07	2.60339e+07	2.70521e+07	2.23064e+07	2.36674e+07	2.63741e+07	2.54321e+07	3.35162e+07	4.60444e+07	2.0901e+07	2.0512e+07	2.11087e+07	2.0713e+07	2.08085e+07	--	--	--	-	-	-	-
NEG_M119T86	118.941	85.9444	1.43	--	--	--	--	--	--	238617	337003	239961	278157	9715.36	213358	374109	359647	266219	144663	173427	12528.8	363425	330725	390505	348669	357624	--	--	--	-	-	-	-
NEG_M119T36	118.965	36.3844	0.61	--	--	--	--	--	--	880693	1.10224e+06	785407	670776	701670	555105	524397	504970	403466	456580	527931	576327	1.04771e+06	1.21549e+06	965454	1.14108e+06	1.09224e+06	--	--	--	-	-	-	-
NEG_M119T161	118.965	161.133	2.69	--	--	--	--	--	--	6.98578e+06	8.1652e+06	9.38791e+06	6.55213e+06	6.20617e+06	6.59798e+06	7.04238e+06	1.1516e+07	8.57626e+06	7.34634e+06	8.47713e+06	6.73928e+06	1.03655e+07	1.01569e+07	1.04539e+07	1.02603e+07	1.03089e+07	--	--	--	-	-	-	-
NEG_M119T117	119.022	116.664	1.94	--	Bovinocidin	--	3.22936	C3H5NO4	MS1	191511	257816	428981	300364	305938	140384	188916	188507	121201	199881	178924	152051	498442	302529	526322	379699	421836	Allyl-type 1,3-dipolar organic compounds	504-88-1	HMDB0034259	C05669	ko00410//beta-Alanine metabolism	Metabolism of other amino acids	Metabolism
NEG_M119T102	119.034	101.873	1.7	--	--	--	--	--	--	1.25653e+07	7.87608e+06	8.28832e+06	8.2168e+06	8.49821e+06	6.02473e+06	8.81057e+06	2.7524e+06	2.01571e+06	2.38121e+06	1.7068e+06	1.37866e+06	1.52225e+07	1.23984e+07	1.68483e+07	1.36899e+07	1.45423e+07	--	--	--	-	-	-	-
NEG_M119T165	119.049	165.454	2.76	--	4-Hydroxyphenylethanol	--	6.81184	C8H10O2	MS1	385943	383422	324145	316478	250183	260556	181070	160681	146659	81546.5	98529.6	87164.2	1.22636e+06	1.1768e+06	1.24814e+06	1.19736e+06	1.21223e+06	Phenols	501-94-0	HMDB0004284	C06044	ko00350//Tyrosine metabolism	Amino acid metabolism	Metabolism
NEG_M119T101	119.053	100.647	1.68	--	L-Threonine	--	0.253092	C4H9NO3	MS1	750336	2.63054e+06	12.7089	12.7089	12.7089	12.7089	12.7089	12.7089	12.7089	12.7089	12.7089	12.7089	1.15837e+06	1.64856e+06	934437	1.34872e+06	1.26831e+06	Carboxylic acids and derivatives	72-19-5	HMDB0000167	C00188	ko01100//Metabolic pathways;ko01110//Biosynthesis of secondary metabolites;ko01120//Microbial metabolism in diverse environments;ko01130//Biosynthesis of antibiotics;ko01230//Biosynthesis of amino acids;ko02010//ABC transporters;ko04974//Protein digestion and absorption;ko00260//Glycine, serine and threonine metabolism;ko00970//Aminoacyl-tRNA biosynthesis;ko00860//Porphyrin and chlorophyll metabo…	Amino acid metabolism;Biosynthesis of other secondary metabolites;Digestive system;Global and overview maps;Membrane transport;Metabolism of cofactors and vitamins;Translation	Environmental Information Processing;Genetic Information Processing;Metabolism;Organismal Systems
NEG_M120T163	119.924	162.652	2.71	--	--	--	--	--	--	8.08863e+06	1.57307e+07	3.84942e+07	12.7089	12.7089	12.7089	12.7089	12.7089	12.7089	12.7089	12.7089	12.7089	1.24075e+06	1.23504e+06	1.24364e+06	1.23796e+06	1.23935e+06	--	--	--	-	-	-	-
NEG_M120T95	119.946	95.3746	1.59	--	Phenylacetaldehyde	--	1.2557	C8H8O	MS1	3.81586e+06	3.21451e+06	3.37676e+06	3.32469e+06	2.46377e+06	2.2548e+06	3.16202e+06	2.74032e+06	3.41375e+06	1.87743e+06	1.59656e+06	1.11673e+06	5.92263e+06	5.76246e+06	6.01149e+06	5.83257e+06	5.88266e+06	Benzene and substituted derivatives	6314-97-2	HMDB0041610	C00601	ko01100//Metabolic pathways;ko01120//Microbial metabolism in diverse environments;ko00360//Phenylalanine metabolism	Amino acid metabolism;Global and overview maps	Metabolism
NEG_M120T33	119.946	32.7056	0.55	--	--	--	--	--	--	7.35139e+06	7.71728e+06	6.18214e+06	4.19815e+06	4.7801e+06	4.25045e+06	2.93578e+06	3.03639e+06	2.20009e+06	1.44351e+06	2.03478e+06	1.86162e+06	1.03076e+07	1.12943e+07	8.94247e+06	1.10985e+07	1.04619e+07	--	--	--	-	-	-	-
NEG_M120T115	119.946	114.792	1.91	--	--	--	--	--	--	5.1775e+06	4.82463e+06	1.07434e+06	710967	3.28755e+06	3.58869e+06	3.23686e+06	709226	431853	2.62162e+06	3.26234e+06	1.33212e+06	4.95143e+06	5.75297e+06	4.55537e+06	5.39798e+06	5.16342e+06	--	--	--	-	-	-	-
NEG_M120T102	120.011	102.257	1.7	--	L-Cysteine	--	0.870036	C3H7NO2S	MS1	7.25999e+07	12.7089	12.7089	12.7089	12.7089	12.7089	12.7089	12.7089	12.7089	12.7089	12.7089	12.7089	7.07457e+07	8.18178e+07	6.52456e+07	7.65993e+07	7.35969e+07	Carboxylic acids and derivatives	52-90-4	HMDB0000574	C00097	ko01100//Metabolic pathways;ko01110//Biosynthesis of secondary metabolites;ko01120//Microbial metabolism in diverse environments;ko01130//Biosynthesis of antibiotics;ko01230//Biosynthesis of amino acids;ko01200//Carbon metabolism;ko05230//Central carbon metabolism in cancer;ko00270//Cysteine and methionine metabolism;ko04974//Protein digestion and absorption;ko00260//Glycine, serine and threonine…	Amino acid metabolism;Cancers;Digestive system;Energy metabolism;Folding, sorting and degradation;Global and overview maps;Metabolism of cofactors and vitamins;Metabolism of other amino acids;Translation	Genetic Information Processing;Human Diseases;Metabolism;Organismal Systems
NEG_M120T424	120.055	424.32	7.07	--	4-Hydroxystyrene	--	17.4423	C8H8O	MS1	299817	338787	453323	555883	879859	1.8776e+06	12.7089	12.7089	12.7089	12.7089	12.7089	12.7089	263004	275805	257243	268976	266249	Benzene and substituted derivatives	2628-17-3	HMDB0004072	-	-	-	-
NEG_M121T97	120.927	97.215	1.62	--	--	--	--	--	--	5.77426e+06	8.60548e+06	9.24605e+06	1.09098e+07	1.44633e+07	1.35243e+07	1.65528e+07	2.84294e+07	1.70929e+08	12.7089	12.7089	12.7089	6.64627e+06	6.22298e+06	6.88562e+06	6.45116e+06	6.55111e+06	--	--	--	-	-	-	-
NEG_M121T457	121.028	457.136	7.62	--	--	--	--	--	--	2.08865e+07	787913	2.69837e+06	2.65365e+06	1.91291e+06	2.36522e+06	1.85524e+06	1.24554e+06	927054	688131	928771	561347	1.43184e+07	8.83891e+06	1.58546e+07	1.06991e+07	12395462	--	--	--	-	-	-	-
NEG_M121T492	121.028	492.433	8.21	--	--	--	--	--	--	5.77014e+06	3.99769e+06	3.6242e+06	2.27253e+06	1.8641e+06	1.44823e+06	1.19149e+06	1.02249e+06	165981	123779	688739	91744.9	1.02254e+07	9.6665e+06	1.05576e+07	9.19901e+06	1.00596e+07	--	--	--	-	-	-	-
NEG_M121T655	121.028	654.602	10.91	--	--	--	--	--	--	12.7089	12.7089	12.7089	12.7089	12.7089	12.7089	12.7089	12.7089	12.7089	12.7089	12.7089	12.7089	1.85967e+07	1.55052e+07	1.93291e+07	1.77045e+07	1.79367e+07	--	--	--	-	-	-	-
NEG_M121T646	121.028	646.139	10.77	--	--	--	--	--	--	1.4872e+06	3.73451e+06	1.87668e+06	347186	3.75241e+06	213578	1.68677e+06	596167	123014	107112	839814	81411.6	6.52736e+06	6.8957e+06	6.26474e+06	7.34215e+06	6.62741e+06	--	--	--	-	-	-	-
NEG_M121T409	121.028	408.512	6.81	--	--	--	--	--	--	5.99033e+06	3.40209e+06	3.00389e+06	2.94348e+06	1.53358e+06	992293	284605	247536	223017	184975	156546	139611	8.32986e+06	1.04859e+07	6.58777e+06	1.27649e+07	8.86608e+06	--	--	--	-	-	-	-
NEG_M121T437	121.028	436.781	7.28	--	--	--	--	--	--	4.59905e+06	3.69321e+06	1.46881e+06	4.74293e+06	2.70058e+06	684312	152763	121104	102355	92731.1	331063	312388	6.90329e+06	7.56064e+06	6.702e+06	8.60293e+06	7.16437e+06	--	--	--	-	-	-	-
NEG_M121T350	121.028	350.426	5.84	--	--	--	--	--	--	12.7089	12.7089	12.7089	12.7089	12.7089	12.7089	12.7089	12.7089	12.7089	12.7089	12.7089	12.7089	1.77292e+07	1.25636e+07	1.88474e+07	1.55528e+07	1.61925e+07	--	--	--	-	-	-	-
NEG_M121T324	121.028	323.76	5.4	--	--	--	--	--	--	1.47303e+07	2.88622e+07	4.74446e+07	3.65179e+07	1.9384e+07	2.74922e+07	9.73175e+06	5.09257e+07	2.18458e+07	2.29431e+08	12.7089	12.7089	1.29108e+07	1.53443e+07	1.15309e+07	1.41868e+07	1.34934e+07	--	--	--	-	-	-	-
NEG_M121T382	121.028	382.022	6.37	--	--	--	--	--	--	12.7089	12.7089	12.7089	12.7089	12.7089	12.7089	12.7089	12.7089	12.7089	12.7089	12.7089	12.7089	4.33783e+06	5.98614e+06	3.57934e+06	4.57059e+06	4.47981e+06	--	--	--	-	-	-	-
NEG_M121T473	121.028	473.277	7.89	--	--	--	--	--	--	6.39103e+06	12.7089	12.7089	12.7089	12.7089	12.7089	12.7089	12.7089	12.7089	12.7089	12.7089	12.7089	6.05671e+06	8.24228e+06	5.02431e+06	6.29267e+06	6.19676e+06	--	--	--	-	-	-	-
NEG_M121T541	121.028	541.364	9.02	--	--	--	--	--	--	6.54619e+06	6.00694e+06	2.85666e+06	3.13717e+06	1.68003e+06	1.53372e+06	1.31046e+06	1.59724e+06	1.33927e+06	2.59961e+06	1.42209e+06	737110	1.19544e+07	1.50423e+07	9.30984e+06	1.48148e+07	1.26303e+07	--	--	--	-	-	-	-
NEG_M121T666	121.028	665.751	11.1	--	--	--	--	--	--	1.12161e+07	1.55383e+06	1.19013e+06	899361	728933	2.3829e+06	536155	1.25717e+06	2.53768e+06	1.00848e+06	994629	819833	3.55836e+06	4.69911e+06	2.17463e+06	5.04137e+06	3.7667e+06	--	--	--	-	-	-	-
NEG_M121T696	121.028	695.512	11.59	--	--	--	--	--	--	12.7089	12.7089	12.7089	12.7089	12.7089	12.7089	12.7089	12.7089	12.7089	12.7089	12.7089	12.7089	6.31321e+06	3.45697e+06	7.19169e+06	5.54363e+06	5.77422e+06	--	--	--	-	-	-	-
NEG_M121T562	121.028	562.149	9.37	--	--	--	--	--	--	5.48605e+07	12.7089	12.7089	12.7089	12.7089	12.7089	12.7089	12.7089	12.7089	12.7089	12.7089	12.7089	9.85753e+06	5.28601e+06	1.26956e+07	8.76772e+06	9.25978e+06	--	--	--	-	-	-	-
NEG_M121T521	121.028	521.221	8.69	--	--	--	--	--	--	1.07419e+07	1.0831e+07	6.84208e+06	7.38395e+06	4.77003e+06	3.317e+06	967408	3.91004e+06	2.12536e+06	682729	3.23366e+06	1.3731e+06	3.69181e+06	4.47215e+06	2.95964e+06	4.29976e+06	3.84661e+06	--	--	--	-	-	-	-
NEG_M121T171	121.028	170.536	2.84	--	--	--	--	--	--	192187981	12.7089	12.7089	12.7089	12.7089	12.7089	12.7089	12.7089	12.7089	12.7089	12.7089	12.7089	8.32321e+06	9.4697e+06	7.83929e+06	8.87345e+06	8.6266e+06	--	--	--	-	-	-	-
NEG_M121T211	121.028	211.132	3.52	--	--	--	--	--	--	2.27317e+07	1.67791e+07	2.91893e+06	6.34609e+06	2.52153e+07	7.49539e+06	4.03445e+06	2.63284e+06	856491	1.84663e+06	630722	2.27761e+06	1.19181e+07	7.66048e+06	1.06658e+07	8.76918e+06	9.33524e+06	--	--	--	-	-	-	-
NEG_M121T716	121.028	716.271	11.94	--	--	--	--	--	--	5.79513e+06	3.14824e+07	1.43095e+07	1.12406e+07	1.14334e+07	1.40448e+07	1.56384e+06	1.26008e+06	1.1873e+06	1.70975e+06	861572	2.04484e+06	7.4826e+06	6.10294e+06	8.60104e+06	6.72984e+06	7.21293e+06	--	--	--	-	-	-	-
NEG_M121T812	121.028	811.92	13.53	--	4-Hydroxybenzaldehyde	--	14.5366	C7H6O2	MS1	1.87133e+06	6.64443e+06	2.10514e+06	474715	995983	1.24535e+06	1.22563e+06	216724	1.38451e+06	152890	451180	205485	5.2002e+06	6.52639e+06	5.30616e+06	6.87645e+06	5.92371e+06	Organooxygen compounds	123-08-0	HMDB0011718	C00633	ko01100//Metabolic pathways;ko01120//Microbial metabolism in diverse environments	Global and overview maps	Metabolism
NEG_M121T304	121.028	304.283	5.07	Phenylethylamine	--	2.91e-05	1.99502	C8H11N	MS2	5.38628e+06	2.38131e+06	2.20482e+06	8.64051e+06	4.14861e+06	6.93222e+06	9.7214e+06	1.6316e+06	1.51699e+06	5.85443e+06	1.39196e+06	1.99319e+06	1.34055e+07	1.04829e+07	14244581	1.19324e+07	1.24955e+07	Benzene and substituted derivatives	64-04-0	HMDB0012275	C05332	ko00360//Phenylalanine metabolism	Amino acid metabolism	Metabolism
NEG_M121T837	121.028	836.564	13.94	--	--	--	--	--	--	393319	335186	259004	731196	744511	694441	838121	132241	123615	376833	91467.6	204805	4.00066e+06	5.02828e+06	3.84076e+06	5.03753e+06	4.44561e+06	--	--	--	-	-	-	-
NEG_M121T757	121.028	756.534	12.61	--	--	--	--	--	--	1.43511e+06	7.46653e+06	1.72171e+06	537643	413140	5.98822e+06	2.45939e+06	1.10229e+06	223558	401538	473314	147361	9.04681e+06	5.96977e+06	1.11994e+07	6.04945e+06	8.27228e+06	--	--	--	-	-	-	-
NEG_M121T192	121.028	191.661	3.19	--	--	--	--	--	--	12.7089	12.7089	12.7089	12.7089	12.7089	12.7089	12.7089	12.7089	12.7089	12.7089	12.7089	12.7089	7.78081e+06	8.31354e+06	7.476e+06	7.98634e+06	7.88717e+06	--	--	--	-	-	-	-
NEG_M121T151	121.028	151.34	2.52	--	--	--	--	--	--	8.36823e+06	1.09107e+07	4.54844e+06	4.04994e+07	12.7089	12.7089	12.7089	12.7089	12.7089	12.7089	12.7089	12.7089	1.269e+07	1.42774e+07	1.15975e+07	1.29343e+07	1.28209e+07	--	--	--	-	-	-	-
NEG_M121T250	121.029	250.221	4.17	--	--	--	--	--	--	1.51352e+06	1.15843e+06	1.41844e+06	8.26484e+06	1.3749e+06	1.04672e+06	1.33217e+06	1.15813e+06	1.26209e+06	1.38414e+06	1.16255e+06	1.16164e+06	1.13709e+06	1.00979e+06	1.19184e+06	1.07503e+06	1.10338e+06	--	--	--	-	-	-	-
NEG_M121T421	121.028	420.534	7.01	--	--	--	--	--	--	4.47666e+06	1.16967e+07	3.55173e+06	2.29197e+07	12.7089	12.7089	12.7089	12.7089	12.7089	12.7089	12.7089	12.7089	9.58009e+06	1.39029e+07	9.7003e+06	1.1725e+07	1.13369e+07	--	--	--	-	-	-	-
NEG_M122T33	121.943	32.6838	0.54	--	--	--	--	--	--	1.97891e+06	1.50683e+06	1.5613e+06	1.38722e+06	352634	807988	758165	750488	488386	269511	522787	446735	2.27492e+06	3.53867e+06	1749359	3.35363e+06	2.68593e+06	--	--	--	-	-	-	-
NEG_M122T95	121.943	94.9328	1.58	--	(S)-1-Phenylethanol	--	0.923646	C8H10O	MS1	536468	400995	332662	208946	92232	156282	135000	153272	80179.1	84015.3	80008.7	65276.9	1.22694e+06	959127	1.41163e+06	788599	1.15463e+06	--	--	--	C11348	ko01100//Metabolic pathways;ko01120//Microbial metabolism in diverse environments;ko01220//Degradation of aromatic compounds	Global and overview maps	Metabolism
NEG_M122T396	122.024	396.278	6.6	--	--	--	--	--	--	12.7089	12.7089	12.7089	12.7089	12.7089	12.7089	12.7089	12.7089	12.7089	12.7089	12.7089	12.7089	7.01132e+07	1.09451e+08	5.32217e+07	9.14411e+07	8.10867e+07	--	--	--	-	-	-	-
NEG_M122T421	122.024	421.385	7.02	--	--	--	--	--	--	2.19329e+07	1.13737e+08	8.57457e+07	1.03388e+07	4.79529e+07	1.95442e+07	1.49155e+07	2.2201e+07	3.58011e+07	3.50781e+06	9.31773e+06	2.63049e+06	7.66826e+07	1.12776e+08	5.05998e+07	1.10236e+08	8.55261e+07	--	--	--	-	-	-	-
NEG_M122T638	122.023	637.96	10.63	--	--	--	--	--	--	7.52446e+07	1.70264e+07	1.80133e+07	3.86701e+07	6.40962e+06	1.27835e+06	7.31915e+06	5.24316e+06	4.70111e+06	1.9205e+06	1.90011e+06	4.49467e+06	3.49181e+07	4.13757e+07	3.05735e+07	4.93074e+07	3.67264e+07	--	--	--	-	-	-	-
NEG_M122T454	122.023	453.897	7.56	--	--	--	--	--	--	6.79608e+07	6.2665e+07	1.08996e+07	3.38564e+07	7.08334e+06	2.64306e+07	3.92328e+07	7.6304e+07	5.62136e+07	3.96017e+06	3.62943e+06	1.33631e+07	3.12531e+07	4.33436e+07	3.06453e+07	3.94387e+07	3.66223e+07	--	--	--	-	-	-	-
NEG_M122T463	122.024	463.451	7.72	--	--	--	--	--	--	9.70966e+06	4.28661e+07	2.27055e+07	4.67459e+08	12.7089	12.7089	12.7089	12.7089	12.7089	12.7089	12.7089	12.7089	8.39231e+07	9.08753e+07	8.10086e+07	8.64228e+07	8.54487e+07	--	--	--	-	-	-	-
NEG_M122T651	122.023	650.697	10.84	--	--	--	--	--	--	6.03613e+07	1.20175e+08	1.24996e+08	1.64937e+07	9.67107e+07	1.49736e+07	5.09876e+07	1.3933e+07	4.66307e+07	8.59908e+07	5.81378e+07	1.00464e+07	57427755	3.65187e+07	6.57511e+07	4.76226e+07	5.18329e+07	--	--	--	-	-	-	-
NEG_M122T586	122.023	585.562	9.76	--	--	--	--	--	--	1.5327e+07	7.26431e+06	9.76243e+07	5.19455e+06	1.29702e+07	4.40286e+06	1.077e+07	5.50819e+07	3.27249e+06	5.57777e+07	2.00801e+07	3.30614e+06	3.45953e+07	2.53222e+07	4.89139e+07	3.00608e+07	3.33985e+07	--	--	--	-	-	-	-
NEG_M122T773	122.023	772.741	12.88	--	--	--	--	--	--	12.7089	12.7089	12.7089	12.7089	12.7089	12.7089	12.7089	12.7089	12.7089	12.7089	12.7089	12.7089	4.80717e+07	4.73965e+07	4.86393e+07	4.78459e+07	4.79671e+07	--	--	--	-	-	-	-
NEG_M122T194	122.023	194.15	3.24	Nicotinic acid	--	1.51e-06	6.20362	C6H5NO2	MS2	12.7089	12.7089	12.7089	12.7089	12.7089	12.7089	12.7089	12.7089	12.7089	12.7089	12.7089	12.7089	6.0665e+07	6.58989e+07	5.97055e+07	6.22347e+07	6.18708e+07	Carboxylic acids and derivatives	583-08-4	HMDB0003269	C00253	ko01100//Metabolic pathways;ko01110//Biosynthesis of secondary metabolites;ko01120//Microbial metabolism in diverse environments;ko00760//Nicotinate and nicotinamide metabolism;ko05133//Pertussis	Global and overview maps;Infectious diseases;Metabolism of cofactors and vitamins	Human Diseases;Metabolism
NEG_M122T369	122.024	368.505	6.14	--	--	--	--	--	--	12.7089	12.7089	12.7089	12.7089	12.7089	12.7089	12.7089	12.7089	12.7089	12.7089	12.7089	12.7089	6.57426e+07	7.47129e+07	6.04624e+07	6.76012e+07	6.67893e+07	--	--	--	-	-	-	-
NEG_M122T472	122.023	471.617	7.86	--	--	--	--	--	--	12.7089	12.7089	12.7089	12.7089	12.7089	12.7089	12.7089	12.7089	12.7089	12.7089	12.7089	12.7089	6.03694e+07	4.70109e+07	7.04759e+07	5.66735e+07	5.85562e+07	--	--	--	-	-	-	-
NEG_M122T740	122.023	740.465	12.34	--	--	--	--	--	--	2.25676e+07	4.89254e+07	2.14174e+07	8.92803e+06	3.54459e+06	3.39454e+07	2.9456e+06	1.11243e+07	2.5861e+07	2.1877e+06	4.59711e+06	1.77611e+06	8.06864e+07	5.65075e+07	9.48275e+07	6.97947e+07	7.54197e+07	--	--	--	-	-	-	-
NEG_M122T820	122.023	819.519	13.66	--	--	--	--	--	--	6.83338e+07	1.63155e+08	1.50494e+07	2.48245e+07	2.27186e+07	3.04447e+07	1.79967e+07	1.16703e+07	1.17309e+07	4.49965e+06	3.83264e+06	1.01368e+07	3.03146e+07	2.46343e+07	36637869	2.72239e+07	2.94071e+07	--	--	--	-	-	-	-
NEG_M122T335	122.024	334.731	5.58	--	--	--	--	--	--	5.88951e+06	4.58269e+06	3.51773e+06	9.06439e+06	2.13478e+06	7.05031e+06	4.81066e+06	1.14725e+07	1.18715e+06	918547	3.48298e+06	1.0664e+07	5.50623e+07	6.07655e+07	5.49679e+07	6.11365e+07	5.78892e+07	--	--	--	-	-	-	-
NEG_M122T353	122.024	352.774	5.88	--	--	--	--	--	--	7.21718e+07	8.01755e+07	2.51523e+07	2.95279e+07	3.70668e+07	1.97059e+08	7.64062e+08	12.7089	12.7089	12.7089	12.7089	12.7089	5.71743e+07	6.33967e+07	5.31393e+07	6.02918e+07	5.85236e+07	--	--	--	-	-	-	-
NEG_M122T546	122.024	545.532	9.09	--	--	--	--	--	--	8.39431e+06	9.30495e+06	10604296	6.66073e+07	1.85235e+07	3.95787e+07	12.7089	12.7089	12.7089	12.7089	12.7089	12.7089	6.75905e+07	1.22584e+08	6.8709e+07	9.69178e+07	9.08888e+07	--	--	--	-	-	-	-
NEG_M122T501	122.023	500.783	8.35	--	--	--	--	--	--	9.06445e+07	12.7089	12.7089	12.7089	12.7089	12.7089	12.7089	12.7089	12.7089	12.7089	12.7089	12.7089	4.51804e+07	4.13526e+07	4.93328e+07	4.45178e+07	4.48764e+07	--	--	--	-	-	-	-
NEG_M122T833	122.023	833.22	13.89	--	--	--	--	--	--	1.1108e+08	12.7089	12.7089	12.7089	12.7089	12.7089	12.7089	12.7089	12.7089	12.7089	12.7089	12.7089	9.77636e+06	1.59752e+07	8.65118e+06	1.33299e+07	1.20578e+07	--	--	--	-	-	-	-
NEG_M122T721	122.023	721.136	12.02	--	--	--	--	--	--	12.7089	12.7089	12.7089	12.7089	12.7089	12.7089	12.7089	12.7089	12.7089	12.7089	12.7089	12.7089	2.62326e+07	1.51204e+07	3.20563e+07	2.32156e+07	2.44735e+07	--	--	--	-	-	-	-
NEG_M122T243	122.024	242.567	4.04	--	--	--	--	--	--	1.25114e+08	4.34177e+07	3.93173e+07	1.07399e+07	8.28607e+06	7.67834e+06	8.5411e+07	1.35715e+07	1.80436e+07	9.87884e+06	2.38538e+07	3.01082e+06	3.38223e+07	3.82037e+07	2.81628e+07	3.75988e+07	3.45449e+07	--	--	--	-	-	-	-
NEG_M123T41	123.044	41.4074	0.69	--	--	--	--	--	--	2.36241e+06	2.04774e+06	1.24737e+06	1.16688e+06	1.54218e+06	1.24354e+06	570154	1.03105e+06	1.00154e+06	873922	823833	732861	2.64062e+06	2.81497e+06	2.58692e+06	2.74074e+06	2.6972e+06	--	--	--	-	-	-	-
NEG_M123T33	123.055	32.6748	0.54	--	Ectoine	--	6.03912	C6H10N2O2	MS1	1.06396e+06	492072	612782	74967.1	194706	116552	120842	159522	112929	20887.7	133553	38111.5	887934	1.24418e+06	922620	1.19114e+06	1.07832e+06	--	--	--	C06231	ko01100//Metabolic pathways;ko01120//Microbial metabolism in diverse environments;ko00260//Glycine, serine and threonine metabolism	Amino acid metabolism;Global and overview maps	Metabolism
NEG_M123T76	123.044	76.04	1.27	--	--	--	--	--	--	5.78125e+06	8.57841e+06	1.58609e+07	12.7089	12.7089	12.7089	12.7089	12.7089	12.7089	12.7089	12.7089	12.7089	3.1419e+06	1.94746e+06	3.90613e+06	2.67903e+06	2.91597e+06	--	--	--	-	-	-	-
NEG_M124T32	123.901	31.6695	0.53	--	4-Methylcatechol	--	1.22766	C7H8O2	MS1	1.2255e+06	1.50976e+06	1.53636e+06	1.54193e+06	2.20125e+06	3.55526e+06	4.07197e+06	1.68891e+07	12.7089	12.7089	12.7089	12.7089	1.20446e+06	1.18439e+06	1.20891e+06	1.19435e+06	1.1978e+06	Phenols	452-86-8	HMDB0000873	C06730	ko01100//Metabolic pathways;ko01120//Microbial metabolism in diverse environments;ko01220//Degradation of aromatic compounds	Global and overview maps	Metabolism
NEG_M124T161	123.945	161.206	2.69	--	--	--	--	--	--	1.87287e+06	2.96158e+06	3.30969e+06	4.06164e+06	1.00189e+06	4.8795e+06	4.97664e+06	2.54501e+06	4.17171e+06	8.16958e+06	5.9315e+06	12.7089	2.12766e+06	3.09975e+06	2.49402e+06	2.84512e+06	2.75181e+06	--	--	--	-	-	-	-
NEG_M124T99_1	123.97	99.0463	1.65	--	--	--	--	--	--	896577	923519	1.02944e+06	732331	707951	498752	545046	426726	445597	271910	388820	489693	1.00134e+06	970605	1.01424e+06	984822	992713	--	--	--	-	-	-	-
NEG_M124T99_2	124.006	98.9186	1.65	--	--	--	--	--	--	3.9719e+08	4.69202e+08	4.79242e+08	466289965	467729434	4.96816e+08	4.21497e+08	4.5576e+08	4.92267e+08	4.44004e+08	5.10537e+08	6.1965e+08	374377334	3.82749e+08	3.70191e+08	3.78534e+08	3.76464e+08	--	--	--	-	-	-	-
NEG_M124T513	124.038	512.63	8.54	--	--	--	--	--	--	5.42991e+06	1.41192e+07	1.5099e+07	1.36882e+06	1.00634e+06	809524	3.6484e+06	1.8494e+06	434186	902807	969939	1.01018e+06	2.49482e+07	1.7825e+07	2.32483e+07	18132065	2.06121e+07	--	--	--	-	-	-	-
NEG_M124T396	124.038	395.736	6.6	--	--	--	--	--	--	12.7089	12.7089	12.7089	12.7089	12.7089	12.7089	12.7089	12.7089	12.7089	12.7089	12.7089	12.7089	4.76848e+07	4.24869e+07	4.88602e+07	4.70494e+07	4.72116e+07	--	--	--	-	-	-	-
NEG_M124T194	124.038	193.573	3.23	--	--	--	--	--	--	3.62563e+07	3.39018e+07	2.29651e+07	5.26836e+07	2.95206e+07	1.70906e+07	3.92457e+07	1.9558e+07	1.19594e+07	4.40522e+06	1.84286e+06	5.26644e+06	4.98169e+07	5.95944e+07	4.11249e+07	5.8087e+07	5.18659e+07	--	--	--	-	-	-	-
NEG_M124T501	124.038	501.014	8.35	--	--	--	--	--	--	4.86769e+07	3.15873e+07	2.95339e+07	3.61139e+06	3.74825e+06	2.29689e+07	7.76782e+06	5.65123e+06	5.72082e+06	3.25703e+06	3.95281e+06	2.86453e+06	5.77052e+07	3.56801e+07	6.72344e+07	4.58603e+07	5.16036e+07	--	--	--	-	-	-	-
NEG_M124T616	124.038	616.34	10.27	--	--	--	--	--	--	1.10181e+07	6.04936e+07	2.05256e+07	1.50042e+07	15933107	2.37414e+06	1.36365e+07	1.50232e+06	1.31798e+06	4.83148e+06	1.06059e+06	4.51796e+06	2.23586e+07	2.60744e+07	1.42895e+07	2.85932e+07	2.28701e+07	--	--	--	-	-	-	-
NEG_M124T663	124.038	663.495	11.06	--	--	--	--	--	--	12.7089	12.7089	12.7089	12.7089	12.7089	12.7089	12.7089	12.7089	12.7089	12.7089	12.7089	12.7089	2.00693e+07	2.72469e+07	1.18621e+07	2.29711e+07	2.10631e+07	--	--	--	-	-	-	-
NEG_M124T144	124.038	144.212	2.4	--	--	--	--	--	--	2.07428e+08	2.42285e+07	2.39203e+07	2.06768e+07	1.24629e+07	1.46917e+07	1.39423e+08	1.02063e+07	1.39349e+08	8.00197e+06	6.94445e+06	3.54418e+07	2.80577e+07	2.89228e+07	2.76422e+07	2.85416e+07	2.82904e+07	--	--	--	-	-	-	-
NEG_M124T741	124.038	741.049	12.35	--	--	--	--	--	--	1.22946e+07	3.86857e+06	2.91679e+06	2.25671e+06	4.27827e+06	885687	1.12983e+06	1.15475e+07	5.58469e+06	761411	5.94517e+06	1.36682e+06	3.13248e+07	3.20776e+07	3.01779e+07	3.24286e+07	3.14463e+07	--	--	--	-	-	-	-
NEG_M124T319	124.038	319.296	5.32	--	--	--	--	--	--	5.94178e+06	9.99484e+06	1.87543e+07	7.33316e+06	1.50816e+06	4.16129e+06	2.503e+06	796495	667341	230544	1.72172e+06	442981	4.76785e+07	2.78551e+07	4.28563e+07	2.75901e+07	3.54987e+07	--	--	--	-	-	-	-
NEG_M124T634	124.038	633.895	10.56	--	--	--	--	--	--	6.93969e+06	6.93487e+06	6.47263e+06	6.57489e+07	5.87607e+06	5.47665e+06	2.64176e+07	7.64216e+07	4.57323e+06	1.96357e+07	4.47685e+06	1.43331e+07	6.92403e+06	6.90345e+06	6.93613e+06	6.91359e+06	6.91926e+06	--	--	--	-	-	-	-
NEG_M124T651	124.038	650.573	10.84	--	--	--	--	--	--	3.98145e+07	2.18837e+07	3.25857e+07	1.80892e+06	6.56546e+06	1.09969e+06	5.1336e+06	5.65222e+06	612456	1.86845e+06	6.00299e+06	2.41846e+06	3.52511e+07	2.295e+07	3.78478e+07	2.71648e+07	3.06261e+07	--	--	--	-	-	-	-
NEG_M124T550	124.038	550.378	9.17	--	--	--	--	--	--	5.39014e+06	4.27282e+06	1.28898e+07	7.92171e+06	1.55229e+07	5.92979e+06	1.78276e+06	1.11327e+07	2.63329e+06	2.38779e+06	809747	1.06234e+07	2.30939e+07	4.35067e+07	2.50221e+07	4.00864e+07	3.39369e+07	--	--	--	-	-	-	-
NEG_M124T674	124.038	673.856	11.23	--	--	--	--	--	--	1.46462e+07	1.40875e+07	4.05805e+06	2.10143e+07	7.86382e+06	1.87328e+07	957064	8.95157e+06	5.54758e+06	1.98217e+06	1.73703e+06	2.8075e+06	4.95442e+07	3.17505e+07	5.39487e+07	3.77879e+07	4.30853e+07	--	--	--	-	-	-	-
NEG_M124T99_3	124.043	98.9678	1.65	--	--	--	--	--	--	2.347e+08	12.7089	12.7089	12.7089	12.7089	12.7089	12.7089	12.7089	12.7089	12.7089	12.7089	12.7089	5.2247e+07	8.19762e+07	3.8411e+07	5.23797e+07	5.23122e+07	--	--	--	-	-	-	-
NEG_M124T731	124.038	731.049	12.18	--	--	--	--	--	--	2.85567e+06	1.597e+07	6.76573e+06	1.03692e+07	2.83408e+06	3.90785e+06	1.00502e+06	906424	762577	7.26431e+06	630298	1.9458e+06	9.68241e+06	1.53676e+07	7.07952e+06	1.46182e+07	1.14595e+07	--	--	--	-	-	-	-
NEG_M124T252	124.038	251.744	4.2	--	--	--	--	--	--	2.44179e+07	2.46849e+07	3.54083e+07	2.28641e+06	1.78933e+06	5.94727e+06	1.03497e+06	831319	3.98318e+06	2.11709e+06	568853	1.99207e+06	2.40735e+07	25628765	2.30713e+07	2.61778e+07	2.45051e+07	--	--	--	-	-	-	-
NEG_M124T170	124.038	170.323	2.84	--	--	--	--	--	--	83342395512	12.7089	12.7089	12.7089	12.7089	12.7089	12.7089	12.7089	12.7089	12.7089	12.7089	12.7089	5.91202e+07	8.09006e+07	6.35761e+07	7.28518e+07	7.07102e+07	--	--	--	-	-	-	-
NEG_M125T35	124.987	35.2315	0.59	--	--	--	--	--	--	1.39678e+06	2.92091e+06	12.7089	12.7089	12.7089	12.7089	12.7089	12.7089	12.7089	12.7089	12.7089	12.7089	1.39485e+06	1.57928e+06	1.24102e+06	1.46368e+06	1.42412e+06	--	--	--	-	-	-	-
NEG_M125T80	124.987	80.0084	1.33	--	--	--	--	--	--	12.7089	12.7089	12.7089	12.7089	12.7089	12.7089	12.7089	12.7089	12.7089	12.7089	12.7089	12.7089	1.40878e+06	1.77747e+06	1.25782e+06	1.49865e+06	1.46677e+06	--	--	--	-	-	-	-
NEG_M125T115	125	115.028	1.92	--	--	--	--	--	--	423885	356076	154087	107915	144764	106960	108351	35540.1	45577.9	44036.7	18771.8	18355.6	614523	334300	605462	414887	478469	--	--	--	-	-	-	-
NEG_M125T99	125.01	99.0207	1.65	--	Taurine	--	0.150021	C2H7NO3S	MS1	7.09549e+06	1.02845e+07	1.02081e+07	1.13005e+07	1.22796e+07	1.45485e+07	1.35902e+07	1.91608e+07	2.93171e+07	5.04134e+07	12.7089	12.7089	7.53653e+06	7.93798e+06	7.32664e+06	7.72781e+06	7.63227e+06	Organic sulfonic acids and derivatives	107-35-7	HMDB0000251	C00245	ko01100//Metabolic pathways;ko02010//ABC transporters;ko04080//Neuroactive ligand-receptor interaction;ko00920//Sulfur metabolism;ko00430//Taurine and hypotaurine metabolism;ko00120//Primary bile acid biosynthesis	Energy metabolism;Global and overview maps;Lipid metabolism;Membrane transport;Metabolism of other amino acids;Signaling molecules and interaction	Environmental Information Processing;Metabolism
NEG_M125T117	125.017	116.603	1.94	--	--	--	--	--	--	1.02329e+06	1.61214e+06	2.65275e+06	1.22144e+07	12.7089	12.7089	12.7089	12.7089	12.7089	12.7089	12.7089	12.7089	1.11064e+06	1.24239e+06	1.05034e+06	1.17128e+06	1.14353e+06	--	--	--	-	-	-	-
NEG_M125T79	125.042	78.8316	1.31	--	1-Naphthol	--	26.4957	C10H8O	MS1	4.87157e+06	4.81529e+07	12.7089	12.7089	12.7089	12.7089	12.7089	12.7089	12.7089	12.7089	12.7089	12.7089	3.91866e+06	4.14127e+06	3.80111e+06	4.01809e+06	3.96958e+06	Naphthalenes	90-15-3	HMDB0012138	C11714	ko00980//Metabolism of xenobiotics by cytochrome P450	Xenobiotics biodegradation and metabolism	Metabolism
NEG_M125T302	125.071	301.943	5.03	--	--	--	--	--	--	152462	109013	231339	67268.1	82009.5	92941.7	184616	198175	168226	71420.6	12082	74538.4	123665	103683	133304	114064	118684	--	--	--	-	-	-	-
NEG_M126T161	125.891	160.841	2.68	--	--	--	--	--	--	6.3262e+06	1.3402e+06	4.74159e+06	6.08909e+06	4.49801e+06	6.22699e+06	4.58421e+06	4.11419e+06	4.06537e+06	3.31383e+06	6.02002e+06	1.01958e+06	1.74532e+06	1.74532e+06	1.74532e+06	1.74532e+06	1.74532e+06	--	--	--	-	-	-	-
NEG_M126T32	125.898	31.531	0.53	--	--	--	--	--	--	233952	231628	365586	270957	287896	67513.3	56199.4	192938	31848.4	113202	127701	143620	231852	381826	282478	345636	326542	--	--	--	-	-	-	-
NEG_M126T99	126.002	98.9103	1.65	--	--	--	--	--	--	1.56721e+07	1.87525e+07	1.82638e+07	1.552e+07	1.571e+07	1.52732e+07	1.26008e+07	1.2502e+07	1.21385e+07	9.99838e+06	1.05454e+07	1.17772e+07	1.64444e+07	1.60851e+07	1.66212e+07	1.6261e+07	1.63529e+07	--	--	--	-	-	-	-
NEG_M126T243	126.001	242.848	4.05	--	--	--	--	--	--	270236	371694	439188	4.25215e+06	6.78552e+06	1.23735e+06	335753	510407	607772	2.41098e+06	2.51854e+06	3.92224e+06	883301	874774	887683	879147	881224	--	--	--	-	-	-	-
NEG_M126T46	126.029	45.6451	0.76	--	1,2,3-Trihydroxybenzene	--	17.4489	C6H6O3	MS1	231819	309303	710161	100801	209878	586733	511270	484000	489683	157936	348903	91824.3	1.08664e+06	1.53097e+06	879848	1.42425e+06	1.22057e+06	Benzene and substituted derivatives	87-66-1	HMDB0013674	C01108	ko01120//Microbial metabolism in diverse environments	Global and overview maps	Metabolism
NEG_M126T529	126.091	528.719	8.81	--	--	--	--	--	--	453413	290033	204123	161827	128906	105061	86424.6	74966.3	74869.2	50121.3	45345.1	44904.1	752086	644217	829124	590001	723790	--	--	--	-	-	-	-
NEG_M127T477	126.994	476.884	7.95	--	4-Chlorophenol	--	10.017	C6H5ClO	MS1	198309	161128	164322	102327	148188	66883.5	70360.1	92006	73431.4	58888.8	54189.2	68920.5	193477	192368	193900	192858	193149	--	--	--	C02124	ko01100//Metabolic pathways;ko01120//Microbial metabolism in diverse environments;ko01220//Degradation of aromatic compounds	Global and overview maps	Metabolism
NEG_M127T35	127	34.5936	0.58	--	--	--	--	--	--	749389	1.51059e+06	2.27704e+06	1.27293e+06	3.27388e+06	2.57801e+06	1.10233e+06	3.00277e+06	3.02993e+06	1.6317e+06	1.81132e+06	2.07808e+06	1.55845e+06	1.99601e+06	1.31356e+06	1.7914e+06	1.66473e+06	--	--	--	-	-	-	-
NEG_M127T100	127.05	100.232	1.67	--	--	--	--	--	--	2.51047e+06	2.1687e+06	2.19862e+06	5.65747e+06	6.87226e+06	8.77074e+06	7.68033e+06	1.01507e+07	1.29777e+07	3.99156e+07	12.7089	12.7089	4.81531e+06	4.91849e+06	4.77443e+06	4.86525e+06	4.84349e+06	--	--	--	-	-	-	-
NEG_M127T277	127.075	277.041	4.62	--	Cyclohexane-1-carboxylate	--	9.95694	C7H12O2	MS1	640624	94846.7	196235	191255	101855	86075.8	20310.5	51057	46623	66704.3	10483.9	40547.1	459544	645246	476380	706565	561993	Carboxylic acids and derivatives	98-89-5	HMDB0031342	C09822	ko01120//Microbial metabolism in diverse environments	Global and overview maps	Metabolism
NEG_M128T93_1	127.996	93.3101	1.56	--	--	--	--	--	--	918140	1.17989e+06	1.76691e+06	1.54554e+06	3.76337e+06	8.97292e+06	12.7089	12.7089	12.7089	12.7089	12.7089	12.7089	1.10284e+06	1.41119e+06	960431	1.25694e+06	1.183e+06	--	--	--	-	-	-	-
NEG_M128T93_2	128.034	92.9757	1.55	--	--	--	--	--	--	3.96139e+08	4.42043e+08	4.29014e+08	4.00087e+08	387873039	4.09332e+08	343912781	3.81493e+08	3.78916e+08	3.02748e+08	3.12862e+08	3.55936e+08	4.52709e+08	4.63376e+08	4.47509e+08	4.58134e+08	4.55434e+08	--	--	--	-	-	-	-
NEG_M128T128	128.034	127.889	2.13	--	N-Methyl-D-aspartic acid	--	3.71615	C5H9NO4	MS1	3.13575e+07	2.35695e+07	3.18752e+07	2.76006e+07	4.00757e+07	3.03714e+07	3.05926e+07	3.94996e+07	2.98997e+07	2.06231e+07	2.72579e+07	2.37582e+07	2.82704e+07	2.85212e+07	2.81487e+07	2.83966e+07	2.83343e+07	Carboxylic acids and derivatives	6384-92-5	HMDB0002393	-	-	-	-
NEG_M128T189	128.034	189.054	3.15	--	--	--	--	--	--	7.21136e+06	5.82693e+06	1.05291e+07	9.5243e+06	9.91848e+06	4.99623e+06	1.12226e+06	5.45158e+06	5.83187e+06	4.3119e+06	4.52764e+06	3.74578e+06	7.63609e+06	7.64514e+06	7.63143e+06	7.64069e+06	7.63834e+06	--	--	--	-	-	-	-
NEG_M128T404	128.034	403.885	6.73	--	--	--	--	--	--	2.93203e+06	611269	2.29806e+06	441227	351479	302169	265710	229774	201221	173437	150063	149432	9.32647e+06	4.64188e+06	9.1571e+06	6.44092e+06	7.15924e+06	--	--	--	-	-	-	-
NEG_M128T502	128.034	501.625	8.36	--	--	--	--	--	--	1.32215e+06	1.04382e+06	2.75272e+06	635955	508837	398532	327021	287345	254843	225502	197016	184543	5.72126e+06	4.20387e+06	6.56109e+06	4.90576e+06	5.3494e+06	--	--	--	-	-	-	-
NEG_M128T572	128.034	571.728	9.53	--	--	--	--	--	--	4.30079e+06	495309	1.85512e+06	274997	211810	160812	127554	116831	96117.9	85598	70328.1	67299.5	5.05901e+06	3.67416e+06	5.46276e+06	4.03903e+06	4.56384e+06	--	--	--	-	-	-	-
NEG_M128T360	128.034	359.714	6	Pyrrolidonecarboxylic acid	--	0.000128873	13.6521	C5H7NO3	MS2	4.6449e+06	478733	1.20765e+06	372098	318855	265903	246813	215010	196633	176004	169953	146428	4.13868e+06	6.96709e+06	4.32928e+06	6.13799e+06	5.553e+06	Carboxylic acids and derivatives	4042-36-8	HMDB0000805	C02237	ko00471//D-Glutamine and D-glutamate metabolism	Metabolism of other amino acids	Metabolism
NEG_M129T95	128.891	94.9481	1.58	--	--	--	--	--	--	7.31345e+06	5.58106e+06	6.00082e+06	5.47222e+06	3.66986e+06	4.84325e+06	4.56803e+06	4.03045e+06	4.54059e+06	2.66537e+06	2.45381e+06	2.18085e+06	7.0687e+06	7.11317e+06	7.04358e+06	7.0927e+06	7.07951e+06	--	--	--	-	-	-	-
NEG_M129T99	128.959	98.8016	1.65	--	--	--	--	--	--	7.37736e+07	9.23628e+07	9.03972e+07	8.79496e+07	9.47636e+07	9.27139e+07	6.9001e+07	7.88957e+07	8.307e+07	7.50769e+07	7.86832e+07	1.14905e+08	8.9386e+07	9.02773e+07	8.89031e+07	8.98254e+07	8.95982e+07	--	--	--	-	-	-	-
NEG_M129T33	128.958	32.9397	0.55	--	Heptanoic acid	--	0.0303158	C7H14O2	MS1	6.94437e+06	5.84722e+06	6.05924e+06	5.00756e+06	4.92354e+06	4.64323e+06	4.11556e+06	3.17398e+06	3.06087e+06	2.95718e+06	2.38249e+06	2.21865e+06	7.40515e+06	7.13222e+06	7.52552e+06	7.26185e+06	7.33098e+06	Fatty Acyls	111-14-8	HMDB0000666	-	-	-	-
NEG_M129T94	129.017	93.8566	1.56	--	Cyanuric acid	--	0.302927	C3H3N3O3	MS1	1.48973e+08	1.48601e+08	1.75436e+08	1.31492e+08	1.35242e+08	1.25424e+08	168769605	1.54316e+08	1.53821e+08	8.94616e+07	1.49563e+08	1.08819e+08	133184260	1.2854e+08	1.35971e+08	1.30988e+08	1.3216e+08	Triazines	108-80-5	HMDB0041861	C06554	ko01100//Metabolic pathways;ko01120//Microbial metabolism in diverse environments	Global and overview maps	Metabolism
NEG_M129T93	129.037	93.043	1.55	--	--	--	--	--	--	2.2125e+07	2.56365e+07	2.72784e+07	2.80701e+07	2.70343e+07	3.34567e+07	3.31383e+07	4.42965e+07	6.27124e+07	6.5091e+07	1.1031e+08	4.30978e+08	2.31428e+07	2.42792e+07	2.25601e+07	2.3698e+07	2.34201e+07	--	--	--	-	-	-	-
NEG_M129T103	129.037	103.486	1.72	--	3,4-Dihydro-2H-1-benzopyran-2-one	--	25.9721	C9H8O2	MS1	2.02153e+07	1.56264e+07	1.38853e+07	1.40714e+07	9.086e+06	1.69401e+07	1.20002e+07	3.55279e+06	265136	8.32456e+06	1.0282e+07	8.1935e+06	1.58547e+07	1.66477e+07	1.54976e+07	1.62708e+07	1.60683e+07	3,4-dihydrocoumarins	119-84-6	HMDB0036626	C02274	ko01120//Microbial metabolism in diverse environments	Global and overview maps	Metabolism
NEG_M129T189	129.037	189.036	3.15	--	--	--	--	--	--	667674	574459	495703	48085.1	89309.8	327663	283166	42648.8	64101.5	36909.7	190261	21974	304751	344818	280435	329044	314540	--	--	--	-	-	-	-
NEG_M129T358	129.054	357.813	5.96	--	--	--	--	--	--	1.59296e+07	1.39104e+07	1.60421e+07	1.77385e+07	1.93787e+07	1.82188e+07	1.39816e+07	1.40904e+07	1.21336e+07	1.22668e+07	1.07223e+07	1.5351e+07	1.85688e+07	1.77471e+07	1.89178e+07	1.81464e+07	1.8344e+07	--	--	--	-	-	-	-
NEG_M130T99	129.962	99.15	1.65	--	--	--	--	--	--	952471	1.29682e+06	5.37428e+07	12.7089	12.7089	12.7089	12.7089	12.7089	12.7089	12.7089	12.7089	12.7089	868822	1.12348e+06	741719	973278	925744	--	--	--	-	-	-	-
NEG_M130T791_1	129.974	790.63	13.18	3-Methylindole	--	0.000197952	4.11324	C9H9N	MS2	4.66647e+07	4.53243e+07	1.08542e+08	4.86436e+07	1.61531e+08	1.87541e+08	6.30298e+07	1.16883e+08	1.79293e+08	5.08025e+07	1.75747e+08	2.31734e+08	3.88622e+07	4.88516e+07	3.95262e+07	4.52028e+07	4.36658e+07	Indoles and derivatives	83-34-1	HMDB0000466	-	-	-	-
NEG_M130T830	129.974	830.043	13.83	--	--	--	--	--	--	8.02664e+07	6.87254e+07	4.98843e+07	1.27282e+07	1.14423e+07	9.72098e+06	8.63115e+06	7.66995e+06	1.866e+07	1.18343e+07	3.99914e+06	8.74387e+06	2.42181e+07	2.42201e+07	2.42171e+07	2.42192e+07	2.42191e+07	--	--	--	-	-	-	-
NEG_M130T421	129.974	421.128	7.02	--	--	--	--	--	--	8.04765e+07	4.00936e+07	3.72286e+07	1.81547e+07	2.63635e+07	2.58128e+06	1.48312e+07	9.09438e+06	7.96438e+06	2.95412e+07	5.9592e+06	4.35165e+06	2.57934e+07	2.76453e+07	1.98263e+07	2.89316e+07	2.60151e+07	--	--	--	-	-	-	-
NEG_M130T816	129.974	816.315	13.61	--	--	--	--	--	--	2.27379e+07	2.27253e+07	6.91986e+06	2.95464e+07	7.75959e+06	8.77504e+06	2.66382e+07	2.65781e+07	7.21857e+06	2.17415e+07	7.28957e+06	6.59798e+06	2.30699e+07	2.70734e+07	2.30169e+07	2.54902e+07	2.4832e+07	--	--	--	-	-	-	-
NEG_M130T387	129.974	387.17	6.45	--	--	--	--	--	--	3.93082e+07	1.67181e+07	1.28747e+07	3.11253e+06	8.11487e+06	9.36148e+06	7.16119e+06	4.67266e+06	4.82742e+06	1.06068e+06	4.13203e+06	2.44439e+06	1.26479e+07	1.62288e+07	7.85191e+06	1.73428e+07	1.32637e+07	--	--	--	-	-	-	-
NEG_M130T163	129.974	162.609	2.71	L-Leucine	--	2.06e-11	1.92735	C6H13NO2	MS2	2.23475e+07	2.94658e+07	2.80747e+07	5.51926e+06	1.34053e+07	1.59551e+07	1.51717e+07	1.55728e+07	2.40738e+07	8.11649e+06	6.63361e+06	7.77852e+06	4.01563e+07	3.76834e+07	4.12794e+07	3.88183e+07	3.94841e+07	Carboxylic acids and derivatives	61-90-5	HMDB0000687	C00123	ko01100//Metabolic pathways;ko01110//Biosynthesis of secondary metabolites;ko01230//Biosynthesis of amino acids;ko02010//ABC transporters;ko01210//2-Oxocarboxylic acid metabolism;ko05230//Central carbon metabolism in cancer;ko04974//Protein digestion and absorption;ko00970//Aminoacyl-tRNA biosynthesis;ko04978//Mineral absorption;ko00290//Valine, leucine and isoleucine biosynthesis;ko00280//Valine…	Amino acid metabolism;Cancers;Digestive system;Global and overview maps;Membrane transport;Signal transduction;Translation	Environmental Information Processing;Genetic Information Processing;Human Diseases;Metabolism;Organismal Systems
NEG_M130T456	129.974	456.153	7.6	--	--	--	--	--	--	1.18515e+08	1.43235e+07	1.10433e+07	2.29802e+06	1.84973e+06	7.61322e+06	9.73714e+06	4.88075e+06	5.70812e+06	844274	2.63905e+06	3.3118e+06	8.12135e+06	1.10623e+07	5.01891e+06	1.15307e+07	8.70105e+06	--	--	--	-	-	-	-
NEG_M130T518	129.974	518.243	8.64	--	--	--	--	--	--	8.88913e+06	2.90782e+07	9.05389e+07	4.16856e+06	9.48546e+06	9.97135e+06	1.03642e+07	7.83678e+06	7.19973e+06	6.93019e+06	5.44016e+06	5.67638e+06	1.87664e+07	1.86937e+07	1.90217e+07	1.86707e+07	1.87558e+07	--	--	--	-	-	-	-
NEG_M130T546	129.974	545.587	9.09	--	--	--	--	--	--	4.09406e+06	5.07018e+07	2.87844e+07	6.17416e+06	7.26628e+06	4.02353e+07	4.10666e+07	7.68707e+07	4.71659e+08	12.7089	12.7089	12.7089	4.1755e+06	4.33068e+06	4.09434e+06	4.24996e+06	4.21263e+06	--	--	--	-	-	-	-
NEG_M130T628	129.974	628	10.47	--	--	--	--	--	--	3.49651e+07	4.13906e+07	4.51022e+06	3.70956e+06	8.07207e+07	9.59414e+06	8.3225e+06	1.83881e+06	8.80154e+06	5.99136e+06	5.42171e+06	9.2225e+06	1.10388e+07	1.46735e+07	6.86618e+06	14804822	11705422	--	--	--	-	-	-	-
NEG_M130T580	129.974	579.968	9.67	--	--	--	--	--	--	3.66456e+07	3.00957e+07	5.30712e+07	5.17211e+06	7.71569e+07	1.41634e+07	1.20835e+07	1.09038e+07	1.31853e+07	2.60521e+06	1.21272e+07	9.95123e+06	9.02784e+06	7.89625e+06	1.12566e+07	8.30457e+06	8.88547e+06	--	--	--	-	-	-	-
NEG_M130T333	129.974	332.793	5.55	--	--	--	--	--	--	1.58278e+07	4.30683e+07	1.18505e+07	3.95832e+06	9.01655e+06	2.02606e+07	6.15528e+06	2.15521e+06	1.92186e+06	4.06663e+06	4.52966e+06	6.71414e+06	9.29295e+06	1.24028e+07	6.78842e+06	1.18406e+07	9.98456e+06	--	--	--	-	-	-	-
NEG_M130T346	129.974	345.949	5.77	--	--	--	--	--	--	1.63664e+07	4.88062e+06	1.59423e+07	3.33545e+06	6.7874e+06	2.45996e+06	1.0359e+07	2.01023e+07	1.60842e+06	5.53429e+06	1.20547e+06	8.19346e+06	7.80294e+06	9.0347e+06	6.45906e+06	8.74156e+06	8.02291e+06	--	--	--	-	-	-	-
NEG_M130T94_1	130.021	94.198	1.57	--	Fluorouracil	--	27.0627	C4H3FN2O2	MS1	3.41776e+06	3.63704e+06	8.72273e+06	3.7794e+06	3.70234e+06	2.92782e+06	4.18478e+06	5.07658e+06	2.67801e+06	2.52523e+06	2.73499e+06	7.55731e+06	3.76044e+06	2.52386e+06	4.40501e+06	3.21469e+06	3.4776e+06	Diazines	51-21-8	HMDB0014684	C07649	ko04976//Bile secretion;ko00983//Drug metabolism - other enzymes	Digestive system;Xenobiotics biodegradation and metabolism	Metabolism;Organismal Systems
NEG_M130T86	130.021	86.2643	1.44	--	--	--	--	--	--	2.69385e+06	3.23088e+06	1.4222e+07	2.436e+06	2.39231e+06	4.66742e+06	9.60545e+06	7.76365e+07	12.7089	12.7089	12.7089	12.7089	2.32877e+06	2.23935e+06	2.37521e+06	2.28718e+06	2.30764e+06	--	--	--	-	-	-	-
NEG_M130T94_2	130.05	93.8561	1.56	--	--	--	--	--	--	1.02847e+08	172841457	1.81369e+08	2.84637e+08	4.83826e+08	1851599367	12.7089	12.7089	12.7089	12.7089	12.7089	12.7089	9.31823e+07	1.05686e+08	8.80182e+07	9.93252e+07	9.65666e+07	--	--	--	-	-	-	-
NEG_M130T101	130.05	100.989	1.68	--	--	--	--	--	--	5.69248e+07	1.54949e+07	7.02252e+07	8.37276e+07	7.85961e+07	8.72977e+07	5.18145e+07	6.4312e+07	6.5962e+07	5.28316e+07	5.21091e+07	2.77579e+06	6.57826e+07	6.59616e+07	6.56995e+07	6.58735e+07	6.58295e+07	--	--	--	-	-	-	-
NEG_M130T125	130.05	125.31	2.09	--	--	--	--	--	--	9.0008e+06	1.1563e+07	1.21989e+07	1.24065e+07	1.53265e+07	2.18518e+07	3.5812e+07	1.40774e+08	12.7089	12.7089	12.7089	12.7089	8.42434e+06	8.62206e+06	8.33377e+06	8.51826e+06	8.47454e+06	--	--	--	-	-	-	-
NEG_M130T114	130.05	114.047	1.9	4-Hydroxyproline	--	0.000396001	9.92481	C5H9NO3	MS2	7.32308e+06	4.90586e+06	3.42034e+06	2.46808e+06	2.00241e+06	1.59202e+06	1.19379e+06	778757	386417	702299	652271	365858	5.89278e+06	5.19261e+06	6.28183e+06	5.38656e+06	5.70304e+06	Carboxylic acids and derivatives	618-27-9	HMDB0240251	C01157	ko01100//Metabolic pathways;ko00330//Arginine and proline metabolism	Amino acid metabolism;Global and overview maps	Metabolism
NEG_M130T358	130.058	357.756	5.96	--	--	--	--	--	--	4.28729e+06	12.7089	12.7089	12.7089	12.7089	12.7089	12.7089	12.7089	12.7089	12.7089	12.7089	12.7089	1.22137e+06	1.52844e+06	1.10492e+06	1.32879e+06	1.28981e+06	--	--	--	-	-	-	-
NEG_M130T106	130.061	106.464	1.77	--	--	--	--	--	--	9.12695e+07	9.17264e+07	9.42051e+07	9.46576e+07	8.70239e+07	8.60638e+07	6.4581e+07	7.16651e+07	6.3132e+07	4.30484e+07	3.888e+07	4.61967e+07	9.41945e+07	9.04986e+07	95891407	9.22689e+07	9.32121e+07	--	--	--	-	-	-	-
NEG_M130T172_1	130.087	172.408	2.87	--	--	--	--	--	--	4.97541e+07	8.07036e+07	5.8356e+07	7.23169e+07	1.31913e+08	9.26705e+07	7.81829e+07	9.23823e+07	1.20516e+08	1.94353e+08	400611208	12.7089	7.27295e+07	7.88294e+07	6.97865e+07	7.56277e+07	7.42417e+07	--	--	--	-	-	-	-
NEG_M130T38	130.086	37.9087	0.63	--	--	--	--	--	--	1.44339e+07	1.27602e+07	1.73023e+07	1.644e+07	2.22853e+07	9.87201e+06	1.61201e+07	1.40066e+08	12.7089	12.7089	12.7089	12.7089	1.31983e+07	1.7299e+07	1.20325e+07	1.53573e+07	1.45086e+07	--	--	--	-	-	-	-
NEG_M130T448	130.086	447.742	7.46	--	--	--	--	--	--	18949204698	12.7089	12.7089	12.7089	12.7089	12.7089	12.7089	12.7089	12.7089	12.7089	12.7089	12.7089	6.82464e+06	8.39331e+06	5.90424e+06	7.36938e+06	7.11259e+06	--	--	--	-	-	-	-
NEG_M130T427	130.086	426.574	7.11	--	--	--	--	--	--	2.27141e+06	1.66515e+07	1.81436e+08	12.7089	12.7089	12.7089	12.7089	12.7089	12.7089	12.7089	12.7089	12.7089	7.71679e+06	6.50785e+06	8.27067e+06	7.25292e+06	7.44837e+06	--	--	--	-	-	-	-
NEG_M130T414	130.086	413.697	6.89	--	--	--	--	--	--	6.82834e+06	8.27634e+06	5.75758e+06	731349	4.72346e+06	1.00488e+07	2.17699e+06	1.63982e+06	2.15317e+06	313503	2.45648e+06	2.36102e+06	6.4382e+06	5.83727e+06	6.91287e+06	6.09838e+06	6.31693e+06	--	--	--	-	-	-	-
NEG_M130T558	130.086	557.557	9.29	--	--	--	--	--	--	3.00055e+06	4.41397e+07	12.7089	12.7089	12.7089	12.7089	12.7089	12.7089	12.7089	12.7089	12.7089	12.7089	5.99064e+06	7.16681e+06	6.14999e+06	6.68121e+06	6.56444e+06	--	--	--	-	-	-	-
NEG_M130T164	130.086	163.702	2.73	--	--	--	--	--	--	2.931e+07	3.31391e+06	9.65139e+06	9.45049e+06	1.47807e+06	5.96922e+06	3.37999e+06	2.78468e+06	2.25698e+06	2.19663e+06	342625	1.84411e+06	2.69975e+07	2.21639e+07	2.98458e+07	2.1479e+07	2.56196e+07	--	--	--	-	-	-	-
NEG_M130T499_2	130.087	498.716	8.31	--	Leucine	--	5.93779	C6H13NO2	MS1	3.82853e+06	5.19557e+06	1.14048e+06	7.1588e+06	4.50811e+06	4.04686e+06	3.57251e+06	699895	515949	612576	2.9625e+06	1.83311e+06	6.59906e+06	6.17743e+06	6.81465e+06	6.38545e+06	6.49414e+06	Carboxylic acids and derivatives	328-39-2	HMDB0062203	-	-	-	-
NEG_M130T320	130.086	319.629	5.33	--	--	--	--	--	--	1.41571e+06	9.39007e+06	1.92444e+06	1.68388e+06	4.93886e+06	6.20165e+06	3.10406e+06	803295	799565	741618	3.93929e+06	2.3522e+06	4.29017e+06	4.78962e+06	4.1036e+06	4.56721e+06	4.43943e+06	--	--	--	-	-	-	-
NEG_M130T604	130.086	603.591	10.06	--	--	--	--	--	--	588484	1.29071e+06	3.25882e+06	863434	924186	594890	1.79626e+06	152232	2.25965e+06	433943	104467	239462	1.61491e+07	1.2277e+07	1.7412e+07	1.15818e+07	1.47089e+07	--	--	--	-	-	-	-
NEG_M130T342	130.086	342.048	5.7	--	--	--	--	--	--	12.7089	12.7089	12.7089	12.7089	12.7089	12.7089	12.7089	12.7089	12.7089	12.7089	12.7089	12.7089	7.39655e+06	4.70513e+06	9.17253e+06	6.35929e+06	6.89832e+06	--	--	--	-	-	-	-
NEG_M130T512	130.086	511.705	8.53	--	--	--	--	--	--	8.184e+06	7.81529e+06	4.20303e+06	2.98229e+06	3.40075e+06	5.0793e+06	466370	2.43294e+06	1.13399e+06	312460	912229	1.24877e+06	7.93349e+06	3.98016e+06	8.26843e+06	5.63214e+06	6.32944e+06	--	--	--	-	-	-	-
NEG_M130T258	130.086	257.725	4.3	--	--	--	--	--	--	12.7089	12.7089	12.7089	12.7089	12.7089	12.7089	12.7089	12.7089	12.7089	12.7089	12.7089	12.7089	4.70879e+06	3.67128e+06	5.15992e+06	4.4949e+06	4.57286e+06	--	--	--	-	-	-	-
NEG_M130T483	130.086	483.204	8.05	--	--	--	--	--	--	4.05933e+06	2.44257e+06	798809	904350	157433	121497	98212.8	178600	203562	249994	48675.9	302864	5.99267e+06	8.28943e+06	6.93435e+06	1.04487e+07	7.61889e+06	--	--	--	-	-	-	-
NEG_M130T404	130.086	403.779	6.73	--	--	--	--	--	--	8.30517e+06	2.26291e+06	1.36202e+07	1.73433e+07	12.7089	12.7089	12.7089	12.7089	12.7089	12.7089	12.7089	12.7089	6.54901e+06	5.84304e+06	6.73671e+06	6.22528e+06	6.33654e+06	--	--	--	-	-	-	-
NEG_M130T303	130.087	303.113	5.05	--	--	--	--	--	--	6.56331e+07	12.7089	12.7089	12.7089	12.7089	12.7089	12.7089	12.7089	12.7089	12.7089	12.7089	12.7089	6.72266e+06	7.83068e+06	6.4463e+06	7.15259e+06	7.02388e+06	--	--	--	-	-	-	-
NEG_M130T461	130.086	460.666	7.68	--	--	--	--	--	--	2.27002e+06	3.37923e+06	1.12535e+06	1.10275e+06	206439	1.20255e+06	170802	148170	971219	1.4091e+06	119464	413405	2.5133e+06	2.55731e+06	2.49199e+06	2.53614e+06	2.52469e+06	--	--	--	-	-	-	-
NEG_M130T834	130.086	834.421	13.91	--	--	--	--	--	--	12.7089	12.7089	12.7089	12.7089	12.7089	12.7089	12.7089	12.7089	12.7089	12.7089	12.7089	12.7089	2.22264e+07	1.09708e+07	2.07251e+07	1.74826e+07	1.79402e+07	--	--	--	-	-	-	-
NEG_M130T662_2	130.087	661.865	11.03	--	--	--	--	--	--	2.08513e+06	6.13719e+06	8.06387e+06	1.25768e+07	1.64947e+06	1.66604e+06	7.80848e+06	8.88482e+06	6.00797e+06	1.21936e+06	1.13874e+06	6.28727e+06	8.27645e+06	1.07069e+07	9.06883e+06	1.00746e+07	9.78597e+06	--	--	--	-	-	-	-
NEG_M130T686	130.086	686.353	11.44	--	--	--	--	--	--	5.28089e+06	1.09986e+07	1.0972e+07	5.20423e+06	940478	2.88938e+06	742809	642457	5.77798e+06	3.69521e+06	1.762e+06	808126	6.79608e+06	1.00658e+07	7.39262e+06	9.1757e+06	8.61043e+06	--	--	--	-	-	-	-
NEG_M130T530	130.086	529.579	8.83	--	--	--	--	--	--	12.7089	12.7089	12.7089	12.7089	12.7089	12.7089	12.7089	12.7089	12.7089	12.7089	12.7089	12.7089	5.8358e+06	6.22824e+06	5.13139e+06	5.9713e+06	5.87634e+06	--	--	--	-	-	-	-
NEG_M130T393	130.086	392.687	6.54	--	--	--	--	--	--	2.03934e+07	5.16423e+06	1.62834e+07	8.0355e+07	1.74838e+07	4.55184e+06	1.43376e+07	1.34972e+07	1.85338e+07	2.27022e+07	1.65516e+07	9.18994e+06	4.73659e+06	5.32922e+06	4.51077e+06	5.07661e+06	4.91484e+06	--	--	--	-	-	-	-
NEG_M130T200	130.086	200.029	3.33	--	--	--	--	--	--	4.42669e+06	2.2668e+06	498259	396054	321030	1.0871e+06	667862	155519	459932	121620	412124	396415	5.75791e+06	5.44684e+06	5.73048e+06	5.42782e+06	5.58913e+06	--	--	--	-	-	-	-
NEG_M130T732	130.086	732.167	12.2	--	--	--	--	--	--	8.73453e+07	12.7089	12.7089	12.7089	12.7089	12.7089	12.7089	12.7089	12.7089	12.7089	12.7089	12.7089	7.69228e+06	9.20501e+06	6.77499e+06	7.91923e+06	7.81917e+06	--	--	--	-	-	-	-
NEG_M130T360	130.086	360.279	6	--	--	--	--	--	--	823979	610405	1.98666e+06	1.29376e+06	280954	1.00029e+06	198087	170713	1.59664e+06	514227	336246	107519	5.41104e+06	3.98741e+06	6.30137e+06	4.14581e+06	5.03321e+06	--	--	--	-	-	-	-
NEG_M130T574	130.086	573.957	9.57	--	--	--	--	--	--	12.7089	12.7089	12.7089	12.7089	12.7089	12.7089	12.7089	12.7089	12.7089	12.7089	12.7089	12.7089	3.92676e+06	6.91415e+06	4.16756e+06	5.62313e+06	5.30073e+06	--	--	--	-	-	-	-
NEG_M130T210	130.087	209.675	3.49	--	(3R)-beta-Leucine	--	4.65906	C6H13NO2	MS1	8.35958e+06	4.96224e+06	3.46385e+06	824750	2.45195e+06	605875	1.69465e+06	2.141e+06	1.59899e+06	283989	874912	1.08879e+06	8.56683e+06	5.77957e+06	9.4179e+06	6.99151e+06	7.6668e+06	--	--	--	-	-	-	-
NEG_M130T584	130.086	583.95	9.73	--	--	--	--	--	--	5.70358e+06	1.8768e+07	2.78379e+07	7.5052e+06	1.16184e+07	4.5706e+06	1.1293e+06	2.75676e+06	772645	2.747e+06	2.51938e+06	1.73951e+06	8.4379e+06	6.35669e+06	9.81506e+06	7.32484e+06	7.97954e+06	--	--	--	-	-	-	-
NEG_M130T172_2	130.125	172.488	2.87	--	N-Acetyl-L-alanine	--	19.3989	C5H9NO3	MS1	188691	246702	339651	531305	1.8106e+06	12.7089	12.7089	12.7089	12.7089	12.7089	12.7089	12.7089	178635	165714	183258	172434	174986	Carboxylic acids and derivatives	97-69-8	HMDB0000766	-	-	-	-
NEG_M131T95	130.888	94.9383	1.58	--	--	--	--	--	--	8.6409e+06	7.04955e+06	6.80079e+06	7.27675e+06	4.71003e+06	5.23299e+06	5.47218e+06	5.24148e+06	4.92829e+06	3.14186e+06	3.57383e+06	2.74251e+06	7.93941e+06	8.17403e+06	7.82204e+06	8.06593e+06	8.00022e+06	--	--	--	-	-	-	-
NEG_M131T99_1	130.956	98.9539	1.65	--	--	--	--	--	--	4.65866e+06	5.84682e+06	4.51803e+06	4.47201e+06	4.83665e+06	4.44123e+06	2.76014e+06	3.15372e+06	2.89776e+06	2.05731e+06	2.32978e+06	3.5404e+06	6.14286e+06	6.09556e+06	6.16786e+06	6.11859e+06	6.13122e+06	--	--	--	-	-	-	-
NEG_M131T161	130.964	160.503	2.68	--	--	--	--	--	--	3.38393e+06	1.94241e+06	1.85969e+06	2.67705e+06	1.50418e+06	2.14009e+06	1.53718e+06	2.24151e+06	2.18547e+06	1.44055e+06	834963	1.00001e+06	3.59641e+06	4.2937e+06	3.29043e+06	4.00243e+06	3.79514e+06	--	--	--	-	-	-	-
NEG_M131T114	130.982	113.588	1.89	--	--	--	--	--	--	1.20733e+07	6.9739e+06	3.74964e+06	1.37392e+06	2.02019e+06	1.44639e+06	1.39308e+06	545631	437852	2.25828e+06	576276	191772	4.58846e+07	3.99005e+07	4.95278e+07	3.9237e+07	4.42159e+07	--	--	--	-	-	-	-
NEG_M131T160	130.981	159.811	2.66	--	--	--	--	--	--	3.07682e+07	2.11657e+07	3.59359e+07	1.8874e+07	4.49463e+07	5.76457e+07	6.22808e+07	9.71193e+07	190538818	44023852872	12.7089	12.7089	2.40192e+07	2.63583e+07	2.28211e+07	2.51835e+07	2.45959e+07	--	--	--	-	-	-	-
NEG_M131T104	130.982	103.526	1.73	--	--	--	--	--	--	7.7507e+06	7.04405e+06	5.95613e+06	6.67628e+06	4.74209e+06	5.10717e+06	3.94005e+06	4.83631e+06	4.82346e+06	2.27298e+06	1.42453e+06	654878	1.29156e+07	1.25577e+07	1.30995e+07	1.27061e+07	1.28211e+07	--	--	--	-	-	-	-
NEG_M131T123	130.981	122.951	2.05	--	--	--	--	--	--	1.74292e+07	12.7089	12.7089	12.7089	12.7089	12.7089	12.7089	12.7089	12.7089	12.7089	12.7089	12.7089	1.05997e+07	1.45986e+07	9.19886e+06	1.16818e+07	1.13307e+07	--	--	--	-	-	-	-
NEG_M131T789	131.033	788.885	13.15	--	--	--	--	--	--	3.846e+07	12.7089	12.7089	12.7089	12.7089	12.7089	12.7089	12.7089	12.7089	12.7089	12.7089	12.7089	1.75454e+07	1.12932e+07	2.32135e+07	1.65613e+07	1.70641e+07	--	--	--	-	-	-	-
NEG_M131T537	131.035	536.522	8.94	--	--	--	--	--	--	2.19356e+08	12.7089	12.7089	12.7089	12.7089	12.7089	12.7089	12.7089	12.7089	12.7089	12.7089	12.7089	5.00104e+07	4.14142e+07	7.17383e+07	4.62737e+07	4.91169e+07	--	--	--	-	-	-	-
NEG_M131T706	131.034	706.184	11.77	--	--	--	--	--	--	12.7089	12.7089	12.7089	12.7089	12.7089	12.7089	12.7089	12.7089	12.7089	12.7089	12.7089	12.7089	1.71605e+07	3.2769e+07	1.65336e+07	2.42676e+07	2.2837e+07	--	--	--	-	-	-	-
NEG_M131T99_2	131.045	98.7551	1.65	--	Glycyl-glycine	--	0.339604	C4H8N2O3	MS1	5.66255e+07	8.28853e+07	8.87658e+07	155207528	2.45412e+08	6.25038e+08	12.7089	12.7089	12.7089	12.7089	12.7089	12.7089	5.52438e+07	5.85251e+07	5.37032e+07	5.67958e+07	5.60656e+07	Carboxylic acids and derivatives	556-50-3	HMDB0011733	-	-	-	-
NEG_M131T106	131.064	106.464	1.77	--	Creatine	--	0.100493	C4H9N3O2	MS1	2.78648e+06	2.87768e+06	2.8589e+06	2.81067e+06	2.41557e+06	2.35898e+06	1.75777e+06	2.00592e+06	1.75849e+06	1.06671e+06	724984	1.14671e+06	3.51507e+06	3.692e+06	3.43315e+06	3.61477e+06	3.56361e+06	Carboxylic acids and derivatives	57-00-1	HMDB0000064	C00300	ko01100//Metabolic pathways;ko00330//Arginine and proline metabolism;ko00260//Glycine, serine and threonine metabolism	Amino acid metabolism;Global and overview maps	Metabolism
NEG_M131T102	131.081	102.166	1.7	--	--	--	--	--	--	1.03896e+07	1.17692e+07	1.43991e+07	2.5126e+07	2.92795e+07	3.82246e+07	3.86812e+07	5.92865e+07	1.06629e+08	4.10471e+08	12.7089	12.7089	1.24153e+07	1.23464e+07	1.2446e+07	1.23826e+07	12397559	--	--	--	-	-	-	-
NEG_M131T175	131.089	174.506	2.91	--	--	--	--	--	--	1.31834e+06	1.80144e+06	1.11743e+06	1.09646e+06	1.11491e+06	918276	611423	523935	748140	504181	389295	68607.4	1.52263e+06	1.45449e+06	1.5568e+06	1.48634e+06	1.5051e+06	--	--	--	-	-	-	-
NEG_M131T165	131.089	164.538	2.74	--	4-tert-Butylphenol	--	25.2358	C10H14O	MS1	1.13484e+06	212173	470462	456175	351419	401825	164413	157110	34020.8	142884	114016	115089	2.01003e+06	1.69872e+06	2.19338e+06	1.65539e+06	1.92109e+06	Benzene and substituted derivatives	98-54-4	HMDB0032063	-	-	-	-
NEG_M132T159	131.984	158.941	2.65	--	--	--	--	--	--	1.02304e+06	1.99253e+06	12.7089	12.7089	12.7089	12.7089	12.7089	12.7089	12.7089	12.7089	12.7089	12.7089	4.14542e+06	4.61189e+06	4.01495e+06	4.34218e+06	4.27656e+06	--	--	--	-	-	-	-
NEG_M132T128	132.011	128.33	2.14	--	--	--	--	--	--	4.08087e+06	4.33676e+06	4.21478e+06	2.96459e+06	3.18257e+06	3.97729e+06	4.75298e+06	4.40395e+06	4.64639e+06	4.80725e+06	4.30484e+06	4.68705e+06	4.09355e+06	4.22488e+06	4.03272e+06	4.1596e+06	4.12774e+06	--	--	--	-	-	-	-
NEG_M132T342	132.019	341.608	5.69	--	--	--	--	--	--	288645	236539	250117	244042	210108	188776	180453	166250	178866	144008	98112.7	124253	361701	358525	363209	359995	360859	--	--	--	-	-	-	-
NEG_M132T93	132.029	93.2626	1.55	--	--	--	--	--	--	183472131	227945043	267994062	4.40784e+08	4.54038e+08	4.40442e+08	1.8399e+08	2.77651e+08	3.04919e+08	3.7372e+08	4.53287e+08	4.66776e+08	3.20665e+08	3.30476e+08	315707028	3.25594e+08	3.23111e+08	--	--	--	-	-	-	-
NEG_M132T104	132.034	103.82	1.73	--	--	--	--	--	--	324797	346298	383518	342187	266362	239950	479521	613748	251016	898096	760771	340435	480462	513549	484709	501734	497277	--	--	--	-	-	-	-
NEG_M132T99	132.048	98.7567	1.65	--	Acetaminophen	--	26.1413	C8H9NO2	MS1	634129	949649	1.0012e+06	1.74219e+06	2.90506e+06	2.96912e+06	2.18655e+06	4.56405e+06	2365365254	12.7089	12.7089	12.7089	842584	1.29985e+06	568816	1.07637e+06	947617	Phenols	103-90-2	HMDB0001859	C06804	ko04976//Bile secretion	Digestive system	Organismal Systems
NEG_M132T172	132.091	171.546	2.86	--	D-Ornithine	--	6.78769	C5H12N2O2	MS1	149841	69743.3	10430.7	37934.2	64378.6	58510.3	20232.6	18114.2	25418	19429.3	1330.31	16260.3	209189	173907	223636	185210	198268	Carboxylic acids and derivatives	348-66-3	HMDB0003374	C00515	ko01100//Metabolic pathways;ko00472//D-Arginine and D-ornithine metabolism	Global and overview maps;Metabolism of other amino acids	Metabolism
NEG_M133T32	132.866	31.5821	0.53	--	--	--	--	--	--	1.95669e+06	2.05267e+06	2.26953e+06	1.63458e+06	1.95283e+06	1.72126e+06	1.76905e+06	1.4217e+06	1.19889e+06	885284	910128	1.07588e+06	2.28072e+06	2.07137e+06	2.35317e+06	2.17083e+06	2.21803e+06	--	--	--	-	-	-	-
NEG_M133T95	132.885	94.9652	1.58	--	--	--	--	--	--	3.15111e+06	2.58508e+06	2.49548e+06	2.91938e+06	1.79907e+06	2.87376e+06	2.45295e+06	2.47164e+06	2.58843e+06	1.26641e+06	1.57551e+06	1.41757e+06	2.98558e+06	3.08306e+06	2.93916e+06	3.03635e+06	3.01106e+06	--	--	--	-	-	-	-
NEG_M133T94_1	132.899	94.1346	1.57	--	--	--	--	--	--	7.38533e+07	12.7089	12.7089	12.7089	12.7089	12.7089	12.7089	12.7089	12.7089	12.7089	12.7089	12.7089	1.13311e+07	1.17008e+07	1.11479e+07	1.15035e+07	1.14204e+07	--	--	--	-	-	-	-
NEG_M133T518	132.922	518.083	8.63	--	--	--	--	--	--	7.50421e+06	2.09347e+06	3.03377e+06	2.72044e+06	1.41248e+06	2.33593e+06	1.17759e+06	941052	2.26089e+06	1.93943e+06	2.62149e+06	666420	3.3953e+06	3.50262e+06	3.33459e+06	3.44614e+06	3.41978e+06	--	--	--	-	-	-	-
NEG_M133T421	132.922	420.958	7.02	--	--	--	--	--	--	3.74575e+06	4.35682e+06	3.09838e+06	3.635e+06	2.87872e+06	279596	1.0664e+06	2.40904e+06	4.87441e+06	3.70542e+06	4.38021e+06	1.70678e+06	2.77036e+06	2.66459e+06	2.83845e+06	2.716e+06	2.74704e+06	--	--	--	-	-	-	-
NEG_M133T312	132.922	311.589	5.19	--	--	--	--	--	--	1.31983e+06	926841	865107	653972	894575	384935	852400	484969	681203	470351	154625	561087	1.17677e+06	1.36023e+06	1.11859e+06	1.30718e+06	1.24015e+06	--	--	--	-	-	-	-
NEG_M133T126	132.922	125.518	2.09	--	--	--	--	--	--	9.51433e+06	1.43779e+07	9.81419e+06	1.17458e+07	8.26514e+06	2.69046e+06	7.42878e+06	3.93312e+06	2.09131e+07	2.01966e+07	9.69686e+06	8.97411e+06	3.432e+06	5.45806e+06	2.33421e+06	4.35048e+06	3.89417e+06	--	--	--	-	-	-	-
NEG_M133T333	132.922	333.106	5.55	--	--	--	--	--	--	1.42621e+06	822504	1.34192e+06	1.13812e+06	1.3961e+06	943209	521639	539304	859155	830462	3.71764e+06	745677	1.63409e+06	1.48873e+06	1.71911e+06	1.55558e+06	1.59944e+06	--	--	--	-	-	-	-
NEG_M133T94_2	132.945	93.872	1.56	--	--	--	--	--	--	6.26568e+07	5.87493e+07	6.38427e+07	7.72303e+07	7.8716e+07	1.06185e+08	1.63625e+08	2.40582e+08	5.74669e+08	12.7089	12.7089	12.7089	5.1301e+07	5.29576e+07	5.04486e+07	5.20896e+07	5.16991e+07	--	--	--	-	-	-	-
NEG_M133T87_1	132.973	87.1701	1.45	--	--	--	--	--	--	1.43659e+06	1.77978e+06	1.41634e+06	1.67075e+06	966022	923934	1.11416e+06	967207	898233	540255	510372	454624	1.90747e+06	1.86091e+06	1.92549e+06	1.88308e+06	1.89412e+06	--	--	--	-	-	-	-
NEG_M133T114	132.98	113.991	1.9	--	--	--	--	--	--	3.76595e+06	2.22795e+06	1.77405e+06	1.80253e+06	1.69618e+06	1.31986e+06	1.13938e+06	991799	1.43758e+06	718568	840437	666229	2.67539e+06	2.76797e+06	2.62998e+06	2.72617e+06	2.69981e+06	--	--	--	-	-	-	-
NEG_M133T159	132.98	159.099	2.65	--	--	--	--	--	--	1.91623e+06	2.0016e+06	4.44763e+06	4.49202e+06	2.78369e+07	12.7089	12.7089	12.7089	12.7089	12.7089	12.7089	12.7089	3.90854e+06	3.92869e+06	3.90058e+06	3.91793e+06	3.91393e+06	--	--	--	-	-	-	-
NEG_M133T87_2	133.013	87.2523	1.45	--	--	--	--	--	--	6.46786e+08	7.72146e+08	6.88514e+08	7.44835e+08	6.01491e+08	6.73053e+08	6.40323e+08	6.52726e+08	7.38618e+08	5.58692e+08	5.5164e+08	5.38144e+08	644981355	6.45149e+08	6.44899e+08	6.45064e+08	6.45024e+08	--	--	--	-	-	-	-
NEG_M133T94_3	133.013	93.8565	1.56	--	L-Malic acid	--	0.655262	C4H6O5	MS1	3.66316e+08	3.866e+08	1.81552e+08	2984177792	12.7089	12.7089	12.7089	12.7089	12.7089	12.7089	12.7089	12.7089	2.14923e+08	2.38403e+08	2.03443e+08	2.25332e+08	2.20483e+08	Hydroxy acids and derivatives	97-67-6	HMDB0000156	C00149	ko01100//Metabolic pathways;ko01110//Biosynthesis of secondary metabolites;ko01120//Microbial metabolism in diverse environments;ko01130//Biosynthesis of antibiotics;ko01200//Carbon metabolism;ko05230//Central carbon metabolism in cancer;ko00630//Glyoxylate and dicarboxylate metabolism;ko04742//Taste transduction;ko04922//Glucagon signaling pathway;ko00020//Citrate cycle (TCA cycle);ko00620//Pyru…	Cancers;Carbohydrate metabolism;Endocrine system;Excretory system;Global and overview maps;Sensory system	Human Diseases;Metabolism;Organismal Systems
NEG_M133T108	133.013	108.105	1.8	--	--	--	--	--	--	1.68337e+07	1.61398e+07	1.35872e+07	2.7741e+06	6.45199e+06	6.53791e+06	1.32265e+06	1.06181e+06	446362	1.86002e+06	958519	505066	2.11861e+07	2.01157e+07	2.18023e+07	2.05819e+07	2.0924e+07	--	--	--	-	-	-	-
NEG_M133T93	133.032	93.2198	1.55	--	L-Aspartic acid	--	0.174597	C4H7NO4	MS1	8.00692e+06	1.19976e+07	1.80225e+07	4.90548e+07	1.27898e+08	12.7089	12.7089	12.7089	12.7089	12.7089	12.7089	12.7089	1.33626e+07	1.40809e+07	1.29661e+07	1.36944e+07	1.35263e+07	Carboxylic acids and derivatives	56-84-8	HMDB0000191	C00049	ko01100//Metabolic pathways;ko01110//Biosynthesis of secondary metabolites;ko01120//Microbial metabolism in diverse environments;ko01130//Biosynthesis of antibiotics;ko01230//Biosynthesis of amino acids;ko02010//ABC transporters;ko01200//Carbon metabolism;ko01210//2-Oxocarboxylic acid metabolism;ko05230//Central carbon metabolism in cancer;ko04080//Neuroactive ligand-receptor interaction;ko00270/…	Amino acid metabolism;Biosynthesis of other secondary metabolites;Cancers;Digestive system;Global and overview maps;Membrane transport;Metabolism of cofactors and vitamins;Metabolism of other amino acids;Signaling molecules and interaction;Translation	Environmental Information Processing;Genetic Information Processing;Human Diseases;Metabolism;Organismal Systems
NEG_M133T104	133.03	103.854	1.73	--	--	--	--	--	--	2.86952e+06	4.1219e+06	6.4574e+06	1.20115e+07	12.7089	12.7089	12.7089	12.7089	12.7089	12.7089	12.7089	12.7089	3.5021e+06	2.90877e+06	3.62482e+06	3.21311e+06	3.30624e+06	--	--	--	-	-	-	-
NEG_M134T158	133.952	157.876	2.63	--	--	--	--	--	--	949872	874826	792941	644910	687536	591849	520285	54331.3	457834	433407	428151	467500	1.18984e+06	754526	1.34884e+06	1.01447e+06	1.08056e+06	--	--	--	-	-	-	-
NEG_M134T128	134.007	128.125	2.14	--	--	--	--	--	--	131360	144865	1.74507e+06	2.59278e+06	5.70035e+06	12.7089	12.7089	12.7089	12.7089	12.7089	12.7089	12.7089	122686	152105	105315	138152	129578	--	--	--	-	-	-	-
NEG_M134T87	134.016	87.2402	1.45	--	--	--	--	--	--	3.17325e+07	3.36858e+07	3.01252e+07	3.17621e+07	3.14057e+07	2.553e+07	2.35582e+07	2.29667e+07	2.59972e+07	1.76077e+07	1.63322e+07	1.63224e+07	2.82336e+07	2.77849e+07	2.84537e+07	28008476	2.81201e+07	--	--	--	-	-	-	-
NEG_M134T94	134.016	93.8566	1.56	--	--	--	--	--	--	1.3513e+07	1.8586e+07	8.26227e+06	1.25553e+08	12.7089	12.7089	12.7089	12.7089	12.7089	12.7089	12.7089	12.7089	9.16269e+06	9.87537e+06	8.80867e+06	9.47186e+06	9.32798e+06	--	--	--	-	-	-	-
NEG_M134T115	134.027	115.262	1.92	--	3-Hydroxyanthranilate	--	19.7453	C7H7NO3	MS1	1.19552e+06	422584	275036	198966	519243	461279	439222	410798	144832	128671	143488	43417.2	1.12302e+06	868376	1.25335e+06	984177	1.05753e+06	Benzene and substituted derivatives	548-93-6	HMDB0001476	C00632	ko01100//Metabolic pathways;ko01120//Microbial metabolism in diverse environments;ko00380//Tryptophan metabolism	Amino acid metabolism;Global and overview maps	Metabolism
NEG_M134T105	134.029	104.724	1.75	--	L-Homocysteine	--	9.99125	C4H9NO2S	MS1	1.21349e+06	1.10058e+06	703347	685198	245370	570066	520642	360784	341121	408489	727163	625760	1.27214e+06	1.84761e+06	992736	1.63684e+06	1.43344e+06	Carboxylic acids and derivatives	454-29-5	HMDB0000742	C00155	ko01100//Metabolic pathways;ko01110//Biosynthesis of secondary metabolites;ko01230//Biosynthesis of amino acids;ko00270//Cysteine and methionine metabolism;ko00920//Sulfur metabolism;ko04621//NOD-like receptor signaling pathway	Amino acid metabolism;Energy metabolism;Global and overview maps;Immune system	Metabolism;Organismal Systems
NEG_M134T443	134.046	442.967	7.38	--	--	--	--	--	--	1.35016e+07	1.36715e+07	1.72659e+07	1.54043e+07	1.53415e+07	1.91371e+07	1.78185e+07	1.90878e+07	2.16326e+07	2.4419e+07	3.32736e+07	4.22407e+07	1.27931e+07	1.33333e+07	1.25268e+07	1.30556e+07	1.29272e+07	--	--	--	-	-	-	-
NEG_M134T163	134.046	163.029	2.72	--	--	--	--	--	--	8.86741e+06	2.79568e+07	7.43911e+06	7.44124e+06	5.32315e+06	4.99837e+06	3.33882e+06	3.46033e+06	2.90621e+06	1.93719e+06	2.9688e+06	2.12853e+06	1.64727e+07	2.28585e+07	1.37066e+07	2.14105e+07	1.84703e+07	--	--	--	-	-	-	-
NEG_M134T465	134.046	465.167	7.75	--	--	--	--	--	--	9.37822e+06	2.8048e+06	3.22596e+06	366455	314200	256307	216405	996745	161246	1.35827e+06	742863	120191	6.01112e+06	5.87845e+06	5.95752e+06	5.90123e+06	5.92144e+06	--	--	--	-	-	-	-
NEG_M134T194	134.046	193.574	3.23	--	--	--	--	--	--	8.19534e+06	1.66201e+06	6.97447e+06	928323	746888	4.83296e+06	566859	3.97741e+06	1.39174e+06	357837	2.0663e+06	277262	1.23036e+07	1.24913e+07	1.22584e+07	1.24382e+07	1.23741e+07	--	--	--	-	-	-	-
NEG_M134T474	134.046	474.012	7.9	--	--	--	--	--	--	7.27618e+06	1.02022e+07	1.55708e+06	1.92744e+07	1.26246e+06	1.67111e+07	1.11239e+06	3.7381e+06	5.49004e+06	820411	3.2209e+06	4.47337e+06	5.66557e+06	6.614e+06	5.28307e+06	6.21036e+06	5.9445e+06	--	--	--	-	-	-	-
NEG_M134T570	134.046	569.53	9.49	--	--	--	--	--	--	6.78857e+06	540202	2.47416e+06	2.81715e+06	293777	882425	193377	974227	549848	519607	447649	103957	5.67112e+06	3.74381e+06	6.97801e+06	3.91948e+06	5.18243e+06	--	--	--	-	-	-	-
NEG_M134T517	134.046	517.455	8.62	--	--	--	--	--	--	1.24103e+08	12.7089	12.7089	12.7089	12.7089	12.7089	12.7089	12.7089	12.7089	12.7089	12.7089	12.7089	7.13467e+06	6.62729e+06	7.39265e+06	6.89298e+06	7.01204e+06	--	--	--	-	-	-	-
NEG_M134T377	134.046	377.138	6.29	--	--	--	--	--	--	1.66555e+07	9.80607e+06	1.55398e+07	8.47845e+06	1.37385e+06	1.22556e+06	1.08451e+06	2.07402e+06	2.04448e+06	3.7076e+06	2.00135e+06	1.20965e+06	6.87707e+06	6.3602e+06	7.31462e+06	6.57981e+06	6.77672e+06	--	--	--	-	-	-	-
NEG_M134T456	134.046	456.077	7.6	Adenine	--	3.54e-05	3.23787	C5H5N5	MS2	1.35278e+06	7.89334e+06	1.9833e+06	2.43615e+06	3.70244e+06	1.25438e+07	12.7089	12.7089	12.7089	12.7089	12.7089	12.7089	6.11599e+06	6.54565e+06	5.96264e+06	6.3022e+06	6.23024e+06	Imidazopyrimidines	73-24-5	HMDB0000034	C00147	ko01100//Metabolic pathways;ko00230//Purine metabolism	Global and overview maps;Nucleotide metabolism	Metabolism
NEG_M134T485	134.046	484.642	8.08	--	--	--	--	--	--	4.92101e+06	417500	291499	185970	131945	60728	94446.6	509286	136833	204191	314180	244621	4.77818e+06	2.94856e+06	5.19086e+06	2.63235e+06	4.02854e+06	--	--	--	-	-	-	-
NEG_M134T610	134.046	609.807	10.16	--	--	--	--	--	--	3.4091e+06	1.18702e+07	1.35702e+06	2.78991e+06	258813	198309	164905	135510	353881	96132	197994	78428.4	7.38864e+06	5.11748e+06	8.14998e+06	4.71992e+06	6.55358e+06	--	--	--	-	-	-	-
NEG_M134T287	134.046	287.417	4.79	--	--	--	--	--	--	2.18656e+06	524981	1.93647e+06	4.40217e+06	402442	1.69609e+06	319845	2.22002e+06	747141	571250	887648	1.51896e+06	4.18254e+06	2.97282e+06	5.27224e+06	3.56699e+06	3.96759e+06	--	--	--	-	-	-	-
NEG_M134T243	134.046	242.971	4.05	--	--	--	--	--	--	7.84513e+06	1.00134e+07	2.64027e+07	12.7089	12.7089	12.7089	12.7089	12.7089	12.7089	12.7089	12.7089	12.7089	3.59676e+06	3.39819e+06	3.77361e+06	3.54495e+06	3.57297e+06	--	--	--	-	-	-	-
NEG_M134T833	134.046	833.297	13.89	--	--	--	--	--	--	5.51433e+06	4.46181e+06	4.13252e+06	2.79616e+06	2.45406e+06	6.38769e+06	1.77147e+06	3.96509e+06	4.11366e+06	982414	934088	3.52729e+06	7.28019e+06	5.58923e+06	8.03354e+06	6.3979e+06	6.8246e+06	--	--	--	-	-	-	-
NEG_M134T819	134.046	819.326	13.66	--	--	--	--	--	--	2.63205e+06	5.07023e+06	8.2272e+06	2.58156e+06	939983	794790	692993	1.8455e+06	1.5235e+06	1.53882e+06	1.09969e+06	1.27299e+06	8.87024e+06	1.35232e+07	9.74178e+06	1.24987e+07	1.1509e+07	--	--	--	-	-	-	-
NEG_M134T742	134.046	742.331	12.37	--	--	--	--	--	--	2.64909e+06	6.4586e+06	2.62611e+06	470255	516252	3.09336e+06	351247	727796	802050	1.28936e+06	656442	719155	9.3718e+06	8.89305e+06	9.71276e+06	8.72216e+06	9.24783e+06	--	--	--	-	-	-	-
NEG_M134T664	134.046	663.515	11.06	--	--	--	--	--	--	6.11499e+06	3.59635e+06	4.88709e+06	520083	451334	358095	325302	1.45473e+06	246093	1.15005e+06	1.52237e+06	584869	5.37054e+06	6.35152e+06	5.6013e+06	6.12215e+06	5.94614e+06	--	--	--	-	-	-	-
NEG_M134T249	134.06	249.337	4.16	--	Dopamine	--	5.31289	C8H11NO2	MS1	521528	372705	442319	281796	323883	302094	208983	165796	171111	154517	161574	144409	1.28886e+06	1.33408e+06	1.2674e+06	1.31395e+06	1.30104e+06	Phenols	62-31-7	HMDB0000073	C03758	ko01100//Metabolic pathways;ko01110//Biosynthesis of secondary metabolites;ko04976//Bile secretion;ko00350//Tyrosine metabolism;ko04080//Neuroactive ligand-receptor interaction;ko04024//cAMP signaling pathway;ko05012//Parkinson disease;ko04721//Synaptic vesicle cycle;ko05034//Alcoholism;ko04917//Prolactin signaling pathway;ko05030//Cocaine addiction;ko05031//Amphetamine addiction;ko04540//Gap jun…	Amino acid metabolism;Cellular community - eukaryotes;Digestive system;Endocrine system;Global and overview maps;Nervous system;Neurodegenerative diseases;Signal transduction;Signaling molecules and interaction;Substance dependence	Cellular Processes;Environmental Information Processing;Human Diseases;Metabolism;Organismal Systems
NEG_M135T32_1	134.864	31.5257	0.53	--	--	--	--	--	--	1.8714e+06	3.03308e+06	7.96633e+06	12.7089	12.7089	12.7089	12.7089	12.7089	12.7089	12.7089	12.7089	12.7089	1.47926e+06	1.33445e+06	1.52303e+06	1.41165e+06	1.43672e+06	--	--	--	-	-	-	-
NEG_M135T94_1	134.893	94.3555	1.57	--	--	--	--	--	--	1.95124e+07	2.20854e+07	2.26064e+07	2.06614e+07	2.17686e+07	2.21755e+07	2.12693e+07	2.0407e+07	2.10504e+07	2.31228e+07	1.97884e+07	4.09087e+07	2.72605e+07	3.02806e+07	2.5363e+07	2.86935e+07	2.79105e+07	--	--	--	-	-	-	-
NEG_M135T32_2	134.893	31.7345	0.53	Phenyl acetate	--	3.77e-08	4.5136	C8H8O2	MS2	3.96123e+07	2.54663e+07	2.56853e+07	2.50166e+07	2.42994e+07	2.38062e+07	2.16131e+07	1.58308e+07	2.19192e+07	1.92827e+07	1.77896e+07	2.04641e+07	3.33083e+07	2.65056e+07	3.34305e+07	2.98795e+07	3.06084e+07	Phenol esters	122-79-2	HMDB0040733	-	-	-	-
NEG_M135T109	134.893	108.651	1.81	--	--	--	--	--	--	7.11884e+06	992176	6.41655e+06	5.37525e+06	4.23597e+06	2.82784e+06	2.95377e+06	2.77765e+06	4.81415e+06	3.37393e+06	3.12303e+06	2.29007e+06	1.65134e+07	1.7598e+07	1.59943e+07	1.71334e+07	1.6808e+07	--	--	--	-	-	-	-
NEG_M135T83	134.893	82.8117	1.38	--	--	--	--	--	--	4.92747e+06	1.21662e+06	3.10433e+06	755028	543179	1.01314e+06	944367	3.38588e+06	2.87888e+06	1.27876e+06	4.46804e+06	4.55689e+06	2.47693e+06	2.3688e+06	2.53117e+06	2.42359e+06	2.45011e+06	--	--	--	-	-	-	-
NEG_M135T838	134.893	838.212	13.97	--	--	--	--	--	--	1.73642e+07	1.46634e+07	1.15732e+06	1.35358e+07	9.31101e+06	845206	7.35296e+06	7.59467e+06	643126	1.4016e+07	1.00203e+07	5.34197e+06	2.00902e+07	2.00902e+07	2.00902e+07	2.00902e+07	2.00903e+07	--	--	--	-	-	-	-
NEG_M135T423	134.894	422.732	7.05	--	--	--	--	--	--	4.32852e+06	4.92781e+06	3.78819e+06	2.77436e+06	3.20747e+06	3.5428e+06	242663	1.39489e+06	2.57962e+06	1.44303e+06	2.10478e+06	712004	1.69513e+06	1.71257e+06	1.68323e+06	1.70404e+06	1.69883e+06	--	--	--	-	-	-	-
NEG_M135T333	134.894	332.954	5.55	--	--	--	--	--	--	942754	542994	835424	700123	719485	345074	306617	364869	544261	522632	440625	466246	1.47038e+06	1.56456e+06	1.41304e+06	1.51179e+06	1.49019e+06	--	--	--	-	-	-	-
NEG_M135T94_2	134.942	93.9089	1.57	--	--	--	--	--	--	2.16221e+07	2.16371e+07	2.22006e+07	2.61854e+07	3.20731e+07	4.63917e+07	7.3949e+07	135302980	1357808319	12.7089	12.7089	12.7089	1.75444e+07	1.81292e+07	1.72617e+07	1.78267e+07	1.76904e+07	--	--	--	-	-	-	-
NEG_M135T87	135.017	87.2693	1.45	--	Diethylphosphate	--	28.0134	C4H11O4P	MS1	8.87755e+06	9.77852e+06	9.13977e+06	1.21878e+07	1.36185e+07	3.55195e+07	12.7089	12.7089	12.7089	12.7089	12.7089	12.7089	6.24328e+06	5.82198e+06	6.44966e+06	6.05168e+06	6.1421e+06	Organic phosphoric acids and derivatives	598-02-7	HMDB0012209	-	-	-	-
NEG_M135T105	135.026	104.926	1.75	--	--	--	--	--	--	2.66188e+06	2.0078e+07	3.91863e+07	12.7089	12.7089	12.7089	12.7089	12.7089	12.7089	12.7089	12.7089	12.7089	7.47871e+06	4.56004e+06	8.68396e+06	6.62848e+06	6.93806e+06	--	--	--	-	-	-	-
NEG_M135T95	135.029	94.6763	1.58	--	--	--	--	--	--	1.44247e+08	1.60817e+08	1.54507e+08	1.25461e+08	1.68787e+08	2.75739e+08	6.97233e+08	12.7089	12.7089	12.7089	12.7089	12.7089	1.22653e+08	141506483	1.11905e+08	1.32011e+08	1.27038e+08	--	--	--	-	-	-	-
NEG_M135T167	135.03	167.053	2.78	--	--	--	--	--	--	1.85454e+07	5.87986e+07	7.34448e+07	2.2008e+07	111336303	2.45056e+07	6.43194e+07	7.72416e+07	6.49139e+07	7.25765e+07	4.42134e+07	1.28317e+08	4.83764e+07	4.95141e+07	4.78348e+07	4.89442e+07	4.86676e+07	--	--	--	-	-	-	-
NEG_M135T38	135.044	37.6835	0.63	--	2-Methylbenzoic acid	--	9.21235	C8H8O2	MS1	2.57439e+06	2.07825e+06	2.24216e+06	2.02051e+06	1.29366e+06	1.25667e+06	1.2542e+06	1.37315e+06	405640	926755	1.12294e+06	310535	2.73438e+06	2.20471e+06	3.32146e+06	2.48014e+06	2.6535e+06	Benzene and substituted derivatives	118-90-1	HMDB0002340	C07215	ko01100//Metabolic pathways;ko01120//Microbial metabolism in diverse environments;ko01220//Degradation of aromatic compounds	Global and overview maps	Metabolism
NEG_M135T357	135.049	357.305	5.96	--	--	--	--	--	--	660113	528879	314450	318658	262200	226769	138233	143489	134099	67713.8	65078.8	54532.9	580632	643228	574163	624421	607334	--	--	--	-	-	-	-
NEG_M135T443	135.049	442.967	7.38	--	--	--	--	--	--	705456	680761	789084	1.02431e+06	903363	1.21567e+06	1.09851e+06	1.33251e+06	1.64876e+06	2.69416e+06	1.30002e+07	12.7089	613129	628422	606368	620592	617133	--	--	--	-	-	-	-
NEG_M135T165_2	135.071	165.015	2.75	--	--	--	--	--	--	12.7089	12.7089	12.7089	12.7089	12.7089	12.7089	12.7089	12.7089	12.7089	12.7089	12.7089	12.7089	57380.5	115868	59657.5	91224.5	83689.9	--	--	--	-	-	-	-
NEG_M136T32	135.97	32.1429	0.54	--	--	--	--	--	--	1.04563e+06	1.26279e+08	12.7089	12.7089	12.7089	12.7089	12.7089	12.7089	12.7089	12.7089	12.7089	12.7089	599359	753323	546515	664978	640397	--	--	--	-	-	-	-
NEG_M136T422	135.97	421.57	7.03	--	--	--	--	--	--	529382	576568	342073	334016	278220	250076	341572	195468	162074	130719	109149	115790	753936	926860	673685	861732	803191	--	--	--	-	-	-	-
NEG_M136T820	135.969	820.155	13.67	--	--	--	--	--	--	12.7089	12.7089	12.7089	12.7089	12.7089	12.7089	12.7089	12.7089	12.7089	12.7089	12.7089	12.7089	1.32305e+07	1.9725e+07	1.46719e+07	1.72877e+07	1.6709e+07	--	--	--	-	-	-	-
NEG_M136T736	135.969	735.872	12.26	Phenylacetic acid	--	0.0386057	0.832512	C8H8O2	MS2	979501	443406	259635	672399	176264	512635	72545.8	389987	66573	163351	266026	57812.4	5.09178e+06	3.93601e+06	5.56338e+06	3.60345e+06	4.69335e+06	Benzene and substituted derivatives	103-82-2	HMDB0000209	C07086	ko01100//Metabolic pathways;ko01120//Microbial metabolism in diverse environments;ko00360//Phenylalanine metabolism	Amino acid metabolism;Global and overview maps	Metabolism
NEG_M136T519	136.015	519.324	8.66	--	--	--	--	--	--	892808	326700	717184	454245	406446	380750	314216	122667	299897	316651	258409	77432.9	1.61099e+06	1.66864e+06	1.57471e+06	1.65078e+06	1.62536e+06	--	--	--	-	-	-	-
NEG_M136T45	136.015	44.57	0.74	--	--	--	--	--	--	2.24032e+06	2.05469e+06	2.86963e+06	1.13246e+06	923350	2.06752e+06	1.70251e+06	1.17648e+06	2.39347e+06	508494	473990	422660	3.02444e+06	3.60062e+06	2.5936e+06	3.39751e+06	3.15082e+06	--	--	--	-	-	-	-
NEG_M136T94_2	136.032	94.4687	1.57	--	--	--	--	--	--	4.74129e+06	7.48234e+06	2.47174e+06	2.33526e+06	1.31362e+06	12.7089	12.7089	12.7089	12.7089	12.7089	12.7089	12.7089	4.80549e+06	5.62449e+06	4.45485e+06	5.20834e+06	5.02394e+06	--	--	--	-	-	-	-
NEG_M136T167	136.033	167.053	2.78	--	D-Threonate	--	27.9759	C4H8O5	MS1	958802	3.00125e+06	3.87704e+06	1.20248e+06	6.44128e+06	1.40837e+06	4.46846e+06	5.66295e+06	5.28857e+06	7.13548e+06	5.88292e+06	32124324	2.52949e+06	2.60576e+06	2.49408e+06	2.56694e+06	2.54908e+06	--	--	--	-	-	-	-
NEG_M136T212	136.05	211.528	3.53	--	--	--	--	--	--	352575	193626	175858	289569	435077	1.51101e+06	12.7089	12.7089	12.7089	12.7089	12.7089	12.7089	201189	175609	207134	189047	193071	--	--	--	-	-	-	-
NEG_M137T94_1	136.891	94.2746	1.57	--	--	--	--	--	--	5.6898e+06	5.67206e+06	6.68507e+06	5.68752e+06	5.07111e+06	5.33394e+06	5.44977e+06	5.25746e+06	5.57161e+06	6.08458e+06	5.16985e+06	1.00546e+07	8.34673e+06	7.6428e+06	8.8256e+06	7.98292e+06	8.19625e+06	--	--	--	-	-	-	-
NEG_M137T838	136.891	838.267	13.97	--	--	--	--	--	--	4.38217e+06	4.30573e+06	3.85561e+06	1.96419e+06	2.09262e+06	1.6717e+06	397404	502028	3.08398e+06	3.6701e+06	2.64428e+06	4.29435e+06	5.3946e+06	5.88568e+06	5.06802e+06	5.62457e+06	5.49614e+06	--	--	--	-	-	-	-
NEG_M137T32	136.89	31.7742	0.53	--	--	--	--	--	--	9.83863e+06	6.82672e+06	6.243e+06	5.76978e+06	5.57797e+06	5.43632e+06	4.24009e+06	3.22222e+06	4.65277e+06	4.02834e+06	3.63181e+06	4.2061e+06	6.98387e+06	7.24108e+06	6.9799e+06	7.11237e+06	7.08558e+06	--	--	--	-	-	-	-
NEG_M137T109	136.891	109.035	1.82	--	--	--	--	--	--	1.90666e+06	947315	1.74708e+06	1.43091e+06	1.1846e+06	779955	777658	733370	1.40051e+06	843472	865526	620307	4.74455e+06	4.63034e+06	4.85404e+06	4.62094e+06	4.72078e+06	--	--	--	-	-	-	-
NEG_M137T780	136.89	780.47	13.01	--	--	--	--	--	--	1.51297e+06	870532	1.81716e+06	1.43651e+06	1.79092e+06	624210	750395	163190	200803	639420	673980	183942	1.64837e+06	1.53175e+06	1.67992e+06	1.58473e+06	1.60994e+06	--	--	--	-	-	-	-
NEG_M137T94_2	136.916	94.3653	1.57	--	--	--	--	--	--	9.4286e+06	9.54249e+06	1.12575e+07	1.30871e+07	1.58236e+07	2.71278e+07	5.87807e+07	12.7089	12.7089	12.7089	12.7089	12.7089	6.60027e+06	6.63905e+06	6.57999e+06	6.61832e+06	6.60938e+06	--	--	--	-	-	-	-
NEG_M137T36	136.931	36.3005	0.61	--	--	--	--	--	--	2.55453e+06	28767.1	33373.4	1.37379e+06	990218	16249.3	1.19752e+06	921466	1.07872e+06	1.00384e+06	695203	1.14237e+06	1.61454e+06	1.87825e+06	1.4355e+06	1.75449e+06	1.67168e+06	--	--	--	-	-	-	-
NEG_M137T158_2	136.931	157.654	2.63	--	--	--	--	--	--	4.13694e+06	6.44489e+06	12.7089	12.7089	12.7089	12.7089	12.7089	12.7089	12.7089	12.7089	12.7089	12.7089	1.53276e+06	1.19777e+06	1.68003e+06	1.39356e+06	1.45284e+06	--	--	--	-	-	-	-
NEG_M137T441	137.022	441.053	7.35	--	--	--	--	--	--	1.67057e+07	8.89762e+06	2.88133e+07	1.68438e+07	3.87273e+06	9.74409e+06	1.59996e+06	6.89645e+06	5.13707e+06	1.0116e+06	2.08945e+06	1.4632e+06	2.95648e+07	4.58309e+07	2.73996e+07	4.13014e+07	3.63607e+07	--	--	--	-	-	-	-
NEG_M137T518	137.022	517.64	8.63	--	--	--	--	--	--	2.31044e+07	4.10074e+07	5.11692e+07	6.2885e+07	3.39827e+08	12.7089	12.7089	12.7089	12.7089	12.7089	12.7089	12.7089	1.43466e+07	7.13557e+06	1.47129e+07	1.0671e+07	1.15397e+07	--	--	--	-	-	-	-
NEG_M137T639	137.022	639.196	10.65	--	--	--	--	--	--	6.6464e+06	1.20945e+06	2.99744e+06	5.34441e+06	1.92882e+06	1.57329e+06	1.17726e+06	293270	852647	1.34631e+06	1.93137e+06	627751	1.96365e+07	1.58853e+07	2.39541e+07	1.24385e+07	1.89026e+07	--	--	--	-	-	-	-
NEG_M137T352	137.022	352.352	5.87	--	--	--	--	--	--	1.10794e+07	6.17246e+06	4.01469e+06	730544	521960	1.79856e+06	1.4513e+06	1.41268e+06	263959	204968	854917	153318	2.27413e+07	1.75912e+07	2.6405e+07	1.52538e+07	2.1392e+07	--	--	--	-	-	-	-
NEG_M137T531	137.024	531.053	8.85	4-Hydroxybenzoic acid	--	1.42e-08	3.82488	C7H6O3	MS2	7.9258e+07	12.7089	12.7089	12.7089	12.7089	12.7089	12.7089	12.7089	12.7089	12.7089	12.7089	12.7089	4.14018e+07	4.94964e+07	3.07551e+07	4.62223e+07	4.26054e+07	Benzene and substituted derivatives	99-96-7	HMDB0000500	C00156	ko01100//Metabolic pathways;ko01110//Biosynthesis of secondary metabolites;ko01120//Microbial metabolism in diverse environments;ko01220//Degradation of aromatic compounds;ko00360//Phenylalanine metabolism;ko00130//Ubiquinone and other terpenoid-quinone biosynthesis;ko00790//Folate biosynthesis	Amino acid metabolism;Global and overview maps;Metabolism of cofactors and vitamins	Metabolism
NEG_M137T311	137.022	311.076	5.18	--	--	--	--	--	--	1.73436e+07	3.17398e+06	5.70156e+06	3.8516e+06	3.54625e+06	4.03072e+06	1.97261e+06	2.54627e+06	1.34198e+06	460978	412897	362407	1.91099e+07	1.92415e+07	1.89668e+07	1.9288e+07	1.91359e+07	--	--	--	-	-	-	-
NEG_M137T586	137.022	586.472	9.77	--	--	--	--	--	--	1.44171e+07	7.89009e+06	4.593e+06	3.94192e+06	7.45497e+06	1.53871e+06	958286	772825	243297	686379	954547	177184	2.2819e+07	1.8851e+07	2.45567e+07	1.38854e+07	2.1441e+07	--	--	--	-	-	-	-
NEG_M137T787	137.022	787.031	13.12	--	--	--	--	--	--	1.27758e+06	4.48971e+06	586217	1.27494e+06	4.33064e+06	255386	219556	606909	588280	454599	119974	109638	1.0878e+07	8.59761e+06	1.0377e+07	8.43588e+06	9.49744e+06	--	--	--	-	-	-	-
NEG_M137T721	137.023	720.749	12.01	--	--	--	--	--	--	12.7089	12.7089	12.7089	12.7089	12.7089	12.7089	12.7089	12.7089	12.7089	12.7089	12.7089	12.7089	1.36545e+07	1.91158e+07	8.11795e+06	1.51612e+07	1.42918e+07	--	--	--	-	-	-	-
NEG_M137T742	137.022	742.371	12.37	--	--	--	--	--	--	2.3754e+06	6.00305e+06	1.16221e+06	2.02631e+06	1.64961e+06	3.12455e+06	474049	1.99183e+06	349986	1.21423e+06	610774	219058	2.91327e+07	2.75959e+07	2.95067e+07	2.78906e+07	2.85439e+07	--	--	--	-	-	-	-
NEG_M137T230	137.022	229.684	3.83	--	--	--	--	--	--	1.91578e+06	1.45491e+06	5.67554e+06	887236	1.25497e+06	2.44629e+06	1.79419e+06	1.21444e+06	886015	301417	263171	236098	2.25224e+07	2.10609e+07	2.39844e+07	2.05153e+07	2.22179e+07	--	--	--	-	-	-	-
NEG_M137T702	137.022	702.394	11.71	--	--	--	--	--	--	1.38383e+07	4.66192e+07	12.7089	12.7089	12.7089	12.7089	12.7089	12.7089	12.7089	12.7089	12.7089	12.7089	1.79168e+07	1.78758e+07	1.79368e+07	1.79002e+07	1.79074e+07	--	--	--	-	-	-	-
NEG_M137T365	137.022	364.73	6.08	Salicylic acid	--	2.13e-23	5.06214	C7H6O3	MS2	6.42147e+06	3.45313e+06	5.0703e+06	772173	2.6107e+06	529766	1.75884e+06	1.65719e+06	334549	265511	261628	203683	1.02424e+07	5.04718e+06	1.09817e+07	6.70678e+06	8.12796e+06	Benzene and substituted derivatives	69-72-7	HMDB0001895	C00805	ko01100//Metabolic pathways;ko01110//Biosynthesis of secondary metabolites;ko01120//Microbial metabolism in diverse environments;ko01130//Biosynthesis of antibiotics;ko04976//Bile secretion;ko01220//Degradation of aromatic compounds;ko00360//Phenylalanine metabolism	Amino acid metabolism;Digestive system;Global and overview maps	Metabolism;Organismal Systems
NEG_M137T194	137.022	194.216	3.24	--	--	--	--	--	--	9.43403e+06	1.51688e+06	1.19977e+06	927467	720672	2.83643e+06	526930	1.47987e+06	408555	318432	274358	245876	3.50118e+07	2.68672e+07	3.89216e+07	2.5338e+07	3.24108e+07	--	--	--	-	-	-	-
NEG_M137T627	137.022	627.45	10.46	--	--	--	--	--	--	3.01254e+06	6.35579e+06	1.26261e+06	846032	2.6215e+06	2.11643e+06	2.75713e+06	4.27603e+06	168524	1.29078e+06	222711	208741	8.81435e+06	6.79336e+06	8.95733e+06	7.07047e+06	7.8861e+06	--	--	--	-	-	-	-
NEG_M137T501	137.022	501.344	8.36	--	--	--	--	--	--	1.14371e+07	9.17527e+06	6.45998e+06	1.36609e+07	5.64884e+06	9.45692e+06	2.69664e+06	4.12463e+06	3.32186e+06	722178	632512	1.5629e+06	2.09624e+07	2.34789e+07	2.16681e+07	2.28621e+07	2.24848e+07	--	--	--	-	-	-	-
NEG_M137T771	137.022	771.393	12.86	--	--	--	--	--	--	6.05383e+07	7.24881e+06	3.54161e+07	2.93342e+07	1.72564e+06	6.97435e+06	1.15448e+07	4.45378e+06	1.9361e+06	2.91199e+06	9.8541e+06	1.84067e+07	1.06334e+07	9.38401e+06	1.0483e+07	9.7923e+06	9.99179e+06	--	--	--	-	-	-	-
NEG_M137T815	137.022	815.177	13.59	--	Gentisate aldehyde	--	14.9272	C7H6O3	MS1	1.63104e+07	7.10067e+06	2.12539e+06	4.68436e+06	573771	446044	429446	554292	914519	417249	217243	523124	8.96024e+06	7.45682e+06	1.0304e+07	7.47639e+06	8.63792e+06	Organooxygen compounds	1194-98-5	HMDB0004062	C05585	ko01100//Metabolic pathways;ko01120//Microbial metabolism in diverse environments;ko00350//Tyrosine metabolism	Amino acid metabolism;Global and overview maps	Metabolism
NEG_M137T166	137.035	166.319	2.77	--	Urocanic acid	--	2.55011	C6H6N2O2	MS1	5.69412e+06	4.24418e+06	3.0639e+06	2.63848e+06	1.90957e+06	1.88733e+06	2.13528e+06	2.29377e+06	1.80428e+06	1.47384e+06	1.95914e+06	1.16974e+06	4.8265e+06	4.70558e+06	4.88199e+06	4.76294e+06	4.79423e+06	Azoles	104-98-3	HMDB0000301	C00785	ko01100//Metabolic pathways;ko00340//Histidine metabolism	Amino acid metabolism;Global and overview maps	Metabolism
NEG_M138T94	137.891	94.1963	1.57	--	--	--	--	--	--	368640	384075	596435	367721	388081	357852	345261	322128	401583	497227	447665	792623	554818	409910	793608	494308	537695	--	--	--	-	-	-	-
NEG_M138T639	138.018	639.214	10.65	--	--	--	--	--	--	3.08799e+06	691094	3.42487e+06	7.01499e+06	2.96073e+06	2.99301e+06	3.8054e+06	2.14365e+06	2.88558e+06	579751	567067	2.64152e+06	1.41843e+07	1.63494e+07	1.34098e+07	1.51809e+07	1.47817e+07	--	--	--	-	-	-	-
NEG_M138T650	138.018	649.64	10.83	--	--	--	--	--	--	3.55398e+06	8.9921e+06	1.35234e+06	1.59426e+06	8.78087e+06	4.12684e+06	2.16295e+07	12.7089	12.7089	12.7089	12.7089	12.7089	1.21224e+07	1.08605e+07	1.24397e+07	1.15735e+07	1.17503e+07	--	--	--	-	-	-	-
NEG_M138T629	138.018	629.412	10.49	--	--	--	--	--	--	12.7089	12.7089	12.7089	12.7089	12.7089	12.7089	12.7089	12.7089	12.7089	12.7089	12.7089	12.7089	8.25063e+06	1.77135e+07	1.02863e+07	1.31504e+07	1.26883e+07	--	--	--	-	-	-	-
NEG_M138T601	138.018	601.149	10.02	6-Hydroxynicotinic acid	--	9.14e-06	12.7674	C6H5NO3	MS2	1.57717e+07	1.02948e+07	7.24717e+06	5.39921e+06	4.02144e+06	3.29999e+06	3.69954e+06	2.26032e+06	2.41409e+06	1.78441e+06	1.57443e+06	1.31096e+06	3.02831e+07	2.29313e+07	3.42805e+07	1.85072e+07	2.80166e+07	Pyridines and derivatives	5006-66-6	HMDB0002658	C01020	ko01120//Microbial metabolism in diverse environments;ko00760//Nicotinate and nicotinamide metabolism	Global and overview maps;Metabolism of cofactors and vitamins	Metabolism
NEG_M138T836	138.018	835.696	13.93	--	--	--	--	--	--	5.87275e+06	3.8027e+06	2.75801e+06	2.14772e+06	1.67329e+06	1.40181e+06	1.15049e+06	974178	3.01508e+06	1.04743e+06	2.79178e+06	1.88811e+06	3.12426e+07	2.82958e+07	3.44503e+07	2.75823e+07	3.06691e+07	--	--	--	-	-	-	-
NEG_M138T755	138.018	755.167	12.59	--	--	--	--	--	--	12.7089	12.7089	12.7089	12.7089	12.7089	12.7089	12.7089	12.7089	12.7089	12.7089	12.7089	12.7089	2.81361e+07	2.61719e+07	4.38704e+07	2.71429e+07	2.7953e+07	--	--	--	-	-	-	-
NEG_M139T95	138.92	94.9818	1.58	--	--	--	--	--	--	7.88523e+06	6.51e+06	6.12679e+06	7.36713e+06	5.1946e+06	6.89992e+06	6.42188e+06	5.96249e+06	6.69588e+06	4.35891e+06	4.97245e+06	4.51454e+06	6.0325e+06	6.87487e+06	5.59985e+06	6.46713e+06	6.24358e+06	--	--	--	-	-	-	-
NEG_M139T89	138.969	89.273	1.49	--	Sulfoacetate	--	8.38648	C2H4O5S	MS1	1.30547e+06	792800	181822	887673	1.78286e+06	536098	305380	526191	386163	375714	337385	566131	1.19983e+06	1.04686e+06	1.2732e+06	1.11987e+06	1.15995e+06	--	--	--	C14179	ko00430//Taurine and hypotaurine metabolism	Metabolism of other amino acids	Metabolism
NEG_M139T34	139.002	34.3358	0.57	--	--	--	--	--	--	817833	911595	639012	647976	177121	366915	509003	368391	267793	128162	336655	152534	2.75715e+06	2.02495e+06	3.13384e+06	2.32566e+06	2.56329e+06	--	--	--	-	-	-	-
NEG_M139T117	139.001	116.664	1.94	--	--	--	--	--	--	2.63562e+06	2.62455e+06	2.46743e+06	562215	777803	1.02447e+06	3.50088e+06	8.11598e+06	12.7089	12.7089	12.7089	12.7089	2.88431e+06	3.0625e+06	2.80192e+06	2.96902e+06	2.92939e+06	--	--	--	-	-	-	-
NEG_M139T601	139.022	600.767	10.01	--	4-fluorobenzoate	--	12.4663	C7H4FO2	MS1	1.72966e+06	792177	584558	389660	300210	243021	203190	179522	170046	151978	154929	92694.4	1.9929e+06	1.80765e+06	2.09653e+06	1.73149e+06	1.93723e+06	--	--	--	C02371	ko01100//Metabolic pathways;ko01120//Microbial metabolism in diverse environments;ko01220//Degradation of aromatic compounds	Global and overview maps	Metabolism
NEG_M139T734	139.038	733.634	12.23	--	--	--	--	--	--	1.40503e+06	1.23607e+06	1.3824e+06	1.007e+06	843322	835034	726855	741050	561932	451078	470833	356199	2.76009e+06	2.34236e+06	3.05003e+06	2.55353e+06	2.67369e+06	--	--	--	-	-	-	-
NEG_M139T621	139.05	621.266	10.35	--	4,5,6,7-Tetrahydroisoxazolo(5,4-c)pyridin-3-ol	--	9.0467	C6H8N2O2	MS1	2.74016e+06	2.54341e+06	2.13878e+06	2.0234e+06	2.02745e+06	1.81599e+06	1.61876e+06	1.36052e+06	1.1882e+06	1.29364e+06	1.16237e+06	1.07098e+06	2.87817e+06	3.14555e+06	2.74222e+06	3.02665e+06	2.94776e+06	--	--	--	-	-	-	-
NEG_M140T92	140.011	92.4647	1.54	--	--	--	--	--	--	1.06473e+08	1.11423e+08	1.1479e+08	1.42139e+08	124269965	1.38843e+08	123621918	1.26579e+08	1.4051e+08	1.31034e+08	1.48301e+08	7.48199e+06	104660532	1.05716e+08	1.04155e+08	105187556	1.0493e+08	--	--	--	-	-	-	-
NEG_M141T31	140.911	31.2681	0.52	--	--	--	--	--	--	7.96631e+06	4.78184e+06	9.3258e+06	9.12805e+07	12.7089	12.7089	12.7089	12.7089	12.7089	12.7089	12.7089	12.7089	3.08669e+06	2.51048e+06	3.38653e+06	2.85522e+06	2.96224e+06	--	--	--	-	-	-	-
NEG_M141T95	140.917	95.0405	1.58	--	--	--	--	--	--	5.60201e+06	5.42105e+06	5.62575e+06	6.44289e+06	5.82465e+06	6.53591e+06	6.75138e+06	7.50433e+06	9.77094e+06	7.60416e+06	8.71902e+06	9.3951e+06	4.49175e+06	4.26842e+06	4.59176e+06	4.38648e+06	4.43469e+06	--	--	--	-	-	-	-
NEG_M141T39	140.985	38.5872	0.64	--	Carbamoyl phosphate	--	14.7264	CH4NO5P	MS1	1.88885e+06	3.29545e+06	12.7089	12.7089	12.7089	12.7089	12.7089	12.7089	12.7089	12.7089	12.7089	12.7089	1.10074e+06	838652	1.51104e+06	1.03273e+06	1.07595e+06	Organic phosphoric acids and derivatives	590-55-6	HMDB0001096	C00169	ko01100//Metabolic pathways;ko01120//Microbial metabolism in diverse environments;ko01230//Biosynthesis of amino acids;ko00230//Purine metabolism;ko01200//Carbon metabolism;ko00240//Pyrimidine metabolism;ko00250//Alanine, aspartate and glutamate metabolism;ko00220//Arginine biosynthesis;ko00910//Nitrogen metabolism	Amino acid metabolism;Energy metabolism;Global and overview maps;Nucleotide metabolism	Metabolism
NEG_M141T92	141.014	92.2935	1.54	--	O-Phosphoethanolamine	--	0.267456	C2H8NO4P	MS1	139494	1.07583e+06	885086	1.03042e+06	895109	775996	420106	148730	542165	364923	375663	467059	1392652	1.50723e+06	1.32758e+06	1.46097e+06	1.42155e+06	Organic phosphoric acids and derivatives	1071-23-4	HMDB0000224	C00346	ko01100//Metabolic pathways;ko00564//Glycerophospholipid metabolism;ko00600//Sphingolipid metabolism;ko04071//Sphingolipid signaling pathway	Global and overview maps;Lipid metabolism;Signal transduction	Environmental Information Processing;Metabolism
NEG_M141T161	141.066	161.172	2.69	--	D-Alanyl-D-alanine	--	4.45674	C6H12N2O3	MS1	12.7089	12.7089	12.7089	12.7089	12.7089	12.7089	12.7089	12.7089	12.7089	12.7089	12.7089	12.7089	626970	635859	622555	630311	628823	Carboxylic acids and derivatives	923-16-0	HMDB0003459	C00993	ko01100//Metabolic pathways	Global and overview maps	Metabolism
NEG_M141T470	141.091	470.361	7.84	--	3-Hydroxyvalproic acid	--	4.11662	C8H16O3	MS1	210114	230002	605818	240752	791725	427456	630255	493899	687861	160262	509984	121351	272767	240177	274993	253503	259257	Fatty Acyls	58888-84-9	HMDB0013899	C16651	ko00982//Drug metabolism - cytochrome P450	Xenobiotics biodegradation and metabolism	Metabolism
NEG_M142T839	141.923	839.001	13.98	--	--	--	--	--	--	1.9586e+06	2.88083e+06	3.78136e+06	2.83916e+06	1.76655e+06	2.60056e+06	1.2796e+06	2.42749e+06	1.90862e+06	1.24627e+06	1.38395e+06	719250	3.80055e+06	4.54435e+06	3.23702e+06	4.23878e+06	3.95722e+06	--	--	--	-	-	-	-
NEG_M142T98	142.011	97.6548	1.63	--	N-Formyl-L-aspartate	--	20.7296	C5H7NO5	MS1	3.2029e+06	3.90224e+06	5.72149e+06	6.97315e+06	1.08538e+07	1.78043e+07	8.80185e+07	12.7089	12.7089	12.7089	12.7089	12.7089	4.79016e+06	4.33488e+06	5.00327e+06	4.58211e+06	4.67815e+06	Carboxylic acids and derivatives	-	HMDB0060495	C01044	ko00340//Histidine metabolism	Amino acid metabolism	Metabolism
NEG_M142T387	142.065	387.041	6.45	--	Tryptophanol	--	4.723	C10H11NO	MS1	258177	367989	483295	378931	560223	727592	542703	849803	1.29269e+06	3.07717e+06	12.7089	12.7089	218713	189566	231143	204852	211070	Indoles and derivatives	526-55-6	HMDB0003447	C00955	ko00380//Tryptophan metabolism	Amino acid metabolism	Metabolism
NEG_M143T121	142.952	121.047	2.02	--	--	--	--	--	--	5.28351e+06	7.15113e+06	7.14615e+06	9.88683e+06	1.71086e+07	12.7089	12.7089	12.7089	12.7089	12.7089	12.7089	12.7089	3.02803e+06	3.19657e+06	2.94689e+06	3.10775e+06	3.06974e+06	--	--	--	-	-	-	-
NEG_M143T36	142.948	36.2174	0.6	--	2,4-Dichlorophenol	--	19.0732	C6H4Cl2O	MS1	108424	220739	403653	220166	1.52969e+06	12.7089	12.7089	12.7089	12.7089	12.7089	12.7089	12.7089	153108	272582	136977	221420	199044	Benzene and substituted derivatives	120-83-2	HMDB0004811	C02625	ko01120//Microbial metabolism in diverse environments;ko01220//Degradation of aromatic compounds	Global and overview maps	Metabolism
NEG_M143T91	142.974	90.6732	1.51	--	--	--	--	--	--	4.2351e+06	4.29126e+06	4.40831e+06	4.49779e+06	4.8277e+06	5.33407e+06	5.73617e+06	5.46079e+06	6.0417e+06	6.13745e+06	5.96754e+06	5.06459e+06	3.37297e+06	3.50089e+06	3.30887e+06	3.4378e+06	3.40514e+06	--	--	--	-	-	-	-
NEG_M143T98	142.995	98.2215	1.64	--	--	--	--	--	--	1.27294e+06	1.88818e+06	3.15229e+06	12.7089	12.7089	12.7089	12.7089	12.7089	12.7089	12.7089	12.7089	12.7089	1.53186e+06	1.51826e+06	1.54104e+06	1.52615e+06	1.52922e+06	--	--	--	-	-	-	-
NEG_M143T112	143.045	111.785	1.86	--	--	--	--	--	--	2.74145e+07	3.20707e+07	2.13715e+07	1.28418e+07	1.36616e+07	1.30394e+07	8.84339e+06	8.44413e+06	6.91133e+06	7.19253e+06	8.08355e+06	2.73884e+06	1.73278e+07	1.92177e+07	16364060	1.83591e+07	1.78152e+07	--	--	--	-	-	-	-
NEG_M143T599	143.107	599.064	9.98	--	Caprylic acid	--	7.69671	C8H16O2	MS1	309226	200018	128898	99617.2	81357.8	63912.4	131689	72551.7	36055.9	44968.2	28435.5	33791.6	760260	487630	907940	558062	684858	Fatty Acyls	124-07-2	HMDB0000482	C06423	ko01100//Metabolic pathways;ko00061//Fatty acid biosynthesis	Global and overview maps;Lipid metabolism	Metabolism
NEG_M144T166	144.029	165.914	2.77	--	Pterin	--	13.4533	C6H5N5O	MS1	958491	1.13082e+06	802323	1.04265e+06	1.11172e+06	1.07492e+06	649110	672094	651761	664260	520422	716548	537379	600639	511851	571374	555450	Pteridines and derivatives	2236-60-4	HMDB0000802	-	-	-	-
NEG_M144T575	144.044	574.511	9.58	1H-Indole-3-carboxaldehyde	--	1.3e-05	8.58005	C9H7NO	MS2	2.63295e+06	1.80322e+06	1.54025e+06	909302	700126	580897	476600	368150	388693	255369	279197	193615	5.61938e+06	4.46357e+06	6.36933e+06	3.65176e+06	5.29477e+06	Indoles and derivatives	487-89-8	HMDB0029737	-	-	-	-
NEG_M144T112	144.048	112.162	1.87	--	--	--	--	--	--	830971	690764	223366	68947.6	78202.1	37990.4	44936.8	36783.1	36043.4	52516.5	34945.3	28129.8	482692	628255	397340	587029	520934	--	--	--	-	-	-	-
NEG_M144T123	144.102	123.258	2.05	--	--	--	--	--	--	960895	1.07158e+06	1.09939e+06	1.03976e+06	764121	1.08872e+06	1.15397e+06	1.25194e+06	1.39175e+06	1.37842e+06	1.46092e+06	1.90005e+06	766107	783979	755599	774849	770160	--	--	--	-	-	-	-
NEG_M144T406	144.102	405.962	6.77	--	--	--	--	--	--	336996	787976	12.7089	12.7089	12.7089	12.7089	12.7089	12.7089	12.7089	12.7089	12.7089	12.7089	231922	212700	240671	224407	227584	--	--	--	-	-	-	-
NEG_M145T95	144.869	94.6163	1.58	--	--	--	--	--	--	3.24993e+06	2.72789e+06	2.88838e+06	2.80234e+06	2.63317e+06	2.96232e+06	3.72535e+06	4.30695e+06	4.17951e+06	3.64505e+06	3.33119e+06	5.12494e+06	3.00943e+06	3.12859e+06	2.93524e+06	3.0679e+06	3.03563e+06	--	--	--	-	-	-	-
NEG_M145T396	144.922	396.279	6.6	--	--	--	--	--	--	3.63646e+06	4.59677e+06	7.47368e+06	2.80604e+06	2.38137e+06	1.80329e+06	981338	1.2077e+06	898492	4.37841e+06	1.85562e+06	5.09663e+06	2.2975e+06	3.03912e+06	1.84471e+06	2.60106e+06	2.44679e+06	--	--	--	-	-	-	-
NEG_M145T517	144.922	517.102	8.62	--	--	--	--	--	--	3.828e+06	4.28349e+06	1.03927e+06	4.18204e+06	700475	6.81322e+06	2.19776e+06	1.14227e+06	3.61098e+06	3.26125e+06	531080	1.22864e+06	3.54688e+06	2.92998e+06	3.89725e+06	3.21413e+06	3.39748e+06	--	--	--	-	-	-	-
NEG_M145T164	145.049	163.732	2.73	--	--	--	--	--	--	1.02225e+06	831777	842939	404999	450255	441852	317638	234889	52558	160585	40385.8	101773	5.40832e+06	5.37444e+06	5.41385e+06	5.38082e+06	5.39431e+06	--	--	--	-	-	-	-
NEG_M145T100	145.061	99.9184	1.67	--	L-Glutamine	--	1.34151	C5H10N2O3	MS1	4.75656e+07	4.05607e+07	3.60996e+07	8.13888e+07	8.72031e+07	8.58532e+07	5.89999e+07	5.55614e+07	5.49354e+07	7.2248e+07	6.25334e+07	1.17041e+08	8.31883e+07	8.02879e+07	8.447e+07	8.17291e+07	8.24169e+07	Carboxylic acids and derivatives	5959-95-5	HMDB0003423	C00064	ko01100//Metabolic pathways;ko01120//Microbial metabolism in diverse environments;ko01230//Biosynthesis of amino acids;ko02010//ABC transporters;ko00230//Purine metabolism;ko05230//Central carbon metabolism in cancer;ko00240//Pyrimidine metabolism;ko04974//Protein digestion and absorption;ko00970//Aminoacyl-tRNA biosynthesis;ko00250//Alanine, aspartate and glutamate metabolism;ko00630//Glyoxylate…	Amino acid metabolism;Cancers;Carbohydrate metabolism;Digestive system;Energy metabolism;Excretory system;Global and overview maps;Membrane transport;Metabolism of other amino acids;Nervous system;Nucleotide metabolism;Translation	Environmental Information Processing;Genetic Information Processing;Human Diseases;Metabolism;Organismal Systems
NEG_M145T414	145.086	413.782	6.9	--	4-Guanidinobutanoic acid	--	4.86406	C5H11N3O2	MS1	844199	825457	175184	905633	643539	720504	143498	639589	122572	951545	103100	105080	1.17974e+06	1.15461e+06	1.19346e+06	1.16707e+06	1.17371e+06	Stilbenes	500-65-2	HMDB0031842	C01035	ko01100//Metabolic pathways;ko00330//Arginine and proline metabolism	Amino acid metabolism;Global and overview maps	Metabolism
NEG_M146T396	145.923	395.741	6.6	--	--	--	--	--	--	498323	77872.5	339031	315027	373533	614822	220301	134395	465138	299998	555071	604636	326832	199371	438485	252864	302569	--	--	--	-	-	-	-
NEG_M146T421	145.924	421.247	7.02	--	--	--	--	--	--	689344	1.18274e+06	842980	754350	474841	49963	184780	215135	433862	415766	317350	283480	493056	605508	387968	562290	514029	--	--	--	-	-	-	-
NEG_M146T161	145.941	161.449	2.69	--	--	--	--	--	--	5.14909e+06	7.07811e+06	1.78513e+07	12.7089	12.7089	12.7089	12.7089	12.7089	12.7089	12.7089	12.7089	12.7089	2.9549e+06	3.28224e+06	2.7264e+06	3.12987e+06	3.02468e+06	--	--	--	-	-	-	-
NEG_M146T36	145.941	36.0757	0.6	--	--	--	--	--	--	227799	233887	336592	100978	75614.6	85063.7	66070.9	26227.5	77691.9	101303	114632	142940	248361	246199	250311	247046	247946	--	--	--	-	-	-	-
NEG_M146T93_1	145.998	93.2847	1.55	--	--	--	--	--	--	1.36632e+07	1.42183e+07	1.53933e+07	1.28839e+07	1.24612e+07	1.34844e+07	1.23274e+07	1.48039e+07	1.367e+07	1.34128e+07	1.36619e+07	1.5294e+07	1.50407e+07	1.47282e+07	1.51953e+07	1.48886e+07	1.49632e+07	--	--	--	-	-	-	-
NEG_M146T33	146.023	33.4124	0.56	--	2-Oxoglutarate	--	13.2741	C5H6O5	MS1	6.3497e+06	6.32772e+06	5.94257e+06	5.8948e+06	5.56304e+06	5.53652e+06	5.68865e+06	5.16003e+06	4.97414e+06	4.46486e+06	4.78735e+06	3.81977e+06	6.25025e+06	6.23003e+06	6.26104e+06	6.24011e+06	6.24535e+06	Keto acids and derivatives	328-50-7	HMDB0000208	C00026	ko01100//Metabolic pathways;ko01110//Biosynthesis of secondary metabolites;ko01120//Microbial metabolism in diverse environments;ko01130//Biosynthesis of antibiotics;ko01230//Biosynthesis of amino acids;ko04976//Bile secretion;ko01200//Carbon metabolism;ko01210//2-Oxocarboxylic acid metabolism;ko05230//Central carbon metabolism in cancer;ko00250//Alanine, aspartate and glutamate metabolism;ko0034…	Amino acid metabolism;Cancers;Carbohydrate metabolism;Digestive system;Endocrine system;Excretory system;Global and overview maps;Metabolism of other amino acids;Nervous system;Signal transduction	Environmental Information Processing;Human Diseases;Metabolism;Organismal Systems
NEG_M146T163	146.025	162.506	2.71	--	--	--	--	--	--	211862354	12.7089	12.7089	12.7089	12.7089	12.7089	12.7089	12.7089	12.7089	12.7089	12.7089	12.7089	6.5384e+06	7.52629e+06	6.14298e+06	6.83646e+06	6.72912e+06	--	--	--	-	-	-	-
NEG_M146T80	146.024	79.7699	1.33	--	--	--	--	--	--	7.00224e+06	2.31654e+06	7.25933e+06	6.58782e+06	3.50624e+08	446918011	1.76651e+07	1.46406e+07	3.0966e+07	7.03876e+07	12.7089	12.7089	2.02514e+06	2.28357e+06	1.90695e+06	2.15729e+06	2.09338e+06	--	--	--	-	-	-	-
NEG_M146T361	146.035	360.708	6.01	--	Coumarin	--	13.4451	C9H6O2	MS1	180306	176733	194893	196758	181825	180627	158151	158802	145873	114418	114021	107393	265147	275977	261346	270958	268411	Coumarins and derivatives	91-64-5	HMDB0001218	C05851	ko01110//Biosynthesis of secondary metabolites	Global and overview maps	Metabolism
NEG_M146T93_2	146.044	93.3329	1.56	--	--	--	--	--	--	3773821468	4104178920	4269301322	3912458944	3797142799	4120188967	3720038082	4130408300	4238931796	3698246812	3888621155	6.75527e+07	4230789017	4325012779	4184002514	4277908703	4254439232	--	--	--	-	-	-	-
NEG_M146T332	146.06	331.576	5.53	--	--	--	--	--	--	279216	321333	273383	488327	439595	441531	409388	522154	444239	717950	843111	702859	357039	398950	336962	379526	368112	--	--	--	-	-	-	-
NEG_M146T100	146.064	100.115	1.67	--	--	--	--	--	--	2.10846e+06	2.04792e+06	1.9202e+06	4.07712e+06	5.96619e+06	5.87956e+06	4.27002e+06	3.8781e+06	4.63656e+06	7.03475e+06	6.68409e+06	1.426e+07	4.06842e+06	4.21101e+06	4.00843e+06	4.14095e+06	4.10741e+06	--	--	--	-	-	-	-
NEG_M146T125	146.081	125.412	2.09	--	--	--	--	--	--	1.38843e+06	1.15406e+06	368501	2.28863e+06	2.81545e+06	3.13469e+06	2.52612e+06	3.36224e+06	5.94246e+06	3.02146e+07	12.7089	12.7089	1.22764e+06	1.31734e+06	1.18853e+06	1.27164e+06	1.25134e+06	--	--	--	-	-	-	-
NEG_M146T194	146.081	193.574	3.23	--	Dimethylbenzimidazole	--	22.5089	C9H10N2	MS1	5.15892e+06	5.95915e+06	6.50327e+06	7.05841e+06	6.89971e+06	8.48124e+06	6.89553e+06	9.0486e+06	1.01859e+07	1.17631e+07	1.79952e+07	3.11544e+07	5.15293e+06	5.4988e+06	4.99277e+06	5.32549e+06	5.24262e+06	Benzimidazoles	582-60-5	HMDB0003701	C03114	ko01100//Metabolic pathways;ko00860//Porphyrin and chlorophyll metabolism;ko00740//Riboflavin metabolism	Global and overview maps;Metabolism of cofactors and vitamins	Metabolism
NEG_M146T102	146.081	101.954	1.7	--	--	--	--	--	--	861177	855398	811241	506687	1.15202e+06	363209	322759	450632	370207	155555	149281	318597	1.22684e+06	1.23095e+06	1.22476e+06	1.22929e+06	1.22795e+06	--	--	--	-	-	-	-
NEG_M146T93_3	146.091	93.2983	1.55	--	--	--	--	--	--	1.24163e+07	1.53709e+07	1.40408e+07	1.47415e+07	1.52067e+07	1.69741e+07	1.52356e+07	1.82703e+07	2.00553e+07	1.82011e+07	1.81729e+07	2.51138e+07	1.49274e+07	1.61583e+07	1.43516e+07	1.55452e+07	1.52461e+07	--	--	--	-	-	-	-
NEG_M147T95	146.866	94.5439	1.58	--	--	--	--	--	--	3.26386e+06	2.55783e+06	2.13579e+06	1.95036e+06	1.55411e+06	1.07393e+06	1.72894e+06	1.47179e+06	1.35702e+06	1.27877e+06	1.01372e+06	1.51409e+06	3.40407e+06	2.94665e+06	3.60942e+06	3.15731e+06	3.27922e+06	--	--	--	-	-	-	-
NEG_M147T117	146.921	116.885	1.95	--	--	--	--	--	--	1.35424e+07	2.9401e+06	1.06903e+07	9.3701e+06	1.02336e+07	8.16324e+06	6.78071e+06	1.7639e+06	1.67614e+06	7.6412e+06	8.55204e+06	1.12929e+06	4.62983e+06	5.33499e+06	3.98572e+06	5.53128e+06	4.78492e+06	--	--	--	-	-	-	-
NEG_M147T421_1	146.918	421.447	7.02	--	--	--	--	--	--	1.90859e+06	1.52771e+06	2.48537e+06	67255.1	3.54852e+06	420579	2.42045e+06	506572	837421	49654	193100	2.72932e+06	5.42536e+06	8.01458e+06	4.41843e+06	7.0907e+06	6.23151e+06	--	--	--	-	-	-	-
NEG_M147T162_1	146.922	161.503	2.69	--	--	--	--	--	--	3.22992e+07	3.08773e+07	2.67092e+07	2.29563e+07	2.12163e+07	2.30047e+07	1.96911e+07	1.76749e+07	1.19071e+07	1.75945e+07	1.98143e+07	1.19234e+07	1.66765e+07	1.77794e+07	1.59624e+07	1.71805e+07	1.69052e+07	--	--	--	-	-	-	-
NEG_M147T81	146.921	80.6731	1.34	--	--	--	--	--	--	3.61158e+06	5.77696e+06	3.40056e+06	6.49665e+06	6.92143e+06	6.38586e+06	2.32224e+06	1.33959e+06	464984	3.09492e+06	4.1066e+06	5.96466e+06	440429	445917	438488	443280	442053	--	--	--	-	-	-	-
NEG_M147T162_2	146.937	161.932	2.7	--	--	--	--	--	--	1.08872e+07	3.15914e+07	3.61713e+07	4.10064e+07	1.79622e+07	3.54775e+07	7.39825e+07	2.92643e+08	12.7089	12.7089	12.7089	12.7089	3.21829e+07	3.7009e+07	2.99123e+07	3.445e+07	3.33863e+07	--	--	--	-	-	-	-
NEG_M147T36	146.96	36.3008	0.61	--	--	--	--	--	--	1.08137e+07	9.83871e+06	1.01948e+07	1.09988e+07	1.1762e+07	1.19936e+07	1.27378e+07	1.19872e+07	1.20164e+07	1.3983e+07	2.3159e+07	1.55515e+07	8.83135e+06	9.57539e+06	8.42717e+06	9.2034e+06	9.00964e+06	--	--	--	-	-	-	-
NEG_M147T396_2	146.965	395.744	6.6	--	--	--	--	--	--	12.7089	12.7089	12.7089	12.7089	12.7089	12.7089	12.7089	12.7089	12.7089	12.7089	12.7089	12.7089	9.40089e+08	6.87422e+08	959731532	837987122	8.58495e+08	--	--	--	-	-	-	-
NEG_M147T116_1	146.965	115.63	1.93	--	--	--	--	--	--	527999811	7.43273e+08	1656075998	1772866671	12.7089	12.7089	12.7089	12.7089	12.7089	12.7089	12.7089	12.7089	4.1579e+08	3.92768e+08	425334860	4.05305e+08	409827549	--	--	--	-	-	-	-
NEG_M147T421_2	146.965	421.44	7.02	--	--	--	--	--	--	6.06496e+08	657520947	6.03428e+08	6.58066e+08	5.84684e+08	7.67518e+07	5.68149e+08	5.72716e+08	5.2014e+08	3.98433e+08	4.84626e+08	3.60774e+08	6.65185e+08	6.84235e+08	6.56238e+08	6.74938e+08	6.70156e+08	--	--	--	-	-	-	-
NEG_M147T194_1	146.965	193.577	3.23	--	--	--	--	--	--	5.41553e+08	7.8873e+08	4.50456e+08	4.21557e+08	1.17181e+08	4.63805e+08	4.21768e+08	633706498	3.74341e+08	3.09597e+08	4.69441e+08	2.90659e+08	4.31546e+08	399976309	4.56995e+08	4.16115e+08	4.25627e+08	--	--	--	-	-	-	-
NEG_M147T82	146.96	82.0863	1.37	--	--	--	--	--	--	2.31157e+08	12.7089	12.7089	12.7089	12.7089	12.7089	12.7089	12.7089	12.7089	12.7089	12.7089	12.7089	1.38629e+07	1.80392e+07	1.11262e+07	1.54908e+07	1.46457e+07	--	--	--	-	-	-	-
NEG_M147T518	146.964	518.294	8.64	trans-Cinnamate	--	2.33e-17	7.52931	C9H8O2	MS2	5030476256	4.66506e+08	4424464019	2685560434	6.99655e+08	4424290108	15259519877	1018920000000	12.7089	12.7089	12.7089	12.7089	4.17763e+08	4.16582e+08	481448038	4.16628e+08	4.17605e+08	Cinnamic acids and derivatives	140-10-3	HMDB0000930	C00423	ko01100//Metabolic pathways;ko01110//Biosynthesis of secondary metabolites;ko01120//Microbial metabolism in diverse environments;ko01220//Degradation of aromatic compounds;ko00360//Phenylalanine metabolism;ko00130//Ubiquinone and other terpenoid-quinone biosynthesis	Amino acid metabolism;Global and overview maps;Metabolism of cofactors and vitamins	Metabolism
NEG_M147T773	146.965	773.477	12.89	3-(2-Hydroxyphenyl)propanoic acid	--	2.06e-32	0.379295	C9H10O3	MS2	3284091831	12.7089	12.7089	12.7089	12.7089	12.7089	12.7089	12.7089	12.7089	12.7089	12.7089	12.7089	3.1017e+08	4.3801e+08	3.31617e+08	396547583	3.78527e+08	Phenylpropanoic acids	495-78-3	HMDB0033752	C01198	ko01120//Microbial metabolism in diverse environments;ko00360//Phenylalanine metabolism	Amino acid metabolism;Global and overview maps	Metabolism
NEG_M147T164	146.965	163.7	2.73	L-2-Hydroxyglutaric acid	--	4.55e-19	0.169316	C5H8O5	MS2	4.37983e+08	4.75461e+08	3.7881e+08	8.82202e+08	8.2489e+08	1068734894	8.80702e+08	456689214	4.13535e+08	8.62491e+08	3.82123e+08	3.91119e+08	3.85463e+08	3.43126e+08	4.20172e+08	3.65686e+08	3.77778e+08	Fatty Acyls	13095-48-2	HMDB0000694	C03196	ko01120//Microbial metabolism in diverse environments	Global and overview maps	Metabolism
NEG_M147T254	146.96	253.796	4.23	--	--	--	--	--	--	4.11873e+06	1.65229e+07	1.50318e+07	2.59896e+06	1.11402e+07	9.28702e+06	7.82464e+06	6.91897e+06	1.72764e+06	5.3568e+06	1.09514e+06	4.50077e+06	2.28014e+07	2.35838e+07	2.25677e+07	2.3344e+07	2.30751e+07	--	--	--	-	-	-	-
NEG_M147T279	146.96	278.76	4.65	--	--	--	--	--	--	1.91021e+07	1.95165e+07	1.60701e+07	2.40825e+06	1.19794e+07	1.46658e+06	9.49978e+06	2.30684e+06	3.87591e+06	6.44861e+06	6.3155e+06	5.64179e+06	2.29724e+07	2.0957e+07	2.48964e+07	2.17765e+07	2.26066e+07	--	--	--	-	-	-	-
NEG_M147T332	146.965	332.067	5.53	--	--	--	--	--	--	3.59093e+08	3.23336e+08	2.84141e+08	2.86646e+08	2.26461e+08	2.00773e+08	1.77852e+08	1.98368e+08	1.65216e+08	9.28855e+07	9.93072e+07	1.26375e+08	3.82842e+08	4.88625e+08	3.35453e+08	4.50501e+08	4.13746e+08	--	--	--	-	-	-	-
NEG_M147T628	146.966	628.372	10.47	--	--	--	--	--	--	12.7089	12.7089	12.7089	12.7089	12.7089	12.7089	12.7089	12.7089	12.7089	12.7089	12.7089	12.7089	2.0635e+08	2.3503e+08	1.96566e+08	2.13354e+08	2.11131e+08	--	--	--	-	-	-	-
NEG_M147T98	146.982	98.0976	1.63	--	--	--	--	--	--	1.48294e+08	1.62162e+08	1.58436e+08	1.5825e+08	110490546	2.08325e+08	2.33329e+08	3.24755e+08	620143046	12.7089	12.7089	12.7089	1.08376e+08	1.13199e+08	1.05717e+08	1.10668e+08	1.09493e+08	--	--	--	-	-	-	-
NEG_M147T422	147.012	422.003	7.03	--	--	--	--	--	--	2.74017e+07	12.7089	12.7089	12.7089	12.7089	12.7089	12.7089	12.7089	12.7089	12.7089	12.7089	12.7089	3.31071e+06	4.06556e+06	2.94333e+06	3.54008e+06	3.4467e+06	--	--	--	-	-	-	-
NEG_M147T116_2	147.012	115.736	1.93	--	--	--	--	--	--	12.7089	12.7089	12.7089	12.7089	12.7089	12.7089	12.7089	12.7089	12.7089	12.7089	12.7089	12.7089	1.45831e+06	1.35903e+06	1.48385e+06	1.41877e+06	1.43095e+06	--	--	--	-	-	-	-
NEG_M147T37	147.019	37.3325	0.62	--	--	--	--	--	--	2.337e+06	1.73379e+06	6.16847e+06	3.68614e+07	12.7089	12.7089	12.7089	12.7089	12.7089	12.7089	12.7089	12.7089	1.3766e+06	1.33017e+06	1.39423e+06	1.35626e+06	1.36444e+06	--	--	--	-	-	-	-
NEG_M147T94	147.028	93.915	1.57	--	--	--	--	--	--	1319640028	2186132456	16886274198	12.7089	12.7089	12.7089	12.7089	12.7089	12.7089	12.7089	12.7089	12.7089	5.29405e+08	3.13686e+08	6.6641e+08	4.50482e+08	4.89978e+08	--	--	--	-	-	-	-
NEG_M147T838	147.029	838.087	13.97	--	7-Methylxanthine	--	13.4113	C6H6N4O2	MS1	1.38994e+07	9.84349e+06	6.16245e+06	538735	164081	2.6078e+06	2.31912e+06	2.12045e+06	1.79359e+06	80669.3	1.48474e+06	1.18648e+06	2.64405e+07	2.99957e+07	2.84581e+07	3.05988e+07	2.92161e+07	Imidazopyrimidines	552-62-5	HMDB0001991	C16353	ko01100//Metabolic pathways;ko01110//Biosynthesis of secondary metabolites;ko01120//Microbial metabolism in diverse environments;ko00232//Caffeine metabolism	Biosynthesis of other secondary metabolites;Global and overview maps	Metabolism
NEG_M147T423	147.029	423.392	7.06	--	--	--	--	--	--	4.30651e+07	2.94141e+07	1.83125e+07	472406	713085	277557	8.14837e+06	6.89062e+06	5.09286e+06	3.76236e+06	4.33314e+06	2.84262e+06	7.15161e+07	7.86344e+07	7.65789e+07	8.52692e+07	7.76115e+07	--	--	--	-	-	-	-
NEG_M147T700	147.028	700.096	11.67	--	--	--	--	--	--	3.79387e+07	2.66545e+06	1.79842e+07	492849	633426	9.65369e+06	8.40733e+06	6.9562e+06	6.23855e+06	245094	4.74058e+06	4.21463e+06	7.33308e+07	5.90172e+07	6.60227e+07	5.4081e+07	6.25398e+07	--	--	--	-	-	-	-
NEG_M147T464	147.028	463.942	7.73	--	--	--	--	--	--	3.34728e+07	2.17801e+07	1.62017e+07	723341	770706	698185	6.37209e+06	5.62299e+06	4.63393e+06	118330	3.27252e+06	2.75279e+06	6.4442e+07	5.47485e+07	7.05103e+07	3.89816e+07	6.1596e+07	--	--	--	-	-	-	-
NEG_M147T437	147.028	437.001	7.28	--	--	--	--	--	--	5.75151e+07	5.55273e+07	5.51981e+07	4.54382e+06	2.7812e+06	1.703e+06	4.91503e+07	4.39647e+07	4.24706e+07	1.51759e+06	3.82765e+07	3.14694e+07	3.64709e+07	7.00674e+07	5.37966e+07	6.36688e+07	6.08216e+07	--	--	--	-	-	-	-
NEG_M147T647	147.028	647.238	10.79	--	--	--	--	--	--	2.94582e+07	1.87124e+07	1.46055e+07	558769	1.73008e+06	292693	6.34099e+06	5.52412e+06	4.61072e+06	298151	3.28613e+06	2.82789e+06	5.60999e+07	5.22931e+07	5.32889e+07	5.17925e+07	5.28023e+07	--	--	--	-	-	-	-
NEG_M147T380	147.028	380.239	6.34	--	--	--	--	--	--	2.53126e+07	1.65501e+07	1.17694e+07	430957	416397	237361	4.7268e+06	4.00845e+06	3.34317e+06	145401	2.36978e+06	2.19418e+06	5.69437e+07	4.59124e+07	4.96621e+07	3.13039e+07	4.77801e+07	--	--	--	-	-	-	-
NEG_M147T660	147.028	660.135	11	--	--	--	--	--	--	6.62084e+07	5.76152e+07	5.41311e+07	2.77097e+06	4.10349e+07	1.48408e+06	3.79317e+07	3.48916e+07	3.08493e+07	1.20909e+06	2.32781e+07	2.28822e+07	5.97316e+07	8.59248e+07	7.19484e+07	8.06771e+07	7.80665e+07	--	--	--	-	-	-	-
NEG_M147T532	147.028	532.466	8.87	--	--	--	--	--	--	4.18931e+07	2.68672e+07	2.02125e+07	1.43013e+06	448050	422659	8.6493e+06	6.9451e+06	5.63846e+06	177329	4.15333e+06	3.79889e+06	7.56971e+07	8.3101e+07	7.86315e+07	9.33191e+07	8.08998e+07	--	--	--	-	-	-	-
NEG_M147T763	147.029	762.965	12.72	--	--	--	--	--	--	4.06168e+07	2.59275e+07	1.86438e+07	1.47351e+07	978138	795136	8.07265e+06	6.99198e+06	5.86149e+06	127341	4.64751e+06	4.45184e+06	7.51331e+07	7.27086e+07	7.3692e+07	7.18221e+07	7.32057e+07	--	--	--	-	-	-	-
NEG_M147T93	147.048	93.2983	1.55	--	L-Glutamic acid	--	0.462673	C5H9NO4	MS1	2.14852e+08	2.35282e+08	2.50091e+08	2.29046e+08	2.27323e+08	2.46137e+08	2.32331e+08	2.61248e+08	2.78271e+08	2.5093e+08	2.64141e+08	3.24764e+08	2.35179e+08	2.35078e+08	2.35228e+08	2.35129e+08	235153459	Carboxylic acids and derivatives	-	HMDB0060475	C00025	ko01100//Metabolic pathways;ko01110//Biosynthesis of secondary metabolites;ko01120//Microbial metabolism in diverse environments;ko01130//Biosynthesis of antibiotics;ko01230//Biosynthesis of amino acids;ko02010//ABC transporters;ko01200//Carbon metabolism;ko01210//2-Oxocarboxylic acid metabolism;ko05230//Central carbon metabolism in cancer;ko00330//Arginine and proline metabolism;ko04080//Neuroac…	Amino acid metabolism;Biosynthesis of other secondary metabolites;Cancers;Carbohydrate metabolism;Cellular community - eukaryotes;Digestive system;Energy metabolism;Environmental adaptation;Excretory system;Global and overview maps;Membrane transport;Metabolism of cofactors and vitamins;Metabolism of other amino acids;Nervous system;Neurodegenerative diseases;Sensory system;Signal transduction;Si…	Cellular Processes;Environmental Information Processing;Genetic Information Processing;Human Diseases;Metabolism;Organismal Systems
NEG_M147T333	147.043	332.634	5.54	--	Phenyllactate	--	10.5708	C9H10O3	MS1	3.24111e+06	3.25197e+06	3.49895e+06	3.15672e+06	3.75873e+06	3.45731e+06	2.34882e+06	2.51844e+06	2.14784e+06	2.28588e+06	2.08307e+06	2.1817e+06	3.58909e+06	3.67871e+06	3.54398e+06	3.63546e+06	3.61181e+06	Phenylpropanoic acids	828-01-3	HMDB0000779	C05607	ko00360//Phenylalanine metabolism	Amino acid metabolism	Metabolism
NEG_M147T194_2	147.084	193.574	3.23	--	Perillic acid	--	23.2174	C10H14O2	MS1	223576	189441	256773	209915	197738	161356	89764.4	166866	108467	46597.3	78314.9	87924.9	240149	233132	243555	236481	238330	Prenol lipids	7694-45-3	HMDB0004586	-	-	-	-
NEG_M148T35	147.92	35.0969	0.58	--	--	--	--	--	--	485320	906308	950341	1.12141e+06	822906	1.19567e+06	945123	342629	338924	1.14914e+06	1.26873e+06	698962	89250	89250	89250	89250	89250	--	--	--	-	-	-	-
NEG_M148T163	147.92	162.84	2.71	--	--	--	--	--	--	6.81473e+06	5.85764e+06	5.25963e+06	5.19711e+06	5.17053e+06	4.66041e+06	4.20435e+06	2.47778e+06	2.50276e+06	3.06652e+06	3.95089e+06	728472	4.06733e+06	3.39834e+06	4.00999e+06	3.68047e+06	3.75523e+06	--	--	--	-	-	-	-
NEG_M148T104	147.956	104.022	1.73	--	--	--	--	--	--	1.89973e+06	3.93672e+06	7.59681e+06	5.2591e+07	12.7089	12.7089	12.7089	12.7089	12.7089	12.7089	12.7089	12.7089	281240	417563	181119	340301	306729	--	--	--	-	-	-	-
NEG_M148T421	147.962	421.341	7.02	--	--	--	--	--	--	1.1914e+07	12.7089	12.7089	12.7089	12.7089	12.7089	12.7089	12.7089	12.7089	12.7089	12.7089	12.7089	4.52069e+06	7.01628e+06	3.19015e+06	5.31552e+06	4.97011e+06	--	--	--	-	-	-	-
NEG_M148T116	147.962	115.967	1.93	--	--	--	--	--	--	1.78335e+06	270028	536108	319889	103104	77189.1	54779.3	50461.8	137088	41344.2	38280	25554.7	2.02267e+06	1.46317e+06	2.2757e+06	1.37062e+06	1.83975e+06	--	--	--	-	-	-	-
NEG_M148T98	147.985	97.9514	1.63	--	--	--	--	--	--	5.57288e+06	7.14263e+06	1.19854e+07	12.7089	12.7089	12.7089	12.7089	12.7089	12.7089	12.7089	12.7089	12.7089	2.8534e+06	3.35828e+06	2.56203e+06	3.07901e+06	2.96373e+06	--	--	--	-	-	-	-
NEG_M148T94	148.032	94.0824	1.57	--	--	--	--	--	--	1.32446e+08	12.7089	12.7089	12.7089	12.7089	12.7089	12.7089	12.7089	12.7089	12.7089	12.7089	12.7089	2.33024e+07	2.27586e+07	2.35394e+07	2.31287e+07	2.3195e+07	--	--	--	-	-	-	-
NEG_M148T141	148.043	140.923	2.35	--	--	--	--	--	--	2.14449e+07	2.4274e+07	2.34653e+07	2.69233e+07	3.38218e+07	3.45324e+07	2.5099e+07	2.82455e+07	3.27715e+07	3.69522e+07	5.23142e+07	8.6289e+06	2.39636e+07	2.56401e+07	2.31274e+07	2.47983e+07	2.43825e+07	--	--	--	-	-	-	-
NEG_M148T93	148.049	93.3215	1.56	--	(E)-3-(4-Hydroxyphenyl)-2-propenal	--	22.4555	C9H8O2	MS1	3.10689e+07	3.35783e+07	3.53461e+07	3.29194e+07	3.41005e+07	3.91839e+07	3.73689e+07	4.61076e+07	4.97601e+07	4.49531e+07	5.52225e+07	7.03709e+07	3.43879e+07	3.64625e+07	3.33435e+07	3.5421e+07	3.4904e+07	Cinnamaldehydes	20711-53-9	HMDB0040986	C05608	ko01100//Metabolic pathways;ko01110//Biosynthesis of secondary metabolites	Global and overview maps	Metabolism
NEG_M148T333	148.048	332.634	5.54	--	Racemethionine	--	26.0061	C5H11NO2S	MS1	325445	451888	589771	1.56135e+06	12.7089	12.7089	12.7089	12.7089	12.7089	12.7089	12.7089	12.7089	289317	265651	299834	278966	283509	Carboxylic acids and derivatives	59-51-8	HMDB0033951	-	-	-	-
NEG_M149T157	148.886	157.423	2.62	--	--	--	--	--	--	2.5451e+06	946391	2.16218e+06	12.7089	12.7089	12.7089	12.7089	12.7089	12.7089	12.7089	12.7089	12.7089	238861	175240	258068	214180	222367	--	--	--	-	-	-	-
NEG_M149T161	148.918	161.196	2.69	--	--	--	--	--	--	1.10953e+07	9.21287e+06	8.07712e+06	7.21763e+06	6.52078e+06	6.73731e+06	5.72254e+06	5.15959e+06	4.94944e+06	4.42905e+06	6.03316e+06	3.44667e+06	4.49874e+06	4.9346e+06	4.37292e+06	4.79573e+06	4.65199e+06	--	--	--	-	-	-	-
NEG_M149T119	148.918	119.126	1.99	--	--	--	--	--	--	1.48581e+07	1.21971e+07	1.49745e+07	1.41592e+07	1.81243e+07	4.33664e+06	1.06948e+07	1.3836e+06	1.58519e+06	2.45864e+06	5.07864e+06	1.96874e+06	883683	894938	877589	889458	886419	--	--	--	-	-	-	-
NEG_M149T163	148.938	162.522	2.71	--	--	--	--	--	--	4.22565e+06	4.27077e+06	2.74e+06	2.84747e+06	2.58365e+06	2.59967e+06	2.24685e+06	1.90504e+06	1.28118e+06	1.74308e+06	2.17243e+06	1.26588e+06	2.04511e+06	2.48691e+06	1.92049e+06	2.28934e+06	2.18991e+06	--	--	--	-	-	-	-
NEG_M149T95	148.949	95.3989	1.59	--	--	--	--	--	--	1.32004e+07	1.21875e+07	1.6316e+07	2.22637e+07	2.64551e+07	7.10176e+07	12.7089	12.7089	12.7089	12.7089	12.7089	12.7089	8.63317e+06	8.15799e+06	8.85793e+06	8.42262e+06	8.51888e+06	--	--	--	-	-	-	-
NEG_M149T421	148.969	421.341	7.02	--	--	--	--	--	--	8.01403e+06	7.68809e+06	7.42331e+06	9.52051e+06	7.48591e+06	8.67622e+06	9.64695e+06	9.07163e+06	7.9097e+06	1.37345e+06	9.2332e+06	7.12932e+06	8.96856e+06	9.06369e+06	8.92304e+06	9.01494e+06	8.99256e+06	--	--	--	-	-	-	-
NEG_M149T396	148.969	396.026	6.6	--	--	--	--	--	--	1.01356e+07	6.8875e+07	12.7089	12.7089	12.7089	12.7089	12.7089	12.7089	12.7089	12.7089	12.7089	12.7089	6.64929e+06	8.37007e+06	5.90614e+06	7.4329e+06	7.0874e+06	--	--	--	-	-	-	-
NEG_M149T116	148.969	115.671	1.93	--	--	--	--	--	--	2.17108e+06	2.57884e+06	2.91494e+06	357838	392721	326860	1.44379e+06	236901	189900	740737	639588	137122	6.14507e+06	4.32895e+06	5.72408e+06	4.84702e+06	5.10437e+06	--	--	--	-	-	-	-
NEG_M149T98	148.979	98.1054	1.64	--	Hydrocinnamic acid	--	13.2207	C9H10O2	MS1	5.22751e+07	5.60825e+07	5.79208e+07	6.00087e+07	4.39202e+07	8.88746e+07	1.27441e+08	2.77857e+08	12.7089	12.7089	12.7089	12.7089	3.55295e+07	3.74504e+07	3.44573e+07	3.64367e+07	3.59699e+07	Phenylpropanoic acids	501-52-0	HMDB0000764	C05629	ko01120//Microbial metabolism in diverse environments;ko01220//Degradation of aromatic compounds;ko00360//Phenylalanine metabolism	Amino acid metabolism;Global and overview maps	Metabolism
NEG_M149T742	149.008	742.149	12.37	--	3-Methyladenine	--	2.27891	C6H7N5	MS1	204323	142635	102772	83360.7	63688.4	56669	46143.7	80207.1	37519.8	88420.8	35058.2	19456.8	235188	195385	252705	212606	223984	Imidazopyrimidines	5142-23-4	HMDB0011600	-	-	-	-
NEG_M149T94	149.033	94.3597	1.57	--	Benzyl isothiocyanate	--	20.459	C8H7NS	MS1	8.70991e+06	12.7089	12.7089	12.7089	12.7089	12.7089	12.7089	12.7089	12.7089	12.7089	12.7089	12.7089	2.49704e+06	3.8444e+06	1.59539e+06	2.88281e+06	2.69648e+06	Benzene and substituted derivatives	622-78-6	HMDB0033969	-	-	-	-
NEG_M149T86	149.033	86.085	1.43	--	--	--	--	--	--	2.18158e+06	2.07866e+06	2.30898e+06	1.06626e+06	817483	1.10634e+06	2.6799e+06	1.50248e+06	586801	701572	1.02477e+06	678017	2.0425e+06	1.94704e+06	2.09948e+06	1.99493e+06	2.02082e+06	--	--	--	-	-	-	-
NEG_M149T101	149.044	101.265	1.69	--	D-Xylose	--	0.820275	C5H10O5	MS1	2.22785e+07	6.35635e+07	12.7089	12.7089	12.7089	12.7089	12.7089	12.7089	12.7089	12.7089	12.7089	12.7089	1.37074e+07	1.61301e+07	1.26269e+07	1.4716e+07	1.42827e+07	Organooxygen compounds	58-86-6	HMDB0000098	C00181	ko01100//Metabolic pathways;ko02010//ABC transporters;ko00520//Amino sugar and nucleotide sugar metabolism;ko00040//Pentose and glucuronate interconversions	Carbohydrate metabolism;Global and overview maps;Membrane transport	Environmental Information Processing;Metabolism
NEG_M150T162	149.936	161.803	2.7	--	--	--	--	--	--	5.92033e+07	5.32124e+07	4.56102e+07	4.57556e+07	4.12734e+07	4.08956e+07	4.80284e+07	2.99139e+07	2.94691e+07	2.6583e+07	3.33986e+07	2.14939e+07	4.44926e+07	2.23564e+07	4.69878e+07	3.36576e+07	3.65147e+07	--	--	--	-	-	-	-
NEG_M150T838	149.993	837.968	13.97	--	L-Arabinose	--	2.31369	C5H10O5	MS1	5.5113e+07	5.44141e+07	3.13239e+06	6.98138e+07	7.06864e+07	1.01784e+07	6.94891e+07	2.20678e+08	1.12583e+08	1.34824e+08	5.92012e+08	12.7089	1.27179e+07	1.75856e+07	1.24395e+07	1.58549e+07	1.48304e+07	Organooxygen compounds	5328-37-0	HMDB0000646	-	-	-	-
NEG_M150T775	149.993	775.162	12.92	--	--	--	--	--	--	3.22013e+06	4.62643e+06	5.56552e+06	1.53255e+07	8.51886e+06	2.32473e+07	12.7089	12.7089	12.7089	12.7089	12.7089	12.7089	5.2641e+06	9.92361e+06	6.00053e+06	8.29185e+06	7.69758e+06	--	--	--	-	-	-	-
NEG_M150T724	149.993	724.398	12.07	--	--	--	--	--	--	1.26603e+06	1.05696e+06	387279	322795	417351	776486	208352	1.12974e+06	617778	139759	140005	320832	7.24972e+06	4.74323e+06	8.18016e+06	5.67515e+06	6.46214e+06	--	--	--	-	-	-	-
NEG_M150T32	149.993	31.5727	0.53	--	--	--	--	--	--	1.206e+06	1.06501e+06	1.31394e+06	1.11203e+06	1.0694e+06	1.07513e+06	935377	860970	906140	934994	782547	900103	1.12768e+06	1.17061e+06	1.11584e+06	1.15119e+06	1.14178e+06	--	--	--	-	-	-	-
NEG_M150T613	150.001	613.354	10.22	--	--	--	--	--	--	1.36265e+06	961710	648182	462112	433950	332673	289807	297488	200326	96292.2	161569	132325	2.53847e+06	2.13352e+06	2.84033e+06	1.86589e+06	2.43417e+06	--	--	--	-	-	-	-
NEG_M150T141	150.039	140.596	2.34	--	--	--	--	--	--	928576	885097	780064	851656	949359	834974	555630	497478	443789	433098	573514	550011	1.00919e+06	1.05132e+06	989003	1.03124e+06	1.02019e+06	--	--	--	-	-	-	-
NEG_M150T166	150.041	166.415	2.77	--	Guanine	--	7.98893	C5H5N5O	MS1	1.35832e+06	6.10424e+06	8.97218e+06	1.89035e+06	1.60748e+07	3.72643e+06	2.03629e+07	5.88027e+07	12.7089	12.7089	12.7089	12.7089	4.02547e+06	4.11018e+06	3.98701e+06	4.06633e+06	4.04725e+06	Imidazopyrimidines	73-40-5	HMDB0000132	C00242	ko01100//Metabolic pathways;ko00230//Purine metabolism	Global and overview maps;Nucleotide metabolism	Metabolism
NEG_M151T96_1	150.886	95.6791	1.59	--	--	--	--	--	--	6.9769e+07	5.45694e+07	5.2465e+07	5.5573e+07	4.7082e+07	4.70931e+07	5.05953e+07	4.8421e+07	4.49288e+07	3.79492e+07	3.51906e+07	2.27973e+07	6.40903e+07	6.46858e+07	6.37882e+07	6.44008e+07	6.42413e+07	--	--	--	-	-	-	-
NEG_M151T163	150.915	162.852	2.71	--	--	--	--	--	--	1.35722e+06	1.54947e+06	1.07836e+06	1.25794e+06	1.03688e+06	993425	928242	718239	484913	622244	795553	209754	471524	443452	479235	456494	462395	--	--	--	-	-	-	-
NEG_M151T32	150.94	31.5443	0.53	--	--	--	--	--	--	6.71808e+06	5.50838e+06	6.42539e+06	5.76285e+06	5.4718e+06	4.53951e+06	3.92564e+06	3.24778e+06	2.93464e+06	2.42265e+06	1.96796e+06	2.5868e+06	8.37694e+06	6.97199e+06	8.99773e+06	7.63216e+06	7.99372e+06	--	--	--	-	-	-	-
NEG_M151T162	150.939	161.649	2.69	--	--	--	--	--	--	2.08409e+06	1.77575e+06	1.49818e+06	1.68183e+06	1.41796e+06	1.63382e+06	1.14899e+06	1.39788e+06	912975	923492	1.24176e+06	696549	339105	302799	349339	319361	327298	--	--	--	-	-	-	-
NEG_M151T96_2	150.946	95.5101	1.59	--	--	--	--	--	--	5.35253e+06	6.39265e+06	1.53183e+07	12.7089	12.7089	12.7089	12.7089	12.7089	12.7089	12.7089	12.7089	12.7089	3.07787e+06	3.45703e+06	2.90095e+06	3.24529e+06	3.16943e+06	--	--	--	-	-	-	-
NEG_M151T160	150.953	160.159	2.67	--	--	--	--	--	--	989623	9.53255e+06	1.46424e+07	12.7089	12.7089	12.7089	12.7089	12.7089	12.7089	12.7089	12.7089	12.7089	2.0624e+06	2.24701e+06	2.02374e+06	2.15373e+06	2.12377e+06	--	--	--	-	-	-	-
NEG_M151T158_2	150.982	157.677	2.63	--	--	--	--	--	--	3.00569e+07	12.7089	12.7089	12.7089	12.7089	12.7089	12.7089	12.7089	12.7089	12.7089	12.7089	12.7089	2.27552e+06	1.11888e+06	1.80938e+06	1.51904e+06	1.57083e+06	--	--	--	-	-	-	-
NEG_M151T175	151.025	174.791	2.91	--	Xanthine	--	0.276745	C5H4N4O2	MS1	1.62288e+06	1.29768e+06	1.13546e+06	2.29372e+06	2.12185e+06	4.36232e+06	12.7089	12.7089	12.7089	12.7089	12.7089	12.7089	851309	884252	837175	867544	860095	Imidazopyrimidines	69-89-6	HMDB0000292	C00385	ko01100//Metabolic pathways;ko01110//Biosynthesis of secondary metabolites;ko01120//Microbial metabolism in diverse environments;ko00230//Purine metabolism;ko00232//Caffeine metabolism	Biosynthesis of other secondary metabolites;Global and overview maps;Nucleotide metabolism	Metabolism
NEG_M151T396	151.039	395.781	6.6	--	--	--	--	--	--	1.99622e+07	5.51871e+06	2.84462e+07	1.95063e+07	1.46661e+07	1.38253e+07	1.11947e+07	2.32055e+06	2.00292e+06	6.77807e+06	6.90993e+06	1.33935e+06	5.74038e+06	7.84678e+06	4.7653e+06	7.10321e+06	6.348e+06	--	--	--	-	-	-	-
NEG_M151T519	151.039	519.108	8.65	3-Hydroxyphenylacetic acid	--	3.34e-06	9.51437	C8H8O3	MS2	8.35635e+06	9.02299e+06	8.31852e+06	7.08164e+06	5.39749e+06	4.74883e+06	2.91805e+06	3.20136e+06	526905	425670	2.48813e+06	319759	9.71529e+06	1.08073e+07	9.1281e+06	1.0433e+07	1.00089e+07	Phenols	621-37-4	HMDB0000440	C05593	ko01120//Microbial metabolism in diverse environments;ko00350//Tyrosine metabolism;ko00360//Phenylalanine metabolism	Amino acid metabolism;Global and overview maps	Metabolism
NEG_M151T452	151.038	452.034	7.53	--	--	--	--	--	--	3.50577e+06	649534	1.77665e+06	1.4004e+06	1.15605e+06	1.07051e+06	1.28892e+06	810130	125159	104255	271926	84347.7	7.40185e+06	1.3052e+07	6.93546e+06	12727289	1.00039e+07	--	--	--	-	-	-	-
NEG_M151T490	151.038	489.892	8.16	2,4-Dihydroxyacetophenone	--	0.204853	10.4706	C8H8O3	MS2	5.97847e+06	2.18924e+06	1.07162e+06	2.49853e+06	117012	369693	674914	235546	54177.1	151450	166051	36795.9	6.38006e+06	4.84162e+06	7.11604e+06	3.80864e+06	5.87809e+06	Benzene and substituted derivatives	89-84-9	HMDB0029659	-	-	-	-
NEG_M151T468	151.039	467.856	7.8	Perillyl alcohol	--	0.0481749	25.1233	C10H16O	MS2	5.80407e+06	1.5433e+07	3.9162e+06	6.59768e+06	2.23426e+07	2.97177e+06	3.68584e+07	7.31964e+07	12.7089	12.7089	12.7089	12.7089	7.37733e+06	1.00719e+07	6.51954e+06	8.71472e+06	8.18445e+06	Prenol lipids	536-59-4	HMDB0003634	C02452	ko01110//Biosynthesis of secondary metabolites	Global and overview maps	Metabolism
NEG_M151T408	151.038	408.193	6.8	--	--	--	--	--	--	3.38051e+06	5.40039e+06	2.39937e+06	1.94093e+06	2.00529e+06	2.36238e+06	850681	294596	260654	1.35001e+06	202899	179389	5.02875e+06	7.59467e+06	3.773e+06	7.11327e+06	5.79504e+06	--	--	--	-	-	-	-
NEG_M151T653	151.038	653.04	10.88	--	--	--	--	--	--	12.7089	12.7089	12.7089	12.7089	12.7089	12.7089	12.7089	12.7089	12.7089	12.7089	12.7089	12.7089	9.18782e+06	1.13596e+07	8.56137e+06	1.00721e+07	9.77805e+06	--	--	--	-	-	-	-
NEG_M151T596	151.038	596.207	9.94	--	--	--	--	--	--	3.36836e+06	2.15459e+06	1.74912e+06	1.27136e+06	927911	746770	997986	496271	106810	366630	336295	74430.7	5.78171e+06	5.21248e+06	6.12436e+06	4.98188e+06	5.6174e+06	--	--	--	-	-	-	-
NEG_M151T614	151.039	614.365	10.24	--	4-Hydroxy-3-methoxy-benzaldehyde	--	9.71969	C8H8O3	MS1	1.64943e+06	799861	1.06977e+06	570736	488276	102680	308971	322478	70299.4	203562	233310	48963.8	6.94652e+06	5.20009e+06	6.35166e+06	4.92347e+06	5.78175e+06	Phenols	121-33-5	HMDB0012308	C00755	ko01100//Metabolic pathways;ko01110//Biosynthesis of secondary metabolites;ko01120//Microbial metabolism in diverse environments;ko00360//Phenylalanine metabolism	Amino acid metabolism;Global and overview maps	Metabolism
NEG_M151T280	151.039	280.27	4.67	Mandelic acid	--	0.156947	1.62261	C8H8O3	MS2	1.04488e+07	3.14064e+07	7.73498e+06	5.87484e+07	2.24489e+07	1.52116e+08	434684680	12.7089	12.7089	12.7089	12.7089	12.7089	8.20587e+06	1.27505e+07	5.49691e+06	1.13771e+07	9.37842e+06	Benzene and substituted derivatives	90-64-2	HMDB0000703	C01984	ko01120//Microbial metabolism in diverse environments	Global and overview maps	Metabolism
NEG_M151T252	151.038	252.049	4.2	--	--	--	--	--	--	5.87838e+06	1.0184e+07	7.45476e+06	4.86965e+06	6.37554e+06	7.12708e+06	4.66854e+06	7.26816e+06	1.52536e+06	6.1558e+06	1.97378e+07	1.39759e+06	7.14062e+06	6.89602e+06	7.3223e+06	7.02043e+06	7.0922e+06	--	--	--	-	-	-	-
NEG_M151T331	151.039	330.595	5.51	--	4-Methoxybenzoate	--	9.16144	C8H8O3	MS1	4.08487e+06	1.9628e+06	880112	838647	5.67081e+06	2.40752e+06	2.72739e+06	6.39764e+06	634809	2.22491e+06	2.12963e+06	514623	7.94861e+06	5.93767e+06	9.09731e+06	7.07343e+06	7.51357e+06	Benzene and substituted derivatives	100-09-4	HMDB0001101	C02519	ko01220//Degradation of aromatic compounds	Global and overview maps	Metabolism
NEG_M151T319	151.038	319.5	5.32	p-Hydroxyphenylacetic acid	--	0.367459	11.1076	C8H8O3	MS2	3.72656e+06	2.16445e+06	2.7944e+06	278731	229400	527961	143618	127202	100018	491819	83839.5	66265.1	2.84452e+06	3.81907e+06	2.79661e+06	4.05877e+06	3.31904e+06	Phenols	156-38-7	HMDB0000020	C00642	ko01120//Microbial metabolism in diverse environments;ko00350//Tyrosine metabolism;ko01220//Degradation of aromatic compounds;ko00360//Phenylalanine metabolism	Amino acid metabolism;Global and overview maps	Metabolism
NEG_M151T351	151.038	351.283	5.85	--	--	--	--	--	--	1.21344e+07	8.92241e+06	1.67405e+07	1.973e+06	7.90407e+06	5.49123e+06	1.47574e+06	1.312e+06	1.22336e+06	2.45078e+06	1.05512e+06	882963	9.50343e+06	1.19833e+07	7.63261e+06	1.10674e+07	1.00395e+07	--	--	--	-	-	-	-
NEG_M151T148	151.039	147.957	2.47	--	3,4-Dihydroxyphenylglycol	--	3.57	C8H10O4	MS1	1.3323e+07	12.7089	12.7089	12.7089	12.7089	12.7089	12.7089	12.7089	12.7089	12.7089	12.7089	12.7089	11311535	1.04355e+07	1.19138e+07	1.10545e+07	1.11809e+07	Phenols	28822-73-3	HMDB0000318	C05576	ko01100//Metabolic pathways;ko00350//Tyrosine metabolism	Amino acid metabolism;Global and overview maps	Metabolism
NEG_M151T103	151.06	102.869	1.71	--	D-Xylitol	--	1.18253	C5H12O5	MS1	1.4014e+07	1.50419e+07	1.50737e+07	2.01011e+07	2.3167e+07	2.12856e+07	1.38793e+07	1.71656e+07	1.88477e+07	1.83987e+07	2.35616e+07	2.82459e+07	12332069	1.28491e+07	1.20691e+07	1.2587e+07	1.24594e+07	Organooxygen compounds	87-99-0	HMDB0002917	C00379	ko01100//Metabolic pathways;ko02010//ABC transporters;ko00040//Pentose and glucuronate interconversions	Carbohydrate metabolism;Global and overview maps;Membrane transport	Environmental Information Processing;Metabolism
NEG_M152T675	152.035	674.803	11.25	--	--	--	--	--	--	650416	640154	575259	425602	495579	584983	4.72471e+06	4.30384e+06	467119	342473	338503	326374	5.05357e+06	5.06314e+06	5.04875e+06	5.05839e+06	5.05596e+06	--	--	--	-	-	-	-
NEG_M152T33	152.071	33.0003	0.55	--	--	--	--	--	--	2.20986e+06	6.50074e+06	1.42359e+06	1.15973e+06	825737	741620	501105	640932	335211	216878	133861	159190	1.77417e+06	1.65709e+06	1.89916e+06	1.70821e+06	1.75459e+06	--	--	--	-	-	-	-
NEG_M153T96	152.883	95.594	1.59	--	--	--	--	--	--	6.87606e+07	6.00712e+07	6.05138e+07	6.49202e+07	5.74269e+07	5.93373e+07	6.20503e+07	6.21613e+07	6.28793e+07	5.22252e+07	5.09077e+07	3.44854e+07	6.32734e+07	6.38937e+07	6.2976e+07	6.35917e+07	6.34339e+07	--	--	--	-	-	-	-
NEG_M153T32_1	152.937	31.5199	0.53	--	--	--	--	--	--	1.91916e+06	1.5956e+06	1.79862e+06	1.67632e+06	1.35726e+06	1.03637e+06	1.11361e+06	817147	700581	624573	569268	615165	2.4366e+06	2.19695e+06	2.54492e+06	2.30582e+06	2.37105e+06	--	--	--	-	-	-	-
NEG_M153T35	152.977	35.4712	0.59	--	--	--	--	--	--	7.74247e+06	7.86045e+06	8.97787e+06	8.96308e+06	1.15935e+07	1.44947e+07	1.70324e+07	2.23243e+07	3.74244e+07	1.07553e+08	12.7089	12.7089	6.69621e+06	6.70058e+06	6.69398e+06	6.6983e+06	6.69725e+06	--	--	--	-	-	-	-
NEG_M153T74	152.977	73.5401	1.23	--	--	--	--	--	--	5.41889e+06	6.79752e+06	7.00438e+06	2.91221e+06	6.57103e+06	6.13444e+06	5.58498e+06	5.87702e+06	6.8314e+06	4.06478e+06	3.70961e+06	4.46748e+06	8.38118e+06	8.65106e+06	8.28675e+06	8.52699e+06	8.46288e+06	--	--	--	-	-	-	-
NEG_M153T135	152.977	135.053	2.25	--	--	--	--	--	--	678350	731398	425007	459479	359088	455817	342898	413676	342224	133122	213898	205799	658597	909503	541244	827009	731532	--	--	--	-	-	-	-
NEG_M153T99	152.995	99.4465	1.66	--	DL-Glycerol 1-phosphate	--	3.54607	C3H9O6P	MS1	6.88879e+06	9.2252e+06	9.75016e+06	1.14604e+07	9.76798e+06	1.32996e+07	1.29941e+07	1.8135e+07	2.03159e+07	1.62966e+07	1.92598e+07	4.17421e+07	6.98583e+06	7.1848e+06	6.88495e+06	7.08354e+06	7.03479e+06	Glycerophospholipids	1957-03-04	HMDB0000126	-	-	-	-
NEG_M153T775	152.994	775.194	12.92	--	--	--	--	--	--	254102	142632	176165	161626	119927	192503	206557	90557	218912	207607	57493.1	169013	429236	397848	443285	410435	420283	--	--	--	-	-	-	-
NEG_M153T32_2	153.018	32.2349	0.54	--	2,5-Dihydroxybenzoate	--	8.26254	C7H6O4	MS1	8.74456e+06	12.7089	12.7089	12.7089	12.7089	12.7089	12.7089	12.7089	12.7089	12.7089	12.7089	12.7089	2.91059e+06	3.87311e+06	2.25334e+06	3.24229e+06	3.07292e+06	Benzene and substituted derivatives	490-79-9	HMDB0000152	C00628	ko01100//Metabolic pathways;ko01120//Microbial metabolism in diverse environments;ko00350//Tyrosine metabolism	Amino acid metabolism;Global and overview maps	Metabolism
NEG_M153T140	153.029	140.327	2.34	--	Hydantoin-5-propionic acid	--	3.68056	C6H8N2O4	MS1	892993	559817	641763	606481	513992	488791	427096	329178	309997	292328	297773	247498	950594	548994	1.08808e+06	759014	835842	Azolidines	5624-26-0	HMDB0001212	C05565	ko00340//Histidine metabolism	Amino acid metabolism	Metabolism
NEG_M153T675	153.038	674.938	11.25	--	Menadione	--	23.3606	C11H8O2	MS1	280426	243602	232162	218290	176667	170858	75484.9	61615.9	128089	127062	114561	110185	329520	339440	323569	334788	331834	Naphthalenes	58-27-5	HMDB0001892	C05377	ko04977//Vitamin digestion and absorption	Digestive system	Organismal Systems
NEG_M154T93	154.026	93.3843	1.56	--	Protocatechuic acid	--	1.71634	C7H6O4	MS1	1.73611e+07	2.14019e+07	2.16622e+07	2.81615e+07	2.7003e+07	2.91491e+07	3.19878e+07	3.62771e+07	4.64087e+07	6.16812e+07	1.00666e+08	2.44954e+08	2.08536e+07	2.21125e+07	2.01689e+07	2.14736e+07	2.11528e+07	Benzene and substituted derivatives	99-50-3	HMDB0001856	C00230	ko01100//Metabolic pathways;ko01110//Biosynthesis of secondary metabolites;ko01120//Microbial metabolism in diverse environments;ko01130//Biosynthesis of antibiotics;ko01220//Degradation of aromatic compounds;ko00400//Phenylalanine, tyrosine and tryptophan biosynthesis	Amino acid metabolism;Global and overview maps	Metabolism
NEG_M154T786	154.062	786.482	13.11	--	--	--	--	--	--	1.29212e+06	1.79459e+06	2.65375e+06	3.71029e+06	9.96336e+06	12.7089	12.7089	12.7089	12.7089	12.7089	12.7089	12.7089	1.03154e+06	1.01679e+06	1.0392e+06	1.02482e+06	1.02809e+06	--	--	--	-	-	-	-
NEG_M154T105	154.061	105.26	1.75	--	L-Histidine	--	0.419526	C6H9N3O2	MS1	2.66171e+07	2.32538e+08	12.7089	12.7089	12.7089	12.7089	12.7089	12.7089	12.7089	12.7089	12.7089	12.7089	3.92276e+07	3.87453e+07	3.94596e+07	3.89796e+07	3.91035e+07	Carboxylic acids and derivatives	71-00-1	HMDB0000177	C00135	ko01100//Metabolic pathways;ko01110//Biosynthesis of secondary metabolites;ko01230//Biosynthesis of amino acids;ko02010//ABC transporters;ko05230//Central carbon metabolism in cancer;ko04974//Protein digestion and absorption;ko00970//Aminoacyl-tRNA biosynthesis;ko00340//Histidine metabolism;ko00410//beta-Alanine metabolism	Amino acid metabolism;Cancers;Digestive system;Global and overview maps;Membrane transport;Metabolism of other amino acids;Translation	Environmental Information Processing;Genetic Information Processing;Human Diseases;Metabolism;Organismal Systems
NEG_M154T734	154.063	733.543	12.23	--	--	--	--	--	--	4.44282e+06	4.52428e+06	4.82285e+06	4.56812e+06	4.33771e+06	4.78501e+06	4.1988e+06	4.49458e+06	4.16216e+06	3.71283e+06	3.97921e+06	3.26535e+06	4.46836e+06	3.85059e+06	4.974e+06	4.1828e+06	4.35669e+06	--	--	--	-	-	-	-
NEG_M154T421	154.062	421.094	7.02	--	--	--	--	--	--	115793	109274	90000.4	99498.1	83526.2	71091.5	128304	121785	50474.5	49079.4	41693.7	40606.1	97736.1	137299	86823.4	121682	111287	--	--	--	-	-	-	-
NEG_M154T185	154.086	184.627	3.08	--	N-Acetyl-L-leucine	--	3.64058	C8H15NO3	MS1	804562	743356	530389	123210	132009	221170	331532	231806	247032	64517.3	132630	47889.7	492715	511571	480412	502569	496868	Carboxylic acids and derivatives	1188-21-2	HMDB0011756	-	-	-	-
NEG_M154T204	154.086	204.262	3.4	--	--	--	--	--	--	704395	446576	275459	340764	413235	690104	2.55269e+06	12.7089	12.7089	12.7089	12.7089	12.7089	358407	334315	368741	347615	352316	--	--	--	-	-	-	-
NEG_M155T96	154.88	95.594	1.59	--	--	--	--	--	--	2.21325e+07	1.5802e+07	1.67517e+07	1.8081e+07	1.55215e+07	1.68284e+07	1.69235e+07	1.57956e+07	1.44195e+07	1.29118e+07	1.26859e+07	7.17294e+06	20408113	2.01671e+07	2.05233e+07	2.02834e+07	2.03455e+07	--	--	--	-	-	-	-
NEG_M155T95	154.897	94.986	1.58	--	--	--	--	--	--	3.71011e+06	3.94081e+06	3.7549e+06	3.31171e+06	3.15349e+06	2.20968e+06	3.215e+06	2.78323e+06	2.32824e+06	2.48918e+06	2.31928e+06	2.08549e+06	4.83479e+06	4.73375e+06	4.88474e+06	4.78098e+06	4.80862e+06	--	--	--	-	-	-	-
NEG_M155T94_1	154.915	93.7797	1.56	--	--	--	--	--	--	2.30033e+06	2.19564e+06	3.72589e+07	6.75859e+06	2.02968e+07	12.7089	12.7089	12.7089	12.7089	12.7089	12.7089	12.7089	1.80925e+07	1.87871e+07	1.77868e+07	1.84033e+07	1.8266e+07	--	--	--	-	-	-	-
NEG_M155T94_2	154.927	94.3555	1.57	--	--	--	--	--	--	1.13967e+08	125513475	150522343	2.19588e+08	3.38016e+08	1254679160	12.7089	12.7089	12.7089	12.7089	12.7089	12.7089	8.92167e+07	9.34802e+07	8.69805e+07	9.11829e+07	9.02138e+07	--	--	--	-	-	-	-
NEG_M155T136	154.973	135.542	2.26	--	--	--	--	--	--	127268	356373	464657	648361	3.95296e+06	12.7089	12.7089	12.7089	12.7089	12.7089	12.7089	12.7089	184586	251133	151125	219821	201650	--	--	--	-	-	-	-
NEG_M155T86	154.995	85.8544	1.43	--	trans-Aconitate	--	19.4036	C6H6O6	MS1	329410	340495	283905	245829	694555	109994	111807	107475	142084	87233.5	25146.3	28044.7	543808	608248	519522	582971	563719	Carboxylic acids and derivatives	4023-65-8	HMDB0000958	C02341	ko00660//C5-Branched dibasic acid metabolism	Carbohydrate metabolism	Metabolism
NEG_M155T104	154.995	103.778	1.73	--	cis-Aconitate	--	18.8473	C6H6O6	MS1	865577	518446	445508	432823	569043	364019	220233	249311	175138	184425	159165	161067	1.0284e+06	885733	1.0933e+06	933807	986578	Carboxylic acids and derivatives	585-84-2	HMDB0000072	C00417	ko01100//Metabolic pathways;ko01110//Biosynthesis of secondary metabolites;ko01120//Microbial metabolism in diverse environments;ko01130//Biosynthesis of antibiotics;ko01210//2-Oxocarboxylic acid metabolism;ko00630//Glyoxylate and dicarboxylate metabolism;ko00660//C5-Branched dibasic acid metabolism;ko00020//Citrate cycle (TCA cycle)	Carbohydrate metabolism;Global and overview maps	Metabolism
NEG_M155T162	155.045	162.001	2.7	--	--	--	--	--	--	1.14086e+06	847271	1.35063e+06	1.2193e+06	1.35595e+06	1.52762e+06	1.47442e+06	3.08019e+06	3.52971e+06	3.27138e+06	2.51545e+07	12.7089	1.07521e+06	1.05829e+06	1.08272e+06	1.06715e+06	1.07084e+06	--	--	--	-	-	-	-
NEG_M155T733	155.066	733.463	12.22	--	--	--	--	--	--	274894	221657	240103	237303	258729	170465	197640	153448	171922	125376	98291.5	63888.2	269413	214827	319701	243519	260138	--	--	--	-	-	-	-
NEG_M155T584	155.07	583.681	9.73	--	--	--	--	--	--	687000	572476	381305	299286	244663	194278	172485	129882	121810	115334	88532.4	87420.5	1.62626e+06	1.42869e+06	1.75921e+06	1.24399e+06	1.57146e+06	--	--	--	-	-	-	-
NEG_M155T513	155.143	512.68	8.54	--	--	--	--	--	--	49111.3	27241	28934.5	41031	26545.8	27956	31926	26122.3	9091.39	22818.7	14220.9	19759.7	73196.8	78148.2	69031.3	76334.6	74194.8	--	--	--	-	-	-	-
NEG_M156T89	155.902	89.4129	1.49	--	--	--	--	--	--	3.87841e+06	3.54e+06	6.06223e+06	7.51252e+06	1.57419e+07	2.02921e+07	2.49315e+07	12.7089	12.7089	12.7089	12.7089	12.7089	27807.5	27807.5	27807.5	27807.5	27807.5	--	--	--	-	-	-	-
NEG_M156T33	156.011	33.0084	0.55	--	Uracil 5-carboxylate	--	4.76876	C5H4N2O4	MS1	255942	211730	203240	65343.6	188706	115871	168828	35678.6	28052.8	44252.6	46586	20339.7	248374	195451	278341	219619	235510	--	--	--	-	-	-	-
NEG_M156T93	156.029	93.4253	1.56	--	--	--	--	--	--	1.3052e+07	1.33643e+07	1.5508e+07	1.47657e+07	1.26612e+07	1.61101e+07	1.13032e+07	1.37949e+07	1.23589e+07	7.18886e+06	1.29153e+07	1.31564e+07	1.37469e+07	1.46031e+07	1.33742e+07	1.41873e+07	1.39788e+07	--	--	--	-	-	-	-
NEG_M156T106	156.027	106.298	1.77	--	3-Indoleacetonitrile	--	7.76606	C10H8N2	MS1	2.03937e+06	1.5261e+06	535258	2.79213e+06	2.33717e+06	2.39049e+06	1.86165e+06	2.18185e+06	1.93859e+06	977627	625087	1.37839e+06	2.41859e+06	1.86965e+06	2.68128e+06	2.14417e+06	2.27839e+06	Indoles and derivatives	771-51-7	HMDB0006524	C02938	ko00380//Tryptophan metabolism	Amino acid metabolism	Metabolism
NEG_M156T102	156.077	102.43	1.71	--	--	--	--	--	--	248765	188772	76173.3	217146	153361	125513	8450.99	55140.6	77732.8	7543.2	32968.1	3836.04	401715	318357	454905	306860	378981	--	--	--	-	-	-	-
NEG_M157T95_1	156.877	95.4188	1.59	--	--	--	--	--	--	12.7089	12.7089	12.7089	12.7089	12.7089	12.7089	12.7089	12.7089	12.7089	12.7089	12.7089	12.7089	1.76484e+06	2.64903e+06	1.59578e+06	2.0238e+06	1.96313e+06	--	--	--	-	-	-	-
NEG_M157T39	156.894	38.6883	0.64	--	--	--	--	--	--	1.61099e+06	845916	978367	1.46215e+06	1.04362e+06	1.23066e+06	1.12759e+06	749862	539613	1.12454e+06	732535	1.18349e+06	900141	1.21652e+06	745700	1.12124e+06	991288	--	--	--	-	-	-	-
NEG_M157T95_2	156.895	94.9093	1.58	--	--	--	--	--	--	2.78503e+06	2.37619e+06	2.57256e+06	3.13107e+06	2.50826e+06	2.22745e+06	2.95875e+06	2.21185e+06	2.59072e+06	2.43664e+06	2.08655e+06	2.67514e+06	2.55421e+06	2.33032e+06	2.61339e+06	2.43492e+06	2.48085e+06	--	--	--	-	-	-	-
NEG_M157T94	156.924	94.3773	1.57	--	--	--	--	--	--	3.54398e+07	4.01956e+07	5.06406e+07	6.95261e+07	1.10783e+08	3.74214e+08	12.7089	12.7089	12.7089	12.7089	12.7089	12.7089	2.92928e+07	2.93987e+07	2.92381e+07	2.93408e+07	2.93174e+07	--	--	--	-	-	-	-
NEG_M157T159	156.929	158.809	2.65	--	--	--	--	--	--	1.42154e+06	1.85727e+06	2.18693e+06	1.86511e+06	1.63247e+06	1.94614e+06	2.09783e+06	1.97297e+06	1.68132e+06	924537	1.12433e+06	727430	2.58705e+06	2.21743e+06	2.75103e+06	2.40714e+06	2.49057e+06	--	--	--	-	-	-	-
NEG_M157T99_1	156.959	98.7163	1.65	--	--	--	--	--	--	1.78783e+06	2.21921e+06	1.91529e+06	1.41738e+06	1.23195e+06	2.18722e+06	1.90944e+06	1.96348e+06	2.32783e+06	2.30978e+06	2.65606e+06	2.60369e+06	1.28337e+06	1.21995e+06	1.3167e+06	1.2531e+06	1.26827e+06	--	--	--	-	-	-	-
NEG_M157T113	156.962	113.077	1.88	--	--	--	--	--	--	644477	6.45198e+06	12.7089	12.7089	12.7089	12.7089	12.7089	12.7089	12.7089	12.7089	12.7089	12.7089	1.27123e+06	1.74757e+06	1.05355e+06	1.47133e+06	1.38385e+06	--	--	--	-	-	-	-
NEG_M157T73	156.974	72.9312	1.22	--	--	--	--	--	--	5.03575e+06	5.38546e+06	7.26737e+06	7.82275e+06	7.23262e+06	1.14755e+07	1.30799e+07	1.557e+08	12.7089	12.7089	12.7089	12.7089	4.54648e+06	4.58933e+06	4.52312e+06	4.56647e+06	4.55635e+06	--	--	--	-	-	-	-
NEG_M157T42	156.974	41.5225	0.69	--	4,5-Dihydroorotic acid	--	14.2222	C5H6N2O4	MS1	6.10244e+06	7.21193e+06	5.79352e+06	7.61753e+06	6.02193e+06	2.25305e+07	8.07662e+07	12.7089	12.7089	12.7089	12.7089	12.7089	4.83158e+06	5.70691e+06	4.57946e+06	5.29386e+06	5.11062e+06	Carboxylic acids and derivatives	5988-19-2	HMDB0003349	C00337	ko01100//Metabolic pathways;ko00240//Pyrimidine metabolism	Global and overview maps;Nucleotide metabolism	Metabolism
NEG_M157T104	156.998	103.884	1.73	--	--	--	--	--	--	4.22836e+06	4.88387e+06	5.23859e+06	4.51574e+06	1.36012e+06	4.12076e+06	2.83304e+06	3.57465e+06	3.62584e+06	1.3142e+06	1.08613e+06	1.7215e+06	5.27304e+06	4.84664e+06	5.43525e+06	5.05151e+06	5.15035e+06	--	--	--	-	-	-	-
NEG_M157T99_2	157.01	98.7241	1.65	--	D-Glucurono-6,3-lactone	--	23.4836	C6H8O6	MS1	6.58533e+08	7.28264e+08	7.24829e+08	7.19057e+08	5.48825e+08	8.44346e+08	7.99654e+08	8.41248e+08	915161080	9.31816e+08	1097648245	2.60768e+08	5.49322e+08	5.3978e+08	5.54201e+08	5.44714e+08	5.47003e+08	Furofurans	32449-92-6	HMDB0006355	C02670	ko01100//Metabolic pathways;ko00053//Ascorbate and aldarate metabolism	Carbohydrate metabolism;Global and overview maps	Metabolism
NEG_M157T106	157.035	106.491	1.77	--	--	--	--	--	--	6.46139e+06	8.75152e+06	9.26383e+06	1.0873e+07	9.81669e+06	1.09271e+07	8.26699e+06	1.01218e+07	1.05031e+07	7.24394e+06	7.21387e+06	1.04203e+07	8.06751e+06	7.40022e+06	8.37129e+06	7.74418e+06	7.89576e+06	--	--	--	-	-	-	-
NEG_M157T99_3	157.063	98.7163	1.65	--	--	--	--	--	--	2.43795e+06	5.40036e+06	12.7089	12.7089	12.7089	12.7089	12.7089	12.7089	12.7089	12.7089	12.7089	12.7089	1.32115e+06	1.43155e+06	1.27382e+06	1.36801e+06	1.34814e+06	--	--	--	-	-	-	-
NEG_M157T33	157.122	32.7056	0.55	--	--	--	--	--	--	1.08344e+06	827172	975158	654055	969156	705046	840754	932038	608824	520362	591875	501734	979463	865032	1.03744e+06	923248	951292	--	--	--	-	-	-	-
NEG_M157T718	157.122	718.423	11.97	--	Pelargonic acid	--	0.563834	C9H18O2	MS1	1.23916e+06	952661	1.21349e+06	1.39125e+06	1.2108e+06	1.72487e+06	1.78301e+06	2.8891e+06	3.62004e+06	5.36099e+06	1.98532e+07	12.7089	1.18221e+06	1.30524e+06	1.11046e+06	1.24229e+06	1.21024e+06	Fatty Acyls	112-05-0	HMDB0000847	-	-	-	-
NEG_M158T421_1	157.93	421.125	7.02	--	--	--	--	--	--	214943	190806	146214	131795	84552.8	16331.8	90151.1	87081.9	70215.6	38765.8	56488.4	24521.6	255156	213870	288441	232258	246994	--	--	--	-	-	-	-
NEG_M158T38	157.97	37.6825	0.63	--	--	--	--	--	--	538582	348993	256091	164059	182859	185406	162043	98989	104137	51778.4	47761.8	40312.5	915221	631948	1.15099e+06	663357	852619	--	--	--	-	-	-	-
NEG_M158T78	157.97	77.8962	1.3	--	--	--	--	--	--	6.3354e+06	329498779	12.7089	12.7089	12.7089	12.7089	12.7089	12.7089	12.7089	12.7089	12.7089	12.7089	754214	816654	726381	786181	770897	--	--	--	-	-	-	-
NEG_M158T421_2	157.969	421.128	7.02	--	--	--	--	--	--	3.66441e+06	12.7089	12.7089	12.7089	12.7089	12.7089	12.7089	12.7089	12.7089	12.7089	12.7089	12.7089	1.74258e+06	1.66744e+06	1.81306e+06	1.73499e+06	1.73876e+06	--	--	--	-	-	-	-
NEG_M158T117	157.97	117.064	1.95	--	--	--	--	--	--	870972	717227	780181	551025	730875	667731	707669	520290	467288	302697	433644	83352.2	399299	436247	378517	416760	407743	--	--	--	-	-	-	-
NEG_M158T194	157.97	193.577	3.23	--	--	--	--	--	--	1.78944e+06	1.55815e+07	12.7089	12.7089	12.7089	12.7089	12.7089	12.7089	12.7089	12.7089	12.7089	12.7089	3.09813e+06	1.81504e+06	2.9664e+06	2.58281e+06	2.63657e+06	--	--	--	-	-	-	-
NEG_M158T99	158.014	98.7085	1.65	--	--	--	--	--	--	2.79637e+07	2.97301e+07	3.09862e+07	2.74931e+07	1.97982e+07	2.73167e+07	2.63869e+07	2.48502e+07	2.35779e+07	2.23462e+07	2.25493e+07	4.49518e+06	2.3775e+07	2.29943e+07	2.41988e+07	2.33923e+07	2.35897e+07	--	--	--	-	-	-	-
NEG_M158T87	158.024	87.1058	1.45	--	--	--	--	--	--	917734	1.08578e+06	1.02596e+06	913344	817887	925774	482372	548640	388998	354745	508215	544556	1.08239e+06	1.26454e+06	1.0153e+06	1.18409e+06	1.13728e+06	--	--	--	-	-	-	-
NEG_M158T104	158.03	103.764	1.73	--	--	--	--	--	--	2.82892e+06	7.60463e+06	12.7089	12.7089	12.7089	12.7089	12.7089	12.7089	12.7089	12.7089	12.7089	12.7089	2.80607e+06	2.29946e+06	2.88982e+06	2.57829e+06	2.64102e+06	--	--	--	-	-	-	-
NEG_M158T169	158.045	169.038	2.82	--	--	--	--	--	--	114469	781013	684728	2.0499e+06	718711	759401	301908	272575	284943	434340	407185	442384	702455	593308	739289	645922	669698	--	--	--	-	-	-	-
NEG_M158T153	158.045	152.633	2.54	--	Allantoin	--	4.89306	C4H6N4O3	MS1	586458	798554	610851	1.23897e+06	541150	618814	205141	201833	172600	241053	394795	230265	750737	808400	710191	784095	763382	Azoles	97-59-6	HMDB0000462	-	-	-	-
NEG_M159T39	158.892	38.6979	0.64	--	--	--	--	--	--	698124	543406	537753	693899	548467	764362	463424	384787	633229	357475	720563	898850	316313	323033	313392	320131	318218	--	--	--	-	-	-	-
NEG_M159T91	158.924	91.1767	1.52	--	Pyrophosphate	--	3.68429	H4P2O7	MS1	9.01894e+07	7.56124e+07	7.41372e+07	6.84037e+07	6.21364e+07	6.49586e+07	5.2717e+07	5.53722e+07	4.88751e+07	3.98112e+07	4.21771e+07	2.66808e+07	7.82246e+07	8.01108e+07	7.73133e+07	7.92224e+07	7.87178e+07	Non-metal oxoanionic compounds	14000-31-8	HMDB0000250	C00013	ko05012//Parkinson disease;ko00190//Oxidative phosphorylation	Energy metabolism;Neurodegenerative diseases	Human Diseases;Metabolism
NEG_M159T37	158.977	36.8201	0.61	--	--	--	--	--	--	12.7089	12.7089	12.7089	12.7089	12.7089	12.7089	12.7089	12.7089	12.7089	12.7089	12.7089	12.7089	1.56025e+07	2.58962e+07	1.28149e+07	1.80038e+07	1.73432e+07	--	--	--	-	-	-	-
NEG_M159T114	158.977	114.231	1.9	--	--	--	--	--	--	1.11679e+08	9.62212e+07	1.91907e+07	3.28235e+07	1.10066e+07	1.28855e+07	3.02557e+07	7.06214e+06	1.41727e+07	1.27277e+07	1.71511e+07	3.3127e+06	1.34619e+08	126166121	1.38568e+08	1.30174e+08	1.3238e+08	--	--	--	-	-	-	-
NEG_M159T160	158.977	159.811	2.66	--	--	--	--	--	--	8.59728e+07	9.16095e+07	1.49344e+08	7.237e+07	5.74006e+07	6.75233e+07	6.80683e+07	1.03259e+08	6.85464e+07	2.17319e+07	2.93175e+07	6.99909e+06	1.26822e+08	1.31215e+08	1.24708e+08	129142609	1.27972e+08	--	--	--	-	-	-	-
NEG_M159T103	158.977	103.403	1.72	--	--	--	--	--	--	12.7089	12.7089	12.7089	12.7089	12.7089	12.7089	12.7089	12.7089	12.7089	12.7089	12.7089	12.7089	3.62463e+07	3.49175e+07	3.73554e+07	3.60242e+07	3.61315e+07	--	--	--	-	-	-	-
NEG_M159T93	158.977	92.8833	1.55	Oxoadipic acid	--	4.94e-07	2.00495	C6H8O5	MS2	8.2421e+06	4.05455e+06	2.72164e+06	9.75587e+06	1.6539e+06	5.05186e+06	3.62781e+06	757540	3.10665e+06	1.88923e+06	1.92622e+06	1.80387e+06	2.03761e+07	1.66198e+07	2.25554e+07	1.62039e+07	1.9299e+07	Keto acids and derivatives	3184-35-8	HMDB0000225	C00322	ko01100//Metabolic pathways;ko01120//Microbial metabolism in diverse environments;ko01130//Biosynthesis of antibiotics;ko01230//Biosynthesis of amino acids;ko01210//2-Oxocarboxylic acid metabolism;ko00380//Tryptophan metabolism;ko00300//Lysine biosynthesis;ko00310//Lysine degradation	Amino acid metabolism;Global and overview maps	Metabolism
NEG_M159T99	159.015	98.7251	1.65	--	--	--	--	--	--	5.71712e+06	6.64824e+06	6.88247e+06	5.36685e+06	4.66816e+06	6.77152e+06	6.17187e+06	5.60388e+06	5.80094e+06	5.63644e+06	5.6629e+06	3.92506e+06	4.89533e+06	4.93155e+06	4.87953e+06	4.91363e+06	4.90505e+06	--	--	--	-	-	-	-
NEG_M159T104	159.027	103.798	1.73	--	Gluconolactone	--	11.9735	C6H10O6	MS1	5.77469e+06	5.78722e+06	4.56143e+06	4.80782e+06	4.76416e+06	5.06946e+06	4.56625e+06	5.1118e+06	6.2561e+06	4.65381e+06	6.09825e+06	4.48772e+06	8.81287e+06	1.07139e+07	8.39915e+06	9.87288e+06	9.47994e+06	Organooxygen compounds	90-80-2	HMDB0000150	C00198	ko01100//Metabolic pathways;ko01110//Biosynthesis of secondary metabolites;ko01120//Microbial metabolism in diverse environments;ko01130//Biosynthesis of antibiotics;ko01200//Carbon metabolism;ko00030//Pentose phosphate pathway	Carbohydrate metabolism;Global and overview maps	Metabolism
NEG_M159T624	159.028	623.584	10.39	--	--	--	--	--	--	3.99985e+06	8.41095e+06	12.7089	12.7089	12.7089	12.7089	12.7089	12.7089	12.7089	12.7089	12.7089	12.7089	9.1394e+06	7.23919e+06	1.06916e+07	8.38345e+06	8.82207e+06	--	--	--	-	-	-	-
NEG_M159T602	159.028	601.779	10.03	--	--	--	--	--	--	5.25754e+06	1.17229e+07	4.32673e+06	1.40638e+07	1.44803e+08	12.7089	12.7089	12.7089	12.7089	12.7089	12.7089	12.7089	6.33144e+06	5.05511e+06	7.6853e+06	5.81597e+06	6.14685e+06	--	--	--	-	-	-	-
NEG_M159T712	159.028	712.337	11.87	--	--	--	--	--	--	1.00318e+07	1.43443e+07	12.7089	12.7089	12.7089	12.7089	12.7089	12.7089	12.7089	12.7089	12.7089	12.7089	1.03216e+07	1.27752e+07	8.85121e+06	1.14138e+07	1.08455e+07	--	--	--	-	-	-	-
NEG_M159T834	159.028	834.105	13.9	--	--	--	--	--	--	1.72553e+06	3.25003e+06	1.14824e+06	862598	488565	225649	714161	403444	132979	98588.1	92122.1	79194.5	4.17178e+06	4.99229e+06	3.44267e+06	5.20287e+06	4.35518e+06	--	--	--	-	-	-	-
NEG_M159T801	159.028	800.869	13.35	--	--	--	--	--	--	1.22768e+07	9.44688e+06	1.44007e+07	7.68673e+06	2.00314e+06	1.96538e+07	4.39155e+06	5.168e+06	1.14342e+06	940195	794129	720224	4.61857e+06	2.15617e+06	4.76778e+06	3.24951e+06	3.62041e+06	--	--	--	-	-	-	-
NEG_M159T396	159.102	396.327	6.61	--	--	--	--	--	--	1.63827e+06	9.98312e+06	12.7089	12.7089	12.7089	12.7089	12.7089	12.7089	12.7089	12.7089	12.7089	12.7089	834012	1.13618e+06	876357	1.03926e+06	992438	--	--	--	-	-	-	-
NEG_M159T457	159.102	456.785	7.61	--	--	--	--	--	--	12.7089	12.7089	12.7089	12.7089	12.7089	12.7089	12.7089	12.7089	12.7089	12.7089	12.7089	12.7089	6.60121e+06	7.40965e+06	6.11238e+06	6.97688e+06	6.77634e+06	--	--	--	-	-	-	-
NEG_M160T39	159.893	38.9264	0.65	--	--	--	--	--	--	2.41035e+06	2.79799e+06	1.85307e+06	2.15596e+06	1.9179e+06	2.1112e+06	1.64861e+06	1.66654e+06	1.94949e+06	1.81558e+06	2.41805e+06	2.08905e+06	923671	797585	994726	857336	893342	--	--	--	-	-	-	-
NEG_M160T72	159.893	72.3774	1.21	--	--	--	--	--	--	1.79717e+06	818683	1.10661e+06	1.12782e+06	1.10932e+06	972529	1.12447e+06	901565	816610	890416	908036	1.22609e+06	367442	352936	373581	360060	363486	--	--	--	-	-	-	-
NEG_M160T92	159.964	91.8134	1.53	--	--	--	--	--	--	3.94319e+06	5.7881e+06	1.0306e+07	12.7089	12.7089	12.7089	12.7089	12.7089	12.7089	12.7089	12.7089	12.7089	3.06104e+06	3.49279e+06	2.83835e+06	3.25119e+06	3.16025e+06	--	--	--	-	-	-	-
NEG_M160T396	159.985	396.243	6.6	--	--	--	--	--	--	1.17584e+06	953453	1.90226e+06	627511	623031	567233	392417	915162	1.03808e+06	235039	295913	157500	1.56368e+06	1.49174e+06	1.59871e+06	1.52233e+06	1.54429e+06	--	--	--	-	-	-	-
NEG_M160T421	159.985	421.353	7.02	--	--	--	--	--	--	2.78376e+06	3.15086e+06	2.84461e+06	3.07226e+06	2.61414e+06	2.61153e+06	2.71444e+06	2.66509e+06	3.1663e+06	2.05875e+06	3.8095e+06	1.70697e+06	3.04036e+06	3.10417e+06	3.00805e+06	3.07258e+06	3.05629e+06	--	--	--	-	-	-	-
NEG_M160T114	159.978	113.631	1.89	--	--	--	--	--	--	2.87237e+07	8.85365e+06	578374	1.14331e+06	1.3205e+06	1.32685e+06	446713	104136	357518	1.35862e+06	1.11413e+06	117079	1.98971e+07	2.14706e+07	1.99759e+07	2.14485e+07	2.07213e+07	--	--	--	-	-	-	-
NEG_M160T159	159.978	159.374	2.66	--	--	--	--	--	--	1.0188e+07	2.05658e+07	2.46553e+07	1.66052e+07	3.42703e+07	3.68993e+07	7.25237e+07	12.7089	12.7089	12.7089	12.7089	12.7089	1.61421e+07	1.91981e+07	1.47587e+07	1.76916e+07	1.69496e+07	--	--	--	-	-	-	-
NEG_M160T108	160.006	108.094	1.8	--	--	--	--	--	--	1.33075e+06	1.01917e+06	1.63406e+06	2.6564e+06	2.50523e+06	1.86943e+06	3.38151e+06	4.36008e+06	1.02968e+07	2.72176e+07	12.7089	12.7089	1.31803e+06	1.41415e+06	1.25557e+06	1.36586e+06	1.33878e+06	--	--	--	-	-	-	-
NEG_M160T104_2	160.029	104.006	1.73	--	--	--	--	--	--	442749	1.15405e+06	353508	633301	995560	685317	862851	862839	490969	335050	572705	471183	747395	435938	989417	616946	692260	--	--	--	-	-	-	-
NEG_M160T423	160.051	422.817	7.05	--	--	--	--	--	--	54340.2	41964.7	60210.7	26582.8	26918.4	18068.5	26771.7	32910.2	30597.3	11265.1	22657.4	5564.65	136801	140524	134770	139102	137774	--	--	--	-	-	-	-
NEG_M160T344	160.042	343.762	5.73	--	--	--	--	--	--	293798	113370	124022	99767.2	81001	113425	20188.7	59526.2	40295.5	16223.8	35624.7	18501.5	486739	418807	532774	386751	468367	--	--	--	-	-	-	-
NEG_M160T111	160.06	111.149	1.85	--	Aminoadipic acid	--	0.979159	C6H11NO4	MS1	1.03855e+07	8.33422e+06	7.3741e+06	8.68559e+06	6.23577e+06	6.60546e+06	3.9561e+06	3.54172e+06	489875	1.48395e+06	2.53122e+06	1.1256e+06	1.07733e+07	1.00894e+07	1.11474e+07	1.03927e+07	1.0602e+07	Carboxylic acids and derivatives	542-32-5	HMDB0000510	C00956	ko01100//Metabolic pathways;ko01110//Biosynthesis of secondary metabolites;ko01130//Biosynthesis of antibiotics;ko01230//Biosynthesis of amino acids;ko01210//2-Oxocarboxylic acid metabolism;ko00300//Lysine biosynthesis;ko00310//Lysine degradation	Amino acid metabolism;Global and overview maps	Metabolism
NEG_M160T128	160.06	127.864	2.13	--	N-methyl-L-glutamic Acid	--	7.42284	C6H11NO4	MS1	6.65207e+06	4.34509e+06	5.54157e+06	4.71574e+06	7.20313e+06	4.45419e+06	4.5565e+06	5.32127e+06	2.02823e+06	2.43634e+06	3.0768e+06	2.60674e+06	7.56185e+06	7.40872e+06	7.63394e+06	7.48334e+06	7.52193e+06	Carboxylic acids and derivatives	35989-16-3	HMDB0062660	C01046	ko01120//Microbial metabolism in diverse environments	Global and overview maps	Metabolism
NEG_M161T95	160.841	94.8169	1.58	--	--	--	--	--	--	1.4481e+06	504720	500583	4.13318e+06	12.7089	12.7089	12.7089	12.7089	12.7089	12.7089	12.7089	12.7089	1.25797e+06	1.43914e+06	1.17621e+06	1.33715e+06	1.30211e+06	--	--	--	-	-	-	-
NEG_M161T39	160.892	39.3555	0.66	--	--	--	--	--	--	4.00115e+06	2.6951e+06	4.86916e+06	4.63128e+06	4.81797e+06	6.59275e+06	7.18523e+06	7.63914e+06	1.05743e+07	1.14659e+07	1.34507e+07	3.31976e+07	1.00661e+06	1.06845e+06	971733	1.03113e+06	1.01933e+06	--	--	--	-	-	-	-
NEG_M161T74	160.892	73.9737	1.23	--	--	--	--	--	--	1.39392e+06	1.00211e+06	1.113e+06	1.26179e+06	1.03723e+06	908774	1.0091e+06	1e+06	801027	816129	853183	988972	633756	564882	664297	598550	615315	--	--	--	-	-	-	-
NEG_M161T97	160.914	96.5196	1.61	--	--	--	--	--	--	3.21704e+07	2.659e+07	2.7768e+07	3.12215e+07	3.18224e+07	3.54782e+07	3.93771e+07	4.29229e+07	4.63492e+07	5.49134e+07	6.76309e+07	4.93626e+07	2.77308e+07	2.81895e+07	2.75087e+07	2.79547e+07	2.78459e+07	--	--	--	-	-	-	-
NEG_M161T160	160.916	160.237	2.67	--	--	--	--	--	--	506136	243992	334752	360543	200976	174922	223834	73132.2	180160	70512.7	90241	40883.6	870765	828058	879344	839791	854078	--	--	--	-	-	-	-
NEG_M161T838	160.935	837.569	13.96	--	Nicotine	--	5.15105	C10H14N2	MS1	883719	5.02477e+06	621702	3.53056e+06	2.18928e+06	689082	297096	937809	1.57809e+06	1.88902e+06	703989	299613	3.33431e+06	1.46957e+06	2.95465e+06	2.24031e+06	2.38343e+06	Pyridines and derivatives	1954-11-05	HMDB0001934	C00745	ko01100//Metabolic pathways;ko01110//Biosynthesis of secondary metabolites;ko00980//Metabolism of xenobiotics by cytochrome P450;ko05033//Nicotine addiction	Global and overview maps;Substance dependence;Xenobiotics biodegradation and metabolism	Human Diseases;Metabolism
NEG_M161T115	160.935	114.554	1.91	--	--	--	--	--	--	892520	502513	826584	709682	570063	352629	372477	305162	524524	642607	542999	1.35133e+06	1.59646e+06	1.49502e+06	1.62796e+06	1.53127e+06	1.56223e+06	--	--	--	-	-	-	-
NEG_M161T114	160.975	113.526	1.89	--	--	--	--	--	--	4.06816e+06	1.14656e+07	8.20389e+06	6.41188e+06	4.96342e+06	970395	1.11806e+06	527643	2.4098e+06	1.36998e+06	414962	145969	3.22203e+07	3.12654e+07	3.21554e+07	3.12149e+07	3.1712e+07	--	--	--	-	-	-	-
NEG_M161T159	160.974	159.271	2.65	--	--	--	--	--	--	1.2556e+07	1.17628e+07	1.82455e+07	1.34689e+07	1.06961e+07	1.58836e+07	9.24422e+06	3.40772e+07	2.33943e+07	1.1272e+07	9.12448e+06	2.09418e+07	1.76283e+07	2.07942e+07	1.59362e+07	1.93211e+07	1.84181e+07	--	--	--	-	-	-	-
NEG_M161T103	160.975	103.125	1.72	--	--	--	--	--	--	2.23238e+07	9.34169e+06	8.7327e+06	7.43827e+06	9.99423e+06	5.36958e+06	5.18824e+06	6.55279e+06	6.89769e+06	7.50072e+06	1.91764e+06	6.29471e+06	2.6057e+07	2.60104e+07	2.60816e+07	2.60315e+07	2.60453e+07	--	--	--	-	-	-	-
NEG_M161T104	161.025	103.816	1.73	--	Caffeate	--	7.14462	C9H8O4	MS1	3.85989e+06	6.02422e+06	1.39196e+08	12.7089	12.7089	12.7089	12.7089	12.7089	12.7089	12.7089	12.7089	12.7089	3.4357e+06	2.98535e+06	3.56144e+06	3.24419e+06	3.30832e+06	Cinnamic acids and derivatives	501-16-6	HMDB0003501	-	-	-	-
NEG_M161T743	161.042	742.618	12.38	--	--	--	--	--	--	6.36619e+07	7.34354e+07	1.16521e+07	8.99194e+06	7.05018e+06	3.70969e+07	2.14745e+07	1.89845e+07	7.32202e+06	2.69161e+06	2.42574e+06	5.74445e+06	1.67826e+08	185411438	1.51597e+08	1.85818e+08	1.71547e+08	--	--	--	-	-	-	-
NEG_M161T716	161.042	715.543	11.93	--	--	--	--	--	--	1742217688	12.7089	12.7089	12.7089	12.7089	12.7089	12.7089	12.7089	12.7089	12.7089	12.7089	12.7089	1.17577e+08	9.63253e+07	1.24113e+08	107025334	1.11156e+08	--	--	--	-	-	-	-
NEG_M161T823	161.042	823.176	13.72	--	Allose	--	17.2791	C6H12O6	MS1	6.54662e+08	12.7089	12.7089	12.7089	12.7089	12.7089	12.7089	12.7089	12.7089	12.7089	12.7089	12.7089	9.39232e+07	5.41556e+07	9.82317e+07	7.50128e+07	7.98064e+07	Organooxygen compounds	6038-51-3	HMDB0001151	C01487	ko01120//Microbial metabolism in diverse environments;ko02010//ABC transporters;ko00051//Fructose and mannose metabolism	Carbohydrate metabolism;Global and overview maps;Membrane transport	Environmental Information Processing;Metabolism
NEG_M161T128	161.064	127.996	2.13	--	1,2-Dihydronaphthalene-1,2-diol	--	18.3499	C10H10O2	MS1	440706	266859	133817	90104.1	580195	546626	490822	587881	506733	59776.5	362933	529280	354759	384102	338708	369911	361873	Naphthalenes	-	HMDB0060335	C06205	ko00980//Metabolism of xenobiotics by cytochrome P450	Xenobiotics biodegradation and metabolism	Metabolism
NEG_M162T39	161.893	38.883	0.65	--	--	--	--	--	--	1.13161e+06	1.1788e+06	1.12888e+06	1.10539e+06	891742	1.29411e+06	706496	646588	1.06226e+06	599174	655888	1.33115e+06	302752	351954	286540	331970	318582	--	--	--	-	-	-	-
NEG_M162T74	161.893	73.9512	1.23	--	--	--	--	--	--	861633	692759	915600	906105	832757	662056	561339	877202	762531	803238	903340	1.03279e+06	117730	176899	85445.9	145520	131441	--	--	--	-	-	-	-
NEG_M162T36	161.947	35.9267	0.6	--	--	--	--	--	--	643791	461697	99345	145975	458025	99889.9	424048	62061.4	334951	302814	32575.1	33012.3	110891	143860	93179.5	132298	119725	--	--	--	-	-	-	-
NEG_M162T160	161.947	160.26	2.67	--	--	--	--	--	--	1.13137e+06	750416	1.22927e+06	1.54618e+06	891747	2.6221e+06	2.16304e+06	1.41373e+07	12.7089	12.7089	12.7089	12.7089	2.34289e+06	1.75314e+06	2.63536e+06	2.106e+06	2.21255e+06	--	--	--	-	-	-	-
NEG_M162T97	161.993	97.0197	1.62	--	--	--	--	--	--	1.17288e+06	1.75999e+06	1.5892e+06	1.14075e+06	1.9054e+06	1.42848e+06	897503	1.14977e+06	259100	340507	897868	776254	2.34896e+06	2.04888e+06	2.49522e+06	2.202e+06	2.27377e+06	--	--	--	-	-	-	-
NEG_M162T151	162.021	150.911	2.52	--	Acetylcysteine	--	11.3053	C5H9NO3S	MS1	5.30135e+07	2.85298e+07	1.89896e+07	2.28166e+07	1.1434e+07	2.2376e+07	2.28523e+07	1.76222e+07	1.65862e+07	1.57637e+07	1.63831e+07	1.19062e+07	3.27341e+07	3.53639e+07	3.12317e+07	3.4156e+07	3.33697e+07	Carboxylic acids and derivatives	616-91-1	HMDB0001890	-	-	-	-
NEG_M162T138	162.021	138.012	2.3	--	--	--	--	--	--	7.12945e+06	6.95269e+06	3.73831e+07	9.68097e+07	12.7089	12.7089	12.7089	12.7089	12.7089	12.7089	12.7089	12.7089	9.24586e+06	7.41132e+06	9.68981e+06	8.31958e+06	8.64836e+06	--	--	--	-	-	-	-
NEG_M162T396	162.056	395.744	6.6	--	3-Amino-3-(4-hydroxyphenyl)propanoate	--	0.924593	C9H11NO3	MS1	7.58005e+06	8.70358e+06	8.96896e+06	9.19359e+06	1.11094e+07	1.19507e+07	1.40484e+07	1.83079e+07	2.54983e+07	3.85424e+07	1.27669e+08	12.7089	7.53633e+06	7.75061e+06	7.42382e+06	7.64006e+06	7.58774e+06	Carboxylic acids and derivatives	-	HMDB0003831	C04368	ko00350//Tyrosine metabolism	Amino acid metabolism	Metabolism
NEG_M162T103	162.076	103.234	1.72	--	--	--	--	--	--	487383	494949	669620	520315	449363	536269	418234	384226	503206	40980.9	170563	192524	857499	936616	823253	901257	879712	--	--	--	-	-	-	-
NEG_M163T95	162.841	94.7118	1.58	--	--	--	--	--	--	7.05108e+06	5.48986e+06	4.76793e+06	4.581e+06	4.32494e+06	3.86159e+06	4.14727e+06	2.46698e+06	3.05588e+06	4.35949e+06	4.24554e+06	4.19243e+06	2.90321e+06	2.41329e+06	2.84917e+06	2.2149e+06	2.62807e+06	--	--	--	-	-	-	-
NEG_M163T39	162.892	38.5558	0.64	--	--	--	--	--	--	3.54184e+06	3.48341e+06	4.74486e+06	4.05483e+06	3.09554e+06	2.59973e+06	3.8699e+06	5.13743e+06	5.21227e+06	3.65061e+06	5.58019e+06	4.35787e+06	1.50934e+06	1.36601e+06	1.62479e+06	1.44852e+06	1.4843e+06	--	--	--	-	-	-	-
NEG_M163T73	162.892	73.1047	1.22	--	--	--	--	--	--	2.51387e+06	1.93037e+06	1.7715e+06	1.92667e+06	1.88999e+06	1.60509e+06	1.81789e+06	1.68592e+06	1.39669e+06	1.53465e+06	1.73937e+06	2.02613e+06	1.07242e+06	1.14482e+06	1.02953e+06	1.10836e+06	1.08891e+06	--	--	--	-	-	-	-
NEG_M163T97	162.912	96.5275	1.61	--	--	--	--	--	--	2.01205e+07	1.73175e+07	1.61319e+07	1.78542e+07	1.88894e+07	1.80431e+07	1.7818e+07	1.83194e+07	1.8124e+07	1.75688e+07	1.98551e+07	1.2046e+07	1.80149e+07	1.83345e+07	1.78564e+07	1.81758e+07	1.80954e+07	--	--	--	-	-	-	-
NEG_M163T115	162.939	114.933	1.92	--	--	--	--	--	--	4.33621e+06	5.39332e+06	7.33102e+06	22127663	12.7089	12.7089	12.7089	12.7089	12.7089	12.7089	12.7089	12.7089	2.18793e+06	2.55889e+06	1.98274e+06	2.35712e+06	2.27182e+06	--	--	--	-	-	-	-
NEG_M163T422	162.939	421.728	7.03	--	--	--	--	--	--	5.30296e+06	3.00923e+07	12.7089	12.7089	12.7089	12.7089	12.7089	12.7089	12.7089	12.7089	12.7089	12.7089	3.1878e+06	4.77058e+06	2.59032e+06	3.95035e+06	3.62733e+06	--	--	--	-	-	-	-
NEG_M163T396	162.939	395.993	6.6	--	--	--	--	--	--	2.01075e+06	937275	891857	743203	531894	484634	476572	374506	570437	486137	274846	341766	3.84585e+06	2.79085e+06	4.96108e+06	3.07281e+06	3.65574e+06	--	--	--	-	-	-	-
NEG_M163T98	162.956	98.3197	1.64	--	--	--	--	--	--	6.88981e+06	9.82512e+06	8.16468e+06	6.26234e+06	3.66941e+06	6.94103e+06	4.38258e+06	4.30196e+06	4.28678e+06	3.4338e+06	4.96233e+06	3.95324e+06	6.28452e+06	7.12353e+06	5.79518e+06	6.71857e+06	6.48103e+06	--	--	--	-	-	-	-
NEG_M163T573	162.953	572.53	9.54	--	--	--	--	--	--	176509	12.7089	12.7089	12.7089	12.7089	12.7089	12.7089	12.7089	12.7089	12.7089	12.7089	12.7089	163476	228707	144226	175831	172227	--	--	--	-	-	-	-
NEG_M163T35	162.967	34.6964	0.58	--	--	--	--	--	--	369876	318254	261009	210997	177164	161042	133512	115431	100072	104000	73086.7	64060.5	396354	353842	410970	371845	383048	--	--	--	-	-	-	-
NEG_M163T42	163.003	41.5736	0.69	--	--	--	--	--	--	8.11611e+06	12.7089	12.7089	12.7089	12.7089	12.7089	12.7089	12.7089	12.7089	12.7089	12.7089	12.7089	3.39805e+06	3.61188e+06	3.33588e+06	3.49851e+06	3.4618e+06	--	--	--	-	-	-	-
NEG_M163T87	163.024	86.573	1.44	--	--	--	--	--	--	2.20508e+06	8.61688e+06	12.7089	12.7089	12.7089	12.7089	12.7089	12.7089	12.7089	12.7089	12.7089	12.7089	2.84429e+06	3.69927e+06	2.49042e+06	3.19448e+06	3.05155e+06	--	--	--	-	-	-	-
NEG_M163T150	163.025	150.114	2.5	--	--	--	--	--	--	8.44852e+06	12.7089	12.7089	12.7089	12.7089	12.7089	12.7089	12.7089	12.7089	12.7089	12.7089	12.7089	1.7744e+06	2.32784e+06	1.58758e+06	1.93798e+06	1.88529e+06	--	--	--	-	-	-	-
NEG_M163T166	163.039	166.288	2.77	--	4-Hydroxycinnamic acid	--	2.05187	C9H8O3	MS1	1.73141e+06	12.7089	12.7089	12.7089	12.7089	12.7089	12.7089	12.7089	12.7089	12.7089	12.7089	12.7089	2.4626e+06	3.61745e+06	2.11553e+06	2.74104e+06	2.65959e+06	Cinnamic acids and derivatives	-	HMDB0128076	C00811	ko01100//Metabolic pathways;ko01110//Biosynthesis of secondary metabolites;ko00350//Tyrosine metabolism;ko01220//Degradation of aromatic compounds;ko00360//Phenylalanine metabolism;ko00130//Ubiquinone and other terpenoid-quinone biosynthesis	Amino acid metabolism;Global and overview maps;Metabolism of cofactors and vitamins	Metabolism
NEG_M163T102	163.06	101.804	1.7	--	L-Fucose	--	0.190577	C6H12O5	MS1	5.78662e+06	3.86726e+06	3.51177e+06	3.80768e+06	3.45144e+06	3.0094e+06	1.59495e+06	1.57259e+06	1.34442e+06	1.14775e+06	1.24222e+06	1.21214e+06	4.33072e+06	4.39305e+06	4.29459e+06	4.36721e+06	4.34617e+06	Organooxygen compounds	2438-80-4	HMDB0000174	C01019	ko01100//Metabolic pathways;ko01120//Microbial metabolism in diverse environments;ko00520//Amino sugar and nucleotide sugar metabolism;ko00051//Fructose and mannose metabolism	Carbohydrate metabolism;Global and overview maps	Metabolism
NEG_M163T430	163.075	429.966	7.17	--	Isoeugenol	--	6.34956	C10H12O2	MS1	272378	268263	261004	181726	293467	426903	253252	158590	166614	500990	579870	1.45797e+06	477949	484295	474518	481041	479453	Phenols	97-54-1	HMDB0005802	-	-	-	-
NEG_M164T95	163.839	94.8969	1.58	--	--	--	--	--	--	1.2027e+08	1.14642e+08	1.19243e+08	1.44873e+08	1.50543e+08	1.51831e+08	1.38248e+08	9.24129e+07	1.28297e+08	2.31126e+08	3.16157e+08	3.36505e+08	2.95217e+07	2.95217e+07	2.95217e+07	2.95217e+07	2.95217e+07	--	--	--	-	-	-	-
NEG_M164T162	163.912	162.419	2.71	--	--	--	--	--	--	515385	475871	567273	477146	455426	522828	297231	207926	331666	321486	348591	283353	134885	84266.8	172354	116379	126390	--	--	--	-	-	-	-
NEG_M164T37	163.95	36.5029	0.61	--	--	--	--	--	--	122036	102641	105089	58031.1	51696	57770.7	81623.9	83675.8	31998.1	80421.9	61631.2	68564.7	114789	85813.6	124615	102630	107117	--	--	--	-	-	-	-
NEG_M164T333_1	164.015	332.566	5.54	--	--	--	--	--	--	355180	463408	634542	1.23716e+06	8.7149e+06	12.7089	12.7089	12.7089	12.7089	12.7089	12.7089	12.7089	273625	284693	266945	278612	275994	--	--	--	-	-	-	-
NEG_M164T151	164.018	150.594	2.51	--	--	--	--	--	--	1.51004e+06	1.11778e+06	506164	812389	361640	862256	982436	701488	787030	800205	780568	543820	1.09454e+06	1.24211e+06	1.0067e+06	1.17304e+06	1.12914e+06	--	--	--	-	-	-	-
NEG_M164T103	164.037	103.042	1.72	--	--	--	--	--	--	592279	197346	344353	485716	509412	268107	186249	180837	208696	175457	100474	201438	1.39004e+06	763252	1.52199e+06	1.02793e+06	1.16526e+06	--	--	--	-	-	-	-
NEG_M164T264	164.045	264.337	4.41	--	trans-3-Hydroxycinnamate	--	13.9943	C9H8O3	MS1	68416	69784.9	124919	63533.9	33617.1	40713.7	14532.2	14632.4	8611.46	14439.2	44552.4	8915.25	529151	467501	564917	476280	512201	Cinnamic acids and derivatives	588-30-7	HMDB0001713	C12621	ko01120//Microbial metabolism in diverse environments;ko01220//Degradation of aromatic compounds;ko00360//Phenylalanine metabolism	Amino acid metabolism;Global and overview maps	Metabolism
NEG_M164T333_2	164.07	332.634	5.54	--	L-Phenylalanine	--	3.30952	C9H11NO2	MS1	8.64597e+07	8.93546e+07	9.19138e+07	8.85107e+07	1.00598e+08	8.81064e+07	5.99116e+07	6.31785e+07	5.40192e+07	5.80532e+07	5.36151e+07	5.78453e+07	9.52209e+07	9.93678e+07	9.3188e+07	9.73936e+07	9.62924e+07	Carboxylic acids and derivatives	63-91-2	HMDB0000159	C00079	ko01100//Metabolic pathways;ko01110//Biosynthesis of secondary metabolites;ko01130//Biosynthesis of antibiotics;ko01230//Biosynthesis of amino acids;ko02010//ABC transporters;ko01210//2-Oxocarboxylic acid metabolism;ko05230//Central carbon metabolism in cancer;ko04974//Protein digestion and absorption;ko00360//Phenylalanine metabolism;ko00970//Aminoacyl-tRNA biosynthesis;ko00400//Phenylalanine, t…	Amino acid metabolism;Cancers;Digestive system;Global and overview maps;Membrane transport;Metabolism of other amino acids;Translation	Environmental Information Processing;Genetic Information Processing;Human Diseases;Metabolism;Organismal Systems
NEG_M164T333_3	164.126	332.634	5.54	--	--	--	--	--	--	173107	164601	158642	116526	121801	88764.1	40546.6	45847.9	46547.5	44304.3	37618.6	34840.3	279477	253854	290670	263405	271961	--	--	--	-	-	-	-
NEG_M165T72	164.894	71.9488	1.2	--	--	--	--	--	--	1.76542e+06	1.45189e+06	1.56045e+06	1.57966e+06	608110	1.67659e+06	2.13805e+06	747089	1.67706e+06	1.52508e+06	1.75783e+06	2.68889e+06	807321	766536	824392	788082	796585	--	--	--	-	-	-	-
NEG_M165T96	164.909	96.4613	1.61	--	--	--	--	--	--	2.41221e+06	1.55354e+06	1.24108e+06	1.21373e+06	912305	865131	783975	644610	581942	558858	551736	281371	2.40081e+06	2.56062e+06	2.31534e+06	2.4992e+06	2.44297e+06	--	--	--	-	-	-	-
NEG_M165T95_2	164.926	95.2503	1.59	--	--	--	--	--	--	7.87405e+06	8.98934e+06	7.35694e+06	7.21025e+06	7.9393e+06	5.50604e+06	7.5744e+06	5.6488e+06	6.4697e+06	5.65528e+06	6.19794e+06	7.06849e+06	7.58882e+06	7.97155e+06	7.40258e+06	7.78339e+06	7.68665e+06	--	--	--	-	-	-	-
NEG_M165T160	164.927	160.147	2.67	--	--	--	--	--	--	1.14284e+07	6.53457e+06	8.28905e+06	7.85988e+06	5.41876e+06	6.02032e+06	4.44879e+06	4.11443e+06	2.52698e+06	2.72862e+06	550019	586123	1.4931e+07	1.44992e+07	1.51123e+07	1.46852e+07	1.4807e+07	--	--	--	-	-	-	-
NEG_M165T92	164.944	91.846	1.53	--	--	--	--	--	--	6.95108e+06	6.97537e+06	7.03589e+06	8.28187e+06	6.38596e+06	8.19111e+06	7.18167e+06	6.80711e+06	7.95401e+06	5.77545e+06	8.7795e+06	7.15292e+06	4.70675e+06	4.78487e+06	4.67339e+06	4.74546e+06	4.72769e+06	--	--	--	-	-	-	-
NEG_M165T143	164.956	142.649	2.38	--	--	--	--	--	--	9.53952e+07	12.7089	12.7089	12.7089	12.7089	12.7089	12.7089	12.7089	12.7089	12.7089	12.7089	12.7089	3.82908e+07	2.05214e+07	38389448	2.9324e+07	3.11682e+07	--	--	--	-	-	-	-
NEG_M165T90	164.956	89.676	1.49	--	--	--	--	--	--	8.49755e+07	8.73223e+07	1.00886e+08	1.01826e+08	1.06235e+08	1.24303e+08	1.73203e+08	1.99985e+08	2.49385e+08	3.58242e+08	6.44871e+08	5578012084	8.31853e+07	8.25554e+07	8.35111e+07	8.28855e+07	8.30341e+07	--	--	--	-	-	-	-
NEG_M165T126	165.018	126.17	2.1	--	Terephthalate	--	6.32489	C8H6O4	MS1	2.75904e+06	2.95923e+06	2.59673e+06	2.97861e+06	5.21052e+06	2.86232e+06	2.66159e+06	3.13489e+06	3.02289e+06	2.68036e+06	7.47047e+06	3.45559e+06	2.63845e+06	2.31272e+06	2.9996e+06	2.47837e+06	2.5882e+06	Benzene and substituted derivatives	-	HMDB0061917	C06337	ko01100//Metabolic pathways;ko01120//Microbial metabolism in diverse environments;ko01220//Degradation of aromatic compounds	Global and overview maps	Metabolism
NEG_M165T94	165.039	94.4655	1.57	--	--	--	--	--	--	3.12747e+07	4.06486e+07	4.82022e+07	4.25935e+07	8.07353e+07	206476815	12.7089	12.7089	12.7089	12.7089	12.7089	12.7089	34620953	3.96442e+07	3.19871e+07	3.70582e+07	3.58288e+07	--	--	--	-	-	-	-
NEG_M165T660	165.055	659.66	10.99	Phthalic acid	--	0.0960702	0.101961	C8H6O4	MS2	3.37622e+06	4.23898e+06	3.63505e+06	3.72136e+06	3.80104e+06	3.70774e+06	3.29318e+06	3.35695e+06	2.91287e+06	2.83778e+06	2.78562e+06	2.60419e+06	3.95403e+06	3.95188e+06	3.9551e+06	3.95295e+06	3.95349e+06	Benzene and substituted derivatives	88-99-3	HMDB0002107	C01606	ko01100//Metabolic pathways;ko01120//Microbial metabolism in diverse environments;ko02010//ABC transporters;ko01220//Degradation of aromatic compounds	Global and overview maps;Membrane transport	Environmental Information Processing;Metabolism
NEG_M165T371	165.054	371.098	6.18	--	Vanylglycol	--	4.44571	C9H12O4	MS1	715287	779918	714836	3.22952e+06	1.02206e+07	3.24095e+06	3.89422e+06	3.89737e+06	4.63e+06	4.91567e+06	5.4928e+06	4.76255e+06	3.4873e+06	3.66489e+06	3.39349e+06	3.57724e+06	3.53076e+06	Phenols	534-82-7	HMDB0001490	C05594	ko01100//Metabolic pathways;ko00350//Tyrosine metabolism	Amino acid metabolism;Global and overview maps	Metabolism
NEG_M165T114	165.076	114.198	1.9	--	--	--	--	--	--	1.53121e+06	2.06432e+06	1.62367e+06	1.06651e+06	2.63228e+06	2.12203e+06	3.93311e+06	9.49724e+06	12.7089	12.7089	12.7089	12.7089	1.03313e+06	1.32213e+06	845584	1.18971e+06	1.09804e+06	--	--	--	-	-	-	-
NEG_M165T333	165.074	332.634	5.54	--	--	--	--	--	--	8.18722e+06	8.7033e+06	8.61806e+06	8.30373e+06	9.7733e+06	8.04921e+06	5.16805e+06	5.35925e+06	4.80554e+06	5.08358e+06	4.68657e+06	4.93235e+06	9.20699e+06	9.55514e+06	9.03724e+06	9.3907e+06	9.29749e+06	--	--	--	-	-	-	-
NEG_M166T95	165.836	94.8969	1.58	--	--	--	--	--	--	1.24342e+08	1.12827e+08	1.12465e+08	1.39595e+08	1.4566e+08	1.44784e+08	1.32118e+08	9.13858e+07	1.2937e+08	2.2889e+08	3.07114e+08	3.3347e+08	2.88319e+07	2.88319e+07	2.88319e+07	2.88319e+07	2.88319e+07	--	--	--	-	-	-	-
NEG_M166T111	166.017	111.147	1.85	--	Quinolinic acid	--	11.4573	C7H5NO4	MS1	4.35948e+06	4.01299e+06	5.80262e+06	1.35716e+07	2.88603e+07	2.11148e+07	5.75452e+07	12.7089	12.7089	12.7089	12.7089	12.7089	2.3396e+06	2.12573e+06	2.4265e+06	2.24113e+06	2.2834e+06	Pyridines and derivatives	89-00-9	HMDB0000232	C03722	ko01100//Metabolic pathways;ko00380//Tryptophan metabolism;ko00760//Nicotinate and nicotinamide metabolism;ko00410//beta-Alanine metabolism	Amino acid metabolism;Global and overview maps;Metabolism of cofactors and vitamins;Metabolism of other amino acids	Metabolism
NEG_M166T675	166.015	674.575	11.24	--	--	--	--	--	--	310330	260118	177692	148404	127479	109995	100929	88839.8	74639.1	62007.9	50059.6	46911.4	415967	336779	446431	369447	392033	--	--	--	-	-	-	-
NEG_M166T105	166.028	105.234	1.75	--	--	--	--	--	--	62230.6	133105	120602	69477	60569.1	48461.8	18027.2	26747.8	32782.9	3477.37	2500.08	15217.4	199950	189230	199418	186482	194290	--	--	--	-	-	-	-
NEG_M166T721	166.05	721.211	12.02	--	3-Methylxanthine	--	4.30523	C6H6N4O2	MS1	1.47834e+06	2.9871e+06	2.60057e+06	984915	2.01645e+06	1.69124e+06	1.70401e+06	640535	662108	304106	1.07076e+06	226406	3.48131e+06	3.41959e+06	3.51497e+06	3.4499e+06	3.46642e+06	Imidazopyrimidines	1076-22-8	HMDB0001886	C16357	ko01100//Metabolic pathways;ko01110//Biosynthesis of secondary metabolites;ko01120//Microbial metabolism in diverse environments;ko00232//Caffeine metabolism	Biosynthesis of other secondary metabolites;Global and overview maps	Metabolism
NEG_M166T660	166.058	659.648	10.99	--	6-Methylmercaptopurine	--	0.0199887	C6H6N4S	MS1	335676	329771	343675	190092	269259	188735	231024	181558	139048	112136	116449	93635.4	255176	267057	247785	261666	257921	Imidazopyrimidines	-	HMDB0060412	C16614	ko00983//Drug metabolism - other enzymes	Xenobiotics biodegradation and metabolism	Metabolism
NEG_M166T751	166.062	751.375	12.52	--	--	--	--	--	--	102490	60480.4	53936.5	61209.7	26063.3	33603.4	26251	22617.8	24480.7	13866.4	11295.6	10235.1	148227	137711	152641	141239	145028	--	--	--	-	-	-	-
NEG_M166T333	166.075	332.602	5.54	--	--	--	--	--	--	292513	370069	354490	345235	353909	338678	187681	197272	173174	181889	141108	141728	344696	310475	362327	326834	336094	--	--	--	-	-	-	-
NEG_M167T96_1	166.86	95.923	1.6	--	--	--	--	--	--	2.85718e+06	3.04472e+06	3.11528e+06	3.17042e+06	2.84857e+06	3.01492e+06	1.646e+06	2.10807e+06	1.80594e+06	1.5654e+06	1.61555e+06	1.36533e+06	3.41353e+06	3.45089e+06	3.39527e+06	3.43281e+06	3.42313e+06	--	--	--	-	-	-	-
NEG_M167T37	166.923	36.7687	0.61	--	--	--	--	--	--	39232.3	142575	153624	50341.9	161095	160901	50530.6	37696.8	27198.7	30530.9	33913	42440.7	213207	121257	219653	164847	177324	--	--	--	-	-	-	-
NEG_M167T161	166.925	160.517	2.68	--	--	--	--	--	--	1.11655e+07	1.28988e+07	1.57393e+07	3.00157e+07	3.73946e+07	1.68795e+08	12.7089	12.7089	12.7089	12.7089	12.7089	12.7089	4.96693e+06	5.53421e+06	4.67031e+06	5.23204e+06	5.10083e+06	--	--	--	-	-	-	-
NEG_M167T89	166.974	89.2576	1.49	--	Phosphoenolpyruvic acid	--	6.13817	C3H5O6P	MS1	4.94064e+06	2.68385e+06	2.14031e+06	6.72866e+06	2.11044e+06	2.4566e+06	1.68463e+06	1.5798e+06	1.59719e+06	704702	961545	186313	3.29716e+06	2.96443e+06	3.44899e+06	3.12589e+06	3.20896e+06	Organic phosphoric acids and derivatives	138-08-9	HMDB0000263	C00074	ko01100//Metabolic pathways;ko01110//Biosynthesis of secondary metabolites;ko01120//Microbial metabolism in diverse environments;ko01130//Biosynthesis of antibiotics;ko01230//Biosynthesis of amino acids;ko01200//Carbon metabolism;ko05230//Central carbon metabolism in cancer;ko00400//Phenylalanine, tyrosine and tryptophan biosynthesis;ko04922//Glucagon signaling pathway;ko00020//Citrate cycle (TCA…	Amino acid metabolism;Cancers;Carbohydrate metabolism;Endocrine system;Excretory system;Global and overview maps	Human Diseases;Metabolism;Organismal Systems
NEG_M167T104	167.055	104.321	1.74	--	3-Methoxyanthranilate	--	18.373	C8H9NO3	MS1	778925	688989	506046	678949	475242	376334	290355	326421	198773	113561	121638	208082	1.38713e+06	1.08038e+06	1.53494e+06	1.20688e+06	1.30327e+06	Benzene and substituted derivatives	-	HMDB0060374	C05831	ko00380//Tryptophan metabolism	Amino acid metabolism	Metabolism
NEG_M167T787	167.143	786.717	13.11	--	--	--	--	--	--	2.03122e+06	2.15103e+06	2.26191e+06	1.96067e+06	2.04566e+06	2.14682e+06	1.96219e+06	2.13957e+06	2.15922e+06	1.8736e+06	2.7327e+06	2.1298e+06	1.8343e+06	1.89403e+06	1.80367e+06	1.86403e+06	1.84901e+06	--	--	--	-	-	-	-
NEG_M167T733	167.143	733.499	12.22	--	--	--	--	--	--	1.48546e+06	1.72346e+06	1.62027e+06	1.65995e+06	1.67873e+06	1.69785e+06	1.86739e+06	1.68232e+06	1.65639e+06	1.54163e+06	1.61532e+06	1.56735e+06	1.58597e+06	1.45754e+06	1.69897e+06	1.52581e+06	1.56363e+06	--	--	--	-	-	-	-
NEG_M168T95	167.833	94.931	1.58	--	--	--	--	--	--	3.8471e+07	3.51069e+07	3.75967e+07	4.52382e+07	4.70244e+07	4.59744e+07	4.32458e+07	2.85199e+07	4.06526e+07	7.19238e+07	1.01233e+08	1.07944e+08	9.89618e+06	9.89618e+06	9.89618e+06	9.89618e+06	9.89618e+06	--	--	--	-	-	-	-
NEG_M168T32	167.931	32.2272	0.54	--	--	--	--	--	--	5.25305e+07	4.38182e+07	4.76791e+07	4.09491e+07	3.95971e+07	3.13057e+07	3.34624e+07	2.79799e+07	2.48566e+07	2.05885e+07	1.87881e+07	1.8775e+07	6.32038e+07	6.38658e+07	6.29779e+07	6.35733e+07	6.34093e+07	--	--	--	-	-	-	-
NEG_M168T116	167.931	115.866	1.93	--	--	--	--	--	--	6.55417e+06	1.14496e+07	1.03585e+07	4.2506e+06	6.80871e+06	7.65653e+06	7.29495e+06	5.48866e+06	954738	4.29875e+06	5.43896e+06	3.69374e+06	1.12504e+07	6.69245e+06	1.3586e+07	9.22686e+06	1.01954e+07	--	--	--	-	-	-	-
NEG_M168T194	167.93	193.574	3.23	--	--	--	--	--	--	1.10595e+06	2.32788e+06	849413	834938	1.04591e+06	807732	1.05395e+06	182935	429286	410835	108397	352948	2.16413e+06	2.39272e+06	2.05453e+06	2.30068e+06	2.22723e+06	--	--	--	-	-	-	-
NEG_M168T82	167.93	82.1468	1.37	--	--	--	--	--	--	9.41947e+06	5.13965e+06	6.33429e+06	9.53721e+06	378650	5.20975e+06	5.38929e+06	6.01456e+06	5.67794e+06	6.14439e+06	1.66179e+07	8.59261e+06	4.21366e+06	3.99998e+06	4.31058e+06	4.10842e+06	4.1581e+06	--	--	--	-	-	-	-
NEG_M168T421	167.931	421.483	7.02	--	--	--	--	--	--	1.80052e+06	1.7264e+06	2.00638e+06	2.30857e+06	2.34766e+06	2.75786e+06	3.54552e+06	4.1168e+06	5.36185e+06	7.80784e+06	29263224	12.7089	1.52123e+06	1.59853e+06	1.48544e+06	1.5584e+06	1.54089e+06	--	--	--	-	-	-	-
NEG_M168T332	167.93	331.585	5.53	--	--	--	--	--	--	12.7089	12.7089	12.7089	12.7089	12.7089	12.7089	12.7089	12.7089	12.7089	12.7089	12.7089	12.7089	956448	1.32834e+06	852189	1.07049e+06	1.03715e+06	--	--	--	-	-	-	-
NEG_M168T167	167.931	166.988	2.78	--	--	--	--	--	--	3.79718e+06	1.73419e+06	1.12753e+06	2.05074e+06	911516	778054	387523	1.36623e+06	1.09092e+06	190551	631605	690183	2.64348e+06	1.96521e+06	2.89462e+06	2.26761e+06	2.44029e+06	--	--	--	-	-	-	-
NEG_M168T159	167.931	159.271	2.65	--	--	--	--	--	--	1.27791e+06	945630	626326	470514	298458	859695	1.24125e+06	185509	183381	305516	141630	73463.9	2.72932e+06	1.85943e+06	2.95772e+06	2.19076e+06	2.42524e+06	--	--	--	-	-	-	-
NEG_M168T64	167.93	63.8875	1.06	--	--	--	--	--	--	1.13088e+06	2.09328e+06	4.71026e+06	722741	1.84704e+06	2.65755e+06	1.20105e+06	674187	840978	401251	235167	336938	1.5869e+06	1.15531e+06	2.1707e+06	1.31067e+06	1.52213e+06	--	--	--	-	-	-	-
NEG_M168T477	168.019	477.171	7.95	--	--	--	--	--	--	25152	103773	70732.5	12.7089	12.7089	12.7089	12.7089	12.7089	12.7089	12.7089	12.7089	12.7089	55529.9	58316.6	54043	56687.5	56136.9	--	--	--	-	-	-	-
NEG_M168T94_1	168.027	94.0358	1.57	--	Uric acid	--	9.37289	C5H4N4O3	MS1	4.06813e+07	4.29486e+07	4.33701e+07	4.14671e+07	4.09989e+07	4.31978e+07	3.60323e+07	4.00253e+07	3.82927e+07	3.24542e+07	3.11394e+07	4.1578e+07	4.66634e+07	4.64329e+07	4.67748e+07	4.65478e+07	4.66047e+07	Imidazopyrimidines	69-93-2	HMDB0000289	C00366	ko01100//Metabolic pathways;ko01120//Microbial metabolism in diverse environments;ko04976//Bile secretion;ko00230//Purine metabolism	Digestive system;Global and overview maps;Nucleotide metabolism	Metabolism;Organismal Systems
NEG_M168T493	168.029	492.617	8.21	--	--	--	--	--	--	222350	30489.9	24245.7	81912.3	100390	69069.4	31731.7	26597.1	47142.8	3490.3	29943.1	29059.4	602738	547135	633010	494280	585394	--	--	--	-	-	-	-
NEG_M168T94_2	168.042	93.5487	1.56	--	Homogentisate	--	2.30399	C8H8O4	MS1	4.1901e+07	5.33999e+07	5.21387e+07	4.64527e+07	4.17788e+07	4.16519e+07	4.74215e+07	4.79534e+07	5.19467e+07	4.99068e+07	5.85878e+07	1.04696e+07	5.81137e+07	6.17116e+07	5.62327e+07	5.9924e+07	5.89961e+07	Benzene and substituted derivatives	451-13-8	HMDB0000130	C00544	ko01100//Metabolic pathways;ko01120//Microbial metabolism in diverse environments;ko00350//Tyrosine metabolism;ko00130//Ubiquinone and other terpenoid-quinone biosynthesis	Amino acid metabolism;Global and overview maps;Metabolism of cofactors and vitamins	Metabolism
NEG_M168T115	168.077	114.775	1.91	--	1-Methylhistidine	--	6.25565	C7H11N3O2	MS1	207065	365277	122003	469998	387051	323161	155576	47267.6	161109	28638.2	22979.9	111952	256451	190819	279567	221405	236771	Carboxylic acids and derivatives	332-80-9	HMDB0000001	C01152	ko00340//Histidine metabolism	Amino acid metabolism	Metabolism
NEG_M168T703	168.138	702.58	11.71	--	--	--	--	--	--	100044	82794.3	80169	29658.8	40318.1	50696.8	46709.2	60712.4	14096.1	33704.8	20066.5	11143.9	108322	99354.2	112736	103506	105984	--	--	--	-	-	-	-
NEG_M168T733	168.147	733.346	12.22	--	--	--	--	--	--	144956	81126.7	262491	74156.1	238377	80768.9	57542.9	70251.8	73016.5	95245.9	44193.4	27392.4	88627.1	79436.5	97292	84026.3	87050.1	--	--	--	-	-	-	-
NEG_M169T95	168.831	94.8759	1.58	--	--	--	--	--	--	4.5454e+06	5.1246e+06	5.55664e+06	5.92064e+06	5.69454e+06	6.78303e+06	6.9251e+06	4.78523e+06	6.49603e+06	9.48195e+06	1.15406e+07	1.30952e+07	213703	213703	213703	213703	213703	--	--	--	-	-	-	-
NEG_M169T96	168.857	95.8817	1.6	--	--	--	--	--	--	4.08374e+06	3.20103e+06	2.97587e+06	2.71804e+06	2.51194e+06	2.57076e+06	1.93439e+06	1.8954e+06	1.37558e+06	1.2196e+06	1.22402e+06	1.22223e+06	3.67363e+06	3.57761e+06	3.73218e+06	3.62484e+06	3.65188e+06	--	--	--	-	-	-	-
NEG_M169T34	168.951	34.0908	0.57	--	--	--	--	--	--	106831	38621.4	41191.9	82319.7	54232.4	47698.2	18409.7	14705.7	29665.8	7551.78	9005.44	5759.17	119970	119515	120066	119677	119802	--	--	--	-	-	-	-
NEG_M169T90	168.99	89.561	1.49	--	Dihydroxyacetone phosphate	--	6.26696	C3H7O6P	MS1	1.0391e+08	1.28446e+08	1.11279e+08	2.20664e+08	2.28993e+08	2.21529e+08	9.89969e+07	1.16883e+08	1.06985e+08	1.73481e+08	1.96823e+08	205565108	102155814	1.03598e+08	1.01466e+08	1.02874e+08	1.02524e+08	Organooxygen compounds	1957-04-05	HMDB0001473	C00111	ko01100//Metabolic pathways;ko01110//Biosynthesis of secondary metabolites;ko01120//Microbial metabolism in diverse environments;ko01130//Biosynthesis of antibiotics;ko01230//Biosynthesis of amino acids;ko01200//Carbon metabolism;ko00760//Nicotinate and nicotinamide metabolism;ko00051//Fructose and mannose metabolism;ko00052//Galactose metabolism;ko00640//Propanoate metabolism;ko00010//Glycolysis…	Carbohydrate metabolism;Global and overview maps;Lipid metabolism;Metabolism of cofactors and vitamins	Metabolism
NEG_M169T87	169.012	86.5309	1.44	--	--	--	--	--	--	5.54228e+06	5.06123e+06	4.38917e+06	2.13224e+06	1.45094e+06	1.81763e+06	2.09482e+06	1.97526e+06	1.62718e+06	909730	947613	829582	6.59202e+06	5.59925e+06	6.96355e+06	6.04022e+06	6.29552e+06	--	--	--	-	-	-	-
NEG_M169T140	169.013	140.356	2.34	--	2-Amino-3-phosphonopropionic acid	--	5.38189	C3H8NO5P	MS1	401179	392657	392533	468017	649018	266985	258669	161547	75093.2	152526	139985	156814	655937	662303	653534	659579	657864	Carboxylic acids and derivatives	5652-28-8	HMDB0000370	C05672	ko01100//Metabolic pathways	Global and overview maps	Metabolism
NEG_M169T99	169.011	98.9575	1.65	--	Diethylthiophosphoric acid	--	8.45364	C4H11O3PS	MS1	739673	693019	306277	317920	53231.9	29057.5	252642	215376	369517	29919.6	111236	166511	1.22245e+06	1.62649e+06	1.04438e+06	1.49989e+06	1.34404e+06	Organic thiophosphoric acids and derivatives	5871-17-0	HMDB0001460	-	-	-	-
NEG_M169T94_1	169.03	94.3513	1.57	--	--	--	--	--	--	1.12557e+06	1.95149e+06	668957	434047	307740	28043	786033	555795	177332	160982	132373	129475	1.4588e+06	1.45115e+06	1.46393e+06	1.453e+06	1.45694e+06	--	--	--	-	-	-	-
NEG_M169T94_2	169.046	93.6358	1.56	--	--	--	--	--	--	5.80788e+06	12.7089	12.7089	12.7089	12.7089	12.7089	12.7089	12.7089	12.7089	12.7089	12.7089	12.7089	1.87202e+06	2.71431e+06	1.42096e+06	2.16846e+06	2.03558e+06	--	--	--	-	-	-	-
NEG_M169T115	169.061	114.68	1.91	--	--	--	--	--	--	592834	359304	274742	304731	177360	159217	135269	156930	69045.8	58142.3	85965.2	16102.2	712027	602398	766130	645469	682061	--	--	--	-	-	-	-
NEG_M169T301	169.061	301.428	5.02	--	--	--	--	--	--	1.29734e+06	1.44319e+06	948762	927760	690821	648223	744540	855064	933815	628295	637565	551824	1.04086e+06	1.12869e+06	997219	1.0871e+06	1.06345e+06	--	--	--	-	-	-	-
NEG_M170T32	169.927	32.1703	0.54	--	--	--	--	--	--	1.82123e+07	1.6145e+07	1.87263e+07	1.6039e+07	1.63502e+07	1.35478e+07	1.54568e+07	1.31721e+07	1.19468e+07	1.01301e+07	9.72539e+06	1.00595e+07	2.12489e+07	2.12901e+07	2.1235e+07	2.12709e+07	2.12616e+07	--	--	--	-	-	-	-
NEG_M170T82	169.927	82.0268	1.37	--	--	--	--	--	--	4.01193e+06	2.20582e+06	3.3261e+06	744999	2.51564e+06	1.45184e+07	12.7089	12.7089	12.7089	12.7089	12.7089	12.7089	1.22645e+06	1.06324e+06	1.29273e+06	1.15131e+06	1.18356e+06	--	--	--	-	-	-	-
NEG_M170T116	169.928	115.927	1.93	--	--	--	--	--	--	3.93482e+06	4.01652e+07	12.7089	12.7089	12.7089	12.7089	12.7089	12.7089	12.7089	12.7089	12.7089	12.7089	2.37018e+06	3.15427e+06	2.10049e+06	2.73265e+06	2.59002e+06	--	--	--	-	-	-	-
NEG_M170T421	169.928	421.432	7.02	--	--	--	--	--	--	461882	667553	851518	2.26431e+06	12.7089	12.7089	12.7089	12.7089	12.7089	12.7089	12.7089	12.7089	416187	331323	446143	381402	394368	--	--	--	-	-	-	-
NEG_M170T38	169.967	38.1243	0.64	--	--	--	--	--	--	8.48925e+06	12.7089	12.7089	12.7089	12.7089	12.7089	12.7089	12.7089	12.7089	12.7089	12.7089	12.7089	315823	416952	283006	345303	336057	--	--	--	-	-	-	-
NEG_M170T242	169.991	242.401	4.04	--	--	--	--	--	--	86111.8	225512	216663	2.14707e+06	3.17042e+06	560481	115461	174551	171538	646340	578434	742319	633038	630176	634558	631560	632334	--	--	--	-	-	-	-
NEG_M170T89	169.993	89.0262	1.48	--	--	--	--	--	--	2.36824e+06	2.92521e+06	2.05515e+06	5.18574e+06	5.25046e+06	4.1947e+06	1.67144e+06	2.02499e+06	1.63214e+06	2.79484e+06	2.94497e+06	3.17336e+06	2.512e+06	2.44761e+06	2.54426e+06	2.47903e+06	2.49573e+06	--	--	--	-	-	-	-
NEG_M171T96	170.854	95.8866	1.6	--	--	--	--	--	--	3.1002e+06	170162	1.99713e+06	175204	1.43824e+06	128304	1.50229e+06	128988	51325.6	1.28883e+06	906475	77467.5	3.30813e+06	2.32964e+06	3.64205e+06	2.73391e+06	2.99878e+06	--	--	--	-	-	-	-
NEG_M171T97	170.943	97.0311	1.62	--	4-Bromophenol	--	11.4999	C6H5BrO	MS1	61527580	5.59181e+07	5.48583e+07	6.05587e+07	5.87749e+07	5.36756e+07	5.86011e+07	5.66871e+07	5.64976e+07	5.39325e+07	5.44855e+07	4.26169e+07	6.09472e+07	6.21458e+07	6.03426e+07	6.1555e+07	6.12478e+07	Phenols	106-41-2	HMDB0062397	C14453	ko00980//Metabolism of xenobiotics by cytochrome P450	Xenobiotics biodegradation and metabolism	Metabolism
NEG_M171T33	170.943	32.6658	0.54	--	--	--	--	--	--	2.33826e+06	3.14494e+06	3.16841e+06	2.60811e+06	3.05098e+06	1.77145e+06	2.84325e+06	2.08039e+06	1.32433e+06	533900	566135	1.15344e+06	3.69931e+06	3.60264e+06	3.76345e+06	3.6492e+06	3.6783e+06	--	--	--	-	-	-	-
NEG_M171T90	171.005	90.2736	1.5	--	--	--	--	--	--	1.19012e+08	9.16215e+07	1.7974e+08	2.7659e+08	1.79904e+08	1.53492e+08	1.18732e+08	1.09737e+08	9.96303e+07	7.80393e+07	1.16028e+08	7.42262e+07	2.47819e+08	2.53322e+08	2.45005e+08	2.50525e+08	2.49168e+08	--	--	--	-	-	-	-
NEG_M171T39	171.019	39.2507	0.65	Sulfanilamide	--	0.000314556	26.0044	C6H8N2O2S	MS2	1.63916e+07	1.83392e+07	1.45857e+07	9.90236e+06	1.02042e+07	7.75262e+06	5.99311e+06	6.81524e+06	5.31679e+06	4.16223e+06	5.82748e+06	4.31245e+06	2.3229e+07	2.38069e+07	2.29352e+07	2.35678e+07	2.33829e+07	Benzene and substituted derivatives	63-74-1	HMDB0014404	-	-	-	-
NEG_M171T132	171.026	132.429	2.21	--	--	--	--	--	--	444661	166526	80707.7	79977.7	129116	120460	59547.3	47438.9	43052.9	35070.5	66811.9	17982.6	875528	476309	913764	579479	701584	--	--	--	-	-	-	-
NEG_M171T140	171.027	140.301	2.34	--	3-Dehydroshikimate	--	13.8568	C7H8O5	MS1	936269	260034	211461	166915	295644	210252	97374.8	67100.7	53069.3	111709	110821	91871.4	690953	593424	743221	624732	664462	--	--	--	C02637	ko01100//Metabolic pathways;ko01110//Biosynthesis of secondary metabolites;ko01130//Biosynthesis of antibiotics;ko01230//Biosynthesis of amino acids;ko00400//Phenylalanine, tyrosine and tryptophan biosynthesis	Amino acid metabolism;Global and overview maps	Metabolism
NEG_M171T277	171.065	276.902	4.62	--	--	--	--	--	--	2.83237e+06	2.68123e+06	2.78389e+06	2.87357e+06	2.61917e+06	3.60139e+06	2.3093e+06	2.48819e+06	1.91869e+06	1.87325e+06	1.62053e+06	2.37161e+06	2.71127e+06	2.52729e+06	2.86323e+06	2.61938e+06	2.67697e+06	--	--	--	-	-	-	-
NEG_M171T113	171.076	112.933	1.88	--	Diaminopimelic acid	--	3.26003	C7H14N2O4	MS1	752270	1.39641e+06	2.06737e+06	2.40439e+06	2.06504e+06	952595	1.05765e+06	1.31246e+06	1.27175e+06	1.01414e+06	873405	1.15363e+06	1.32823e+06	1.308e+06	1.33683e+06	1.31798e+06	1.32274e+06	Carboxylic acids and derivatives	583-93-7	HMDB0001370	C00666	ko01100//Metabolic pathways;ko01110//Biosynthesis of secondary metabolites;ko01120//Microbial metabolism in diverse environments;ko01130//Biosynthesis of antibiotics;ko01230//Biosynthesis of amino acids;ko00300//Lysine biosynthesis	Amino acid metabolism;Global and overview maps	Metabolism
NEG_M171T782	171.138	781.626	13.03	--	Decanoic acid	--	5.71826	C10H20O2	MS1	4.93355e+06	4.64871e+06	6.28107e+06	5.16028e+06	5.22738e+06	6.31383e+06	7.04571e+06	1.05041e+07	8.23899e+06	7.46709e+06	1.02409e+07	1.54698e+07	3.65557e+06	3.34121e+06	3.83843e+06	3.50687e+06	3.58503e+06	Fatty Acyls	334-48-5	HMDB0000511	C01571	ko01100//Metabolic pathways;ko00061//Fatty acid biosynthesis	Global and overview maps;Lipid metabolism	Metabolism
NEG_M171T32	171.138	32.2571	0.54	--	--	--	--	--	--	412861	242552	237086	158114	154970	110839	100142	81860.1	71432.9	63672	77685	49765.8	440584	325055	513784	375766	413909	--	--	--	-	-	-	-
NEG_M172T106_1	171.946	106.103	1.77	--	--	--	--	--	--	1.52511e+06	2.19317e+06	611827	958802	240581	262023	300403	341211	332296	458476	287163	312873	2.04973e+06	2.3822e+06	2.0222e+06	2.24771e+06	2.18633e+06	--	--	--	-	-	-	-
NEG_M172T194	171.946	194.237	3.24	--	--	--	--	--	--	2.42665e+06	1.82791e+06	1.91209e+06	1.72573e+06	1.44101e+06	1.26839e+06	965507	762436	835244	628175	976547	460345	1.93605e+06	1.93605e+06	1.93605e+06	1.93605e+06	1.93605e+06	--	--	--	-	-	-	-
NEG_M172T421_2	171.985	421.271	7.02	--	--	--	--	--	--	1.15522e+06	1.30552e+06	1.21688e+06	1.3411e+06	1.11627e+06	1.52359e+06	1.5007e+06	1.42134e+06	1.21788e+06	818227	1.0421e+06	667862	1.32246e+06	1.48926e+06	1.24661e+06	1.40975e+06	1.36712e+06	--	--	--	-	-	-	-
NEG_M172T396_2	171.985	395.738	6.6	--	--	--	--	--	--	101368	78431.8	140289	109903	39310.4	101354	20912.2	26270.5	45781.9	13797.5	15908.3	31232.3	277300	213863	306655	241849	259970	--	--	--	-	-	-	-
NEG_M172T161	171.985	161.386	2.69	--	--	--	--	--	--	111645	61280.4	164746	122296	23486.8	43841.9	25181.3	137275	26181.8	6869.89	11264	27958.7	698554	816985	644814	778911	733588	--	--	--	-	-	-	-
NEG_M172T90	172.009	90.2296	1.5	--	2-Aminobenzenesulfonate	--	3.92358	C6H7NO3S	MS1	2.48098e+06	859447	2.96076e+06	3.25621e+06	1.73311e+06	1.40794e+06	470398	494452	365011	198125	337799	224948	7.80158e+06	7.55361e+06	7.9309e+06	7.6606e+06	7.73732e+06	--	--	--	C06333	ko01120//Microbial metabolism in diverse environments	Global and overview maps	Metabolism
NEG_M172T98	172.022	97.9347	1.63	--	Toluene-4-sulfonate	--	14.168	C7H8O3S	MS1	2.89569e+06	4.30973e+06	4.00012e+06	3.51637e+06	5.26012e+06	4.37361e+06	4.79559e+06	3.47217e+06	5.00934e+06	4.71546e+06	4.62508e+06	7.9329e+06	5.54264e+06	5.73218e+06	5.45975e+06	5.63885e+06	5.59354e+06	--	--	--	C06677	ko01100//Metabolic pathways;ko01120//Microbial metabolism in diverse environments;ko01220//Degradation of aromatic compounds	Global and overview maps	Metabolism
NEG_M172T39	172.022	39.3555	0.66	--	--	--	--	--	--	1.39937e+06	1.17993e+06	842867	1.10585e+06	539992	795284	519641	554887	411991	294978	257889	97004.4	1.65779e+06	1.59693e+06	1.67575e+06	1.62049e+06	1.63729e+06	--	--	--	-	-	-	-
NEG_M172T104	172.017	104.336	1.74	--	--	--	--	--	--	364707	200339	230249	177665	218254	134732	93031.6	114019	59697.7	88805.6	41533.6	62255	719821	513249	783294	589130	650294	--	--	--	-	-	-	-
NEG_M172T106_2	172.035	105.905	1.77	--	--	--	--	--	--	1.68625e+06	1.13792e+06	1.00509e+06	802886	542079	747989	458644	364429	359814	267515	175554	183191	1.91277e+06	1.98712e+06	1.88095e+06	1.96046e+06	1.93498e+06	--	--	--	-	-	-	-
NEG_M172T150	172.061	149.523	2.49	--	--	--	--	--	--	880090	879995	907941	838583	962229	838345	657547	846463	763393	560267	762041	889253	1.02802e+06	1.02291e+06	1.03031e+06	1.02544e+06	1.02667e+06	--	--	--	-	-	-	-
NEG_M173T411_1	172.931	410.868	6.85	--	--	--	--	--	--	98247.5	112409	84628.2	76742.4	49017.9	59193.1	46292.8	64830.4	55440.4	24108.5	21353.6	34183.3	117947	136411	111376	128748	123693	--	--	--	-	-	-	-
NEG_M173T97	172.94	97.0934	1.62	--	--	--	--	--	--	2.00602e+07	1.59743e+07	1.75639e+07	1.87161e+07	2.01504e+07	1.84872e+07	1.86959e+07	1.98897e+07	1.9861e+07	1.9367e+07	2.06441e+07	1.56087e+07	1.94403e+07	1.80302e+07	2.02008e+07	1.87641e+07	1.91083e+07	--	--	--	-	-	-	-
NEG_M173T99	172.985	99.1899	1.65	--	Shikimic acid	--	9.92962	C7H10O5	MS1	2.7436e+07	3.29703e+07	3.59529e+07	2.99455e+07	1.84643e+07	2.6643e+07	1.51443e+07	1.62502e+07	1.31681e+07	9.40351e+06	8.38082e+06	1.22878e+07	3.02818e+07	2.75967e+07	3.15329e+07	2.89037e+07	2.9578e+07	Organooxygen compounds	138-59-0	HMDB0003070	C00493	ko01100//Metabolic pathways;ko01110//Biosynthesis of secondary metabolites;ko01130//Biosynthesis of antibiotics;ko01230//Biosynthesis of amino acids;ko00400//Phenylalanine, tyrosine and tryptophan biosynthesis	Amino acid metabolism;Global and overview maps	Metabolism
NEG_M173T411_2	172.99	410.867	6.85	--	--	--	--	--	--	5.0234e+07	5.70701e+07	6.6188e+07	5.37163e+07	4.8016e+07	6.01413e+07	5.95961e+07	60742769	6.57525e+07	5.11756e+07	5.19652e+07	6.07778e+07	4.7424e+07	4.71551e+07	4.75422e+07	4.7289e+07	4.73525e+07	--	--	--	-	-	-	-
NEG_M173T91	173.008	90.7641	1.51	--	Isocitrate	--	0.984648	C6H8O7	MS1	4.81099e+06	3.92956e+06	3.38295e+06	3.36522e+06	1.65973e+06	1.60233e+06	949665	848132	3.55511e+06	797835	1.41294e+06	1.27882e+06	4.19514e+06	4.67872e+06	3.88122e+06	4.45818e+06	4.30388e+06	Carboxylic acids and derivatives	6061-97-8	HMDB0001874	C00311	ko01100//Metabolic pathways;ko01110//Biosynthesis of secondary metabolites;ko01120//Microbial metabolism in diverse environments;ko01130//Biosynthesis of antibiotics;ko01230//Biosynthesis of amino acids;ko01200//Carbon metabolism;ko01210//2-Oxocarboxylic acid metabolism;ko05230//Central carbon metabolism in cancer;ko00630//Glyoxylate and dicarboxylate metabolism;ko04922//Glucagon signaling pathwa…	Cancers;Carbohydrate metabolism;Endocrine system;Global and overview maps	Human Diseases;Metabolism;Organismal Systems
NEG_M173T104	173.025	104.435	1.74	--	--	--	--	--	--	7.65381e+06	8.52482e+06	8.2688e+06	7.1943e+06	5.32682e+06	1.30009e+07	4.42392e+07	12.7089	12.7089	12.7089	12.7089	12.7089	8.11173e+06	8.89998e+06	7.768e+06	8.50977e+06	8.32309e+06	--	--	--	-	-	-	-
NEG_M173T411_3	173.05	410.925	6.85	--	--	--	--	--	--	95481.7	127458	128844	59086	68796	69479.2	69359.7	43433.5	39213.6	33989.8	30304	1.33094e+06	120984	93539.9	136597	107577	114648	--	--	--	-	-	-	-
NEG_M173T255	173.081	254.756	4.25	--	Suberic acid	--	1.6339	C8H14O4	MS1	413549	1.63049e+06	1.19733e+06	1.22829e+06	1.69056e+06	904126	233839	762586	741431	606364	143583	514558	1.82459e+06	1.77186e+06	1.84539e+06	1.79603e+06	1.80935e+06	Fatty Acyls	505-48-6	HMDB0000893	-	-	-	-
NEG_M173T115	173.092	115.058	1.92	--	--	--	--	--	--	1.64021e+06	2.16433e+06	2.63507e+06	8.4367e+06	12.7089	12.7089	12.7089	12.7089	12.7089	12.7089	12.7089	12.7089	1.54365e+06	1.54251e+06	1.54421e+06	1.54314e+06	1.54337e+06	--	--	--	-	-	-	-
NEG_M173T141	173.092	140.964	2.35	--	--	--	--	--	--	911861	1.17092e+06	1.2796e+06	2.50384e+06	2.69108e+07	12.7089	12.7089	12.7089	12.7089	12.7089	12.7089	12.7089	3.21433e+06	3.76739e+06	3.06089e+06	3.48133e+06	3.38415e+06	--	--	--	-	-	-	-
NEG_M173T102	173.103	102.181	1.7	--	--	--	--	--	--	5.37954e+07	5.45609e+07	6.18914e+07	8.26813e+07	8.2531e+07	9.19114e+07	6.51567e+07	7.24018e+07	7.36131e+07	6.71312e+07	6.16902e+07	7.72212e+07	5.51636e+07	5.36669e+07	5.58495e+07	5.44256e+07	5.4776e+07	--	--	--	-	-	-	-
NEG_M174T396	174.001	395.993	6.6	--	--	--	--	--	--	3.20629e+06	2.74169e+06	2.37715e+06	1.73742e+06	1.44017e+06	1.27578e+06	1.20053e+06	943439	803149	504325	572105	402836	5.70096e+06	3.08479e+06	5.97293e+06	4.06823e+06	4.62769e+06	--	--	--	-	-	-	-
NEG_M174T103	174.001	103.234	1.72	--	--	--	--	--	--	6.79548e+07	5.6537e+07	3.67068e+07	3.64769e+07	1.39434e+07	2.52083e+07	2.45203e+07	3.00413e+07	6.76672e+06	1.42851e+07	7.53468e+06	2.25229e+07	6.40704e+07	3.67889e+07	7.12777e+07	4.77801e+07	5.4675e+07	--	--	--	-	-	-	-
NEG_M174T421	174.001	421.353	7.02	--	--	--	--	--	--	9.55054e+06	1.16189e+07	1.20039e+07	1.30089e+07	1.11774e+07	1.38645e+07	1.61547e+07	1.74956e+07	1.82382e+07	1.56798e+07	2.2126e+07	2.09696e+07	9.72926e+06	1.01913e+07	9.57647e+06	9.95635e+06	9.86519e+06	--	--	--	-	-	-	-
NEG_M174T194	174.001	193.573	3.23	--	--	--	--	--	--	5.54383e+06	5.93356e+06	6.05429e+06	5.46196e+06	4.74674e+06	5.93787e+06	4.90543e+06	5.18986e+06	4.62718e+06	3.30136e+06	3.38627e+06	3.33711e+06	4.48795e+06	4.64094e+06	4.42219e+06	4.56554e+06	4.52933e+06	--	--	--	-	-	-	-
NEG_M174T790	174.001	790.486	13.17	--	--	--	--	--	--	2.364e+06	1.82946e+06	8.40564e+06	505180	1.61593e+06	1.63056e+06	3.13756e+06	1.30455e+06	1.21059e+06	290439	3.55284e+06	242871	3.39146e+06	3.8473e+06	3.56797e+06	3.7447e+06	3.69133e+06	--	--	--	-	-	-	-
NEG_M174T141	174.001	140.947	2.35	--	L-Arginine	--	0.0459196	C6H14N4O2	MS1	3.7393e+06	1.01016e+06	552224	428972	238179	1.87005e+06	1.20889e+06	1.77512e+06	1.21712e+06	363902	163377	42609.9	5.44228e+06	6.49909e+06	4.89756e+06	6.06153e+06	5.72144e+06	Carboxylic acids and derivatives	-	HMDB0062762	C00062	ko01100//Metabolic pathways;ko01110//Biosynthesis of secondary metabolites;ko01130//Biosynthesis of antibiotics;ko01230//Biosynthesis of amino acids;ko02010//ABC transporters;ko05230//Central carbon metabolism in cancer;ko00330//Arginine and proline metabolism;ko04974//Protein digestion and absorption;ko00970//Aminoacyl-tRNA biosynthesis;ko00220//Arginine biosynthesis;ko00261//Monobactam biosynth…	Amino acid metabolism;Biosynthesis of other secondary metabolites;Cancers;Digestive system;Global and overview maps;Infectious diseases;Membrane transport;Metabolism of other amino acids;Neurodegenerative diseases;Translation	Environmental Information Processing;Genetic Information Processing;Human Diseases;Metabolism;Organismal Systems
NEG_M174T161	174.001	161.177	2.69	--	--	--	--	--	--	1.19745e+06	5.90042e+06	12.7089	12.7089	12.7089	12.7089	12.7089	12.7089	12.7089	12.7089	12.7089	12.7089	6.21035e+06	6.52877e+06	6.05379e+06	6.36973e+06	6.29064e+06	--	--	--	-	-	-	-
NEG_M174T206	174.021	206.133	3.44	--	--	--	--	--	--	487200	1.26714e+06	1.26543e+06	1.16293e+06	2.94302e+06	889495	644680	954007	925655	2.0528e+06	6.80121e+06	12.7089	296000	277868	301625	286745	290448	--	--	--	-	-	-	-
NEG_M174T93	174.04	93.3588	1.56	--	--	--	--	--	--	2179806432	2442417488	2885192306	3172669441	3528209955	4564922317	5123898988	8732319765	20864863202	12.7089	12.7089	12.7089	2086148225	2220371773	2024636122	2152034896	2120831934	--	--	--	-	-	-	-
NEG_M174T351	174.055	350.56	5.84	--	Phenylacetylglycine	--	2.10351	C10H11NO3	MS1	1.07411e+06	1.35015e+06	4.41953e+06	12.7089	12.7089	12.7089	12.7089	12.7089	12.7089	12.7089	12.7089	12.7089	852055	844945	858065	849056	850835	Carboxylic acids and derivatives	500-98-1	HMDB0000821	C05598	ko00360//Phenylalanine metabolism	Amino acid metabolism	Metabolism
NEG_M174T409	174.058	408.887	6.81	--	Indole-3-acetate	--	10.6515	C10H9NO2	MS1	423018	244381	219641	17659.5	11901.2	89163.3	77498.4	63855.8	43877.7	40295.3	21435.2	21230.5	554074	785877	433394	833801	625421	Indoles and derivatives	87-51-4	HMDB0000197	C00954	ko01100//Metabolic pathways;ko00380//Tryptophan metabolism	Amino acid metabolism;Global and overview maps	Metabolism
NEG_M174T189	174.076	189.169	3.15	--	Demethylated antipyrine	--	17.5289	C10H10N2O	MS1	763957	453853	473374	432659	845135	555638	390440	759700	1.21477e+06	911813	467973	692160	844990	873947	831475	859647	852526	Azoles	89-25-8	HMDB0006240	-	-	-	-
NEG_M174T102_1	174.087	101.801	1.7	--	Citrulline	--	1.28934	C6H13N3O3	MS1	492091	651957	649180	1.96819e+06	1.94187e+06	2.50791e+06	2.95776e+06	3.78834e+06	4.00636e+06	1.6079e+06	1.75693e+06	2.5724e+06	1.73591e+06	1.66189e+06	1.76393e+06	1.69782e+06	1.71467e+06	Carboxylic acids and derivatives	372-75-8	HMDB0000904	C00327	ko01100//Metabolic pathways;ko01110//Biosynthesis of secondary metabolites;ko01130//Biosynthesis of antibiotics;ko01230//Biosynthesis of amino acids;ko00220//Arginine biosynthesis	Amino acid metabolism;Global and overview maps	Metabolism
NEG_M174T94_2	174.1	93.8169	1.56	--	N-Acetylornithine	--	0.0754001	C7H14N2O3	MS1	1.24392e+07	12.7089	12.7089	12.7089	12.7089	12.7089	12.7089	12.7089	12.7089	12.7089	12.7089	12.7089	4.43295e+06	5.59991e+06	3.6071e+06	5.01708e+06	4.67264e+06	Carboxylic acids and derivatives	6205-08-09	HMDB0003357	C00437	ko01100//Metabolic pathways;ko01110//Biosynthesis of secondary metabolites;ko01130//Biosynthesis of antibiotics;ko01230//Biosynthesis of amino acids;ko01210//2-Oxocarboxylic acid metabolism;ko00220//Arginine biosynthesis	Amino acid metabolism;Global and overview maps	Metabolism
NEG_M174T102_2	174.107	102.331	1.71	--	Amino acid(Arg-)	--	27.6348	C6H14N4O2	MS1	1.71986e+06	1.66839e+06	1.75391e+06	2.23756e+06	1.75586e+06	1.81104e+06	979610	1.11288e+06	365134	747994	566048	658553	2.13851e+06	2.75803e+06	2.25388e+06	2.59097e+06	2.48367e+06	--	--	--	-	-	-	-
NEG_M175T161_1	174.894	161.088	2.68	--	--	--	--	--	--	2.82888e+06	2.28792e+06	2.27058e+06	1.92024e+06	2.02311e+06	1.90933e+06	2.23401e+06	2.61937e+06	1.51618e+06	1.08212e+06	1.0345e+06	970969	3.9806e+06	4.40463e+06	3.74535e+06	4.20923e+06	4.08463e+06	--	--	--	-	-	-	-
NEG_M175T517	174.953	516.693	8.61	--	--	--	--	--	--	8.37797e+07	2.37305e+07	5.79585e+07	4.16822e+07	1.33394e+07	1.38357e+07	2.05881e+07	6.19394e+06	1.89057e+07	4.5338e+06	2.03556e+07	3.4947e+06	7.108e+07	6.04626e+07	8.03848e+07	6.32509e+07	6.89055e+07	--	--	--	-	-	-	-
NEG_M175T161_2	174.955	160.744	2.68	Guanidinosuccinic acid	--	3.65e-26	0.984402	C5H9N3O4	MS2	8.61495e+08	905659604	8.9332e+08	1258231118	1247062690	1839793406	4176010683	110654000000	12.7089	12.7089	12.7089	12.7089	1057558413	1123256702	1027076060	1089754658	1074422466	Carboxylic acids and derivatives	6133-30-8	HMDB0003157	-	-	-	-
NEG_M175T116	174.953	116.245	1.94	--	--	--	--	--	--	9.83005e+07	9.59861e+07	5.68466e+07	6.03392e+07	1.03287e+08	1.0565e+08	1.03598e+08	2.43395e+07	2.14573e+07	9.00363e+07	6.57539e+07	1.68748e+07	432610113	4.95314e+08	3.43434e+08	5.15555e+08	4.4304e+08	--	--	--	-	-	-	-
NEG_M175T382	174.953	382.353	6.37	--	--	--	--	--	--	3.78623e+07	1.0515e+07	2.9639e+07	7.05677e+06	1.80179e+07	1.37037e+07	1.15866e+07	1.4358e+07	1.10587e+07	3.15279e+06	2.69387e+07	2.39169e+06	5.58624e+07	6.10004e+07	5.32742e+07	6.06859e+07	5.74164e+07	--	--	--	-	-	-	-
NEG_M175T204	174.953	203.628	3.39	--	--	--	--	--	--	1.35247e+08	7.9503e+07	7.58095e+07	5.29783e+07	1.93884e+07	2.73746e+07	1.28318e+07	4.21252e+07	1.05943e+07	9.86969e+07	2.91913e+07	2.56148e+07	7.56227e+07	6.75559e+07	7.57952e+07	7.03762e+07	7.19982e+07	--	--	--	-	-	-	-
NEG_M175T469	174.953	468.577	7.81	--	--	--	--	--	--	6.832e+06	5.75482e+06	4.77913e+06	3.06633e+07	5.41724e+06	1.46327e+07	2.59127e+06	2.36517e+06	2.42285e+06	1.13148e+07	1.93027e+06	8.46637e+06	6.81194e+07	3.74491e+07	7.46849e+07	4.83162e+07	5.66852e+07	--	--	--	-	-	-	-
NEG_M175T261	174.952	261.065	4.35	--	--	--	--	--	--	12.7089	12.7089	12.7089	12.7089	12.7089	12.7089	12.7089	12.7089	12.7089	12.7089	12.7089	12.7089	7.79573e+07	7.65154e+07	7.89289e+07	7.77238e+07	7.78274e+07	--	--	--	-	-	-	-
NEG_M175T318	174.953	318.5	5.31	--	--	--	--	--	--	6.54044e+07	8.11428e+07	2.8556e+07	4.20615e+07	1.14504e+07	4.6083e+07	8.66788e+06	7.37478e+06	3.25249e+07	1.60042e+07	5.22197e+06	4.71956e+06	3.92506e+07	2.57435e+07	4.79315e+07	3.19964e+07	3.62142e+07	--	--	--	-	-	-	-
NEG_M175T630	174.953	630.243	10.5	--	--	--	--	--	--	4.68017e+06	2.46359e+07	1.44539e+07	423194919	12.7089	12.7089	12.7089	12.7089	12.7089	12.7089	12.7089	12.7089	2.14752e+07	3.70386e+07	1.77054e+07	2.48258e+07	2.39628e+07	--	--	--	-	-	-	-
NEG_M175T542	174.953	542.42	9.04	--	--	--	--	--	--	2.08431e+07	4.99301e+07	2.67012e+07	1.34841e+08	1.29448e+08	1.20241e+08	7.0576e+07	5.24429e+08	12.7089	12.7089	12.7089	12.7089	5.54057e+07	6.47828e+07	5.16212e+07	6.02098e+07	5.80239e+07	--	--	--	-	-	-	-
NEG_M175T449	174.953	449.193	7.49	--	--	--	--	--	--	2.52778e+07	5.64814e+07	1.13937e+08	1.18634e+08	1675442417	12.7089	12.7089	12.7089	12.7089	12.7089	12.7089	12.7089	1.16148e+08	5.28847e+07	1.19226e+08	8.79333e+07	9.36264e+07	--	--	--	-	-	-	-
NEG_M175T403	174.955	402.75	6.71	--	--	--	--	--	--	6.20764e+07	3.85995e+08	12.7089	12.7089	12.7089	12.7089	12.7089	12.7089	12.7089	12.7089	12.7089	12.7089	1.53968e+08	1.5588e+08	1.53233e+08	1.5469e+08	1.54416e+08	--	--	--	-	-	-	-
NEG_M175T652	174.953	651.942	10.87	--	--	--	--	--	--	12.7089	12.7089	12.7089	12.7089	12.7089	12.7089	12.7089	12.7089	12.7089	12.7089	12.7089	12.7089	1.87259e+07	1.90318e+07	1.87142e+07	1.88699e+07	1.88398e+07	--	--	--	-	-	-	-
NEG_M175T612	174.953	612.114	10.2	--	--	--	--	--	--	3.21479e+07	6.32343e+06	4.38671e+06	3.07588e+06	2.34064e+06	2.00455e+07	8.55212e+06	1.30254e+06	1.15722e+06	2.81434e+06	4.68672e+06	736217	3.48575e+07	3.32485e+07	3.51659e+07	3.32174e+07	3.41882e+07	--	--	--	-	-	-	-
NEG_M175T286	174.952	285.567	4.76	--	--	--	--	--	--	4.2573e+07	4.52189e+07	8.75384e+07	2.51321e+07	1.51088e+08	2.25546e+07	7.04091e+07	4.48207e+07	2.17388e+07	2.10123e+07	1.9273e+07	1.8689e+07	7.86517e+07	4.0256e+07	9.34784e+07	6.21743e+07	6.87989e+07	--	--	--	-	-	-	-
NEG_M175T222	174.952	221.652	3.69	--	--	--	--	--	--	6.8391e+06	1.52084e+07	4.67025e+06	3.75926e+06	3.29752e+07	2.8319e+06	2.56182e+06	5.37913e+06	2.21792e+06	1.93258e+06	4.25378e+06	3.94806e+06	8.01325e+07	6.34451e+07	8.23546e+07	6.58184e+07	7.29132e+07	--	--	--	-	-	-	-
NEG_M175T588	174.953	587.966	9.8	--	--	--	--	--	--	2.08719e+07	1.08231e+07	1.2433e+07	4.9064e+07	1.80676e+07	1.87279e+07	9.48252e+07	3.53588e+07	7.28695e+07	12.7089	12.7089	12.7089	3.72619e+07	4.18177e+07	3.73268e+07	3.98414e+07	3.92495e+07	--	--	--	-	-	-	-
NEG_M175T92	174.987	91.8777	1.53	--	--	--	--	--	--	4.40874e+06	5.20188e+06	4.12783e+06	6.87316e+06	5.24808e+06	8.52208e+06	1.16964e+07	2.92881e+07	1.53202e+08	12.7089	12.7089	12.7089	6.03093e+06	5.09359e+06	6.51247e+06	5.59493e+06	5.80835e+06	--	--	--	-	-	-	-
NEG_M175T411	174.986	410.867	6.85	--	--	--	--	--	--	1.97072e+06	2.12016e+06	2.36459e+06	1.73026e+06	1.43812e+06	1.74871e+06	1.50125e+06	1.59331e+06	1.47862e+06	1.09731e+06	1.03459e+06	1.17102e+06	2.01924e+06	1.96729e+06	2.0439e+06	1.99279e+06	2.0058e+06	--	--	--	-	-	-	-
NEG_M175T99	174.983	99.1721	1.65	--	--	--	--	--	--	1.55719e+06	1.75147e+06	2.48371e+06	1.93299e+06	926184	1.17565e+07	872827	826026	953895	7.8421e+06	4.44768e+06	1.22127e+07	1.60209e+06	1.39169e+06	1.70487e+06	1.49701e+06	1.54891e+06	--	--	--	-	-	-	-
NEG_M175T37	175.016	37.0568	0.62	--	--	--	--	--	--	20870.5	17812.6	12602.3	13653.6	1.98244e+06	13958.5	1.79466e+06	8609.43	10633.2	6241.68	1.24724e+06	1.14588e+06	3.44333e+06	3.97603e+06	3.2773e+06	3.71953e+06	3.60766e+06	--	--	--	-	-	-	-
NEG_M175T161_3	175.016	160.911	2.68	--	--	--	--	--	--	4.25671e+06	2.75819e+06	3.08822e+06	3.52506e+06	3.69284e+06	5.6277e+06	3.77942e+06	1.23438e+07	1.50593e+07	2.53804e+07	12.7089	12.7089	4.70889e+06	4.9163e+06	4.59758e+06	4.81256e+06	4.75889e+06	--	--	--	-	-	-	-
NEG_M175T93	175.043	93.3657	1.56	--	N-Acetyl-L-aspartic acid	--	0.228357	C6H9NO5	MS1	1.52102e+08	1.72454e+08	2.19058e+08	2.47305e+08	3.18376e+08	5.16078e+08	1038112279	12.7089	12.7089	12.7089	12.7089	12.7089	1.39601e+08	1.53066e+08	1.3354e+08	1.46157e+08	1.43094e+08	Carboxylic acids and derivatives	997-55-7	HMDB0000812	C01042	ko01100//Metabolic pathways;ko00250//Alanine, aspartate and glutamate metabolism	Amino acid metabolism;Global and overview maps	Metabolism
NEG_M175T832	175.115	831.9	13.87	--	--	--	--	--	--	1.68247e+06	12.7089	12.7089	12.7089	12.7089	12.7089	12.7089	12.7089	12.7089	12.7089	12.7089	12.7089	740124	801689	764938	780436	777663	--	--	--	-	-	-	-
NEG_M176T36	175.959	36.1342	0.6	--	--	--	--	--	--	2.25609e+06	2.18667e+06	1.73401e+06	1.66601e+06	1.64115e+06	1.43329e+06	1.46997e+06	852819	719574	1.11035e+06	1.00917e+06	521968	2.13419e+06	1.88175e+06	2.33782e+06	2.00676e+06	2.08621e+06	--	--	--	-	-	-	-
NEG_M176T161	175.959	161.006	2.68	--	--	--	--	--	--	2.82214e+07	2.82571e+07	2.63416e+07	2.63053e+07	2.52254e+07	6.12662e+07	3.54147e+07	5.08167e+07	5.83451e+07	3.84745e+07	6.51541e+07	8.4544e+07	3.46969e+07	3.96245e+07	3.24414e+07	3.72817e+07	3.60136e+07	--	--	--	-	-	-	-
NEG_M176T114	175.959	113.671	1.89	--	--	--	--	--	--	2.33429e+06	1.65423e+06	484424	283295	1.16217e+06	247123	3.30312e+06	1.21138e+06	200871	209476	644290	375311	5.03367e+06	6.87245e+06	3.54971e+06	6.6276e+06	5.44726e+06	--	--	--	-	-	-	-
NEG_M176T75	175.959	74.6366	1.24	--	--	--	--	--	--	2.52442e+06	860076	1.64367e+06	1.2473e+06	558984	881520	768678	238663	582616	134930	224126	199497	3.02618e+06	3.18805e+06	2.98617e+06	3.15577e+06	3.08798e+06	--	--	--	-	-	-	-
NEG_M176T411	175.99	410.511	6.84	--	--	--	--	--	--	87501	73541.4	92500.3	61327.7	22642.1	30190.6	107930	38036.5	26775.7	74610.1	20875	15802.4	127148	111697	152703	116822	125030	--	--	--	-	-	-	-
NEG_M176T99	175.999	99.352	1.66	--	--	--	--	--	--	5.61161e+06	7.7827e+06	6.99256e+06	9.08157e+06	1.11269e+07	1.16505e+07	1.43132e+07	2.13028e+07	4.6973e+07	3.33129e+08	12.7089	12.7089	5.2746e+06	5.44682e+06	5.1981e+06	5.3595e+06	5.31984e+06	--	--	--	-	-	-	-
NEG_M176T206	176.037	205.744	3.43	--	N-Formyl-L-methionine	--	1.12996	C6H11NO3S	MS1	2.06581e+06	1.91324e+06	1.74055e+06	1.62954e+06	1.4896e+06	1.78467e+06	1.52847e+06	1.36315e+06	1.22207e+06	998127	1.1799e+06	1.16407e+06	1.82567e+06	1.87769e+06	1.80038e+06	1.8527e+06	1.83912e+06	Carboxylic acids and derivatives	4289-98-9	HMDB0001015	C03145	ko00270//Cysteine and methionine metabolism	Amino acid metabolism	Metabolism
NEG_M176T136	176.037	135.558	2.26	--	Salicyluric acid	--	12.0925	C9H9NO4	MS1	2.46807e+06	520734	351698	1.53321e+06	603461	349458	794455	156447	93274.3	178663	181402	178988	794254	746560	844707	763576	785936	Benzene and substituted derivatives	487-54-7	HMDB0000840	-	-	-	-
NEG_M176T93	176.044	93.3739	1.56	--	4-Methylumbelliferone	--	18.3483	C10H8O3	MS1	2.07992e+07	3.38861e+07	5.99918e+07	2.73391e+08	12.7089	12.7089	12.7089	12.7089	12.7089	12.7089	12.7089	12.7089	1.87719e+07	2.18145e+07	1.74299e+07	2.01709e+07	1.95438e+07	Coumarins and derivatives	-	HMDB0059622	-	-	-	-
NEG_M177T91_1	176.873	91.0041	1.52	--	--	--	--	--	--	3.93015e+06	4.13899e+06	4.36189e+06	4.05784e+06	2.90286e+06	4.12923e+06	3.85235e+06	3.65787e+06	2.8074e+06	2.95316e+06	3.04317e+06	1.69591e+06	3.35757e+06	3.34237e+06	3.36461e+06	3.34986e+06	3.3536e+06	--	--	--	-	-	-	-
NEG_M177T97	176.889	96.8229	1.61	--	--	--	--	--	--	1.42844e+06	1.39815e+06	1.36238e+06	1.18717e+06	964718	714279	294539	517613	335663	358755	339893	289277	1.88575e+06	1.69747e+06	1.95587e+06	1.78405e+06	1.83012e+06	--	--	--	-	-	-	-
NEG_M177T91_2	176.935	91.1767	1.52	--	--	--	--	--	--	1394787664	1297233215	1318972822	1289867528	1215226255	1310943870	1155152159	1261266961	1160030915	1004917202	1056579235	7.24072e+08	1223251040	1241885538	1214664662	1232737722	1228145147	--	--	--	-	-	-	-
NEG_M177T63	176.935	63.3965	1.06	--	--	--	--	--	--	1.19224e+07	1.26495e+06	2.73753e+06	6.08599e+06	5.31673e+06	6.88022e+06	4.05565e+06	755737	893875	1.6017e+06	1.49375e+06	72584	3.55055e+07	3.93086e+07	3.62263e+07	3.98011e+07	3.77626e+07	--	--	--	-	-	-	-
NEG_M177T37	176.959	36.989	0.62	--	--	--	--	--	--	300074	533320	173556	327876	123488	116805	88904.2	156232	144017	123149	94932.6	50119.8	577444	625563	548904	627651	590994	--	--	--	-	-	-	-
NEG_M177T115	176.959	115.028	1.92	--	--	--	--	--	--	12.7089	12.7089	12.7089	12.7089	12.7089	12.7089	12.7089	12.7089	12.7089	12.7089	12.7089	12.7089	4.94379e+06	4.46618e+06	5.29169e+06	4.86616e+06	4.90245e+06	--	--	--	-	-	-	-
NEG_M177T161	176.96	160.636	2.68	--	--	--	--	--	--	8.80353e+06	1.29174e+07	1.54912e+07	2.31838e+07	2.9195e+07	9.88004e+07	12.7089	12.7089	12.7089	12.7089	12.7089	12.7089	1.3009e+07	1.41436e+07	1.24089e+07	1.35511e+07	1.32783e+07	--	--	--	-	-	-	-
NEG_M177T91_3	176.997	91.0041	1.52	--	--	--	--	--	--	4.57826e+06	3.21668e+06	3.88387e+06	3.66919e+06	3.00783e+06	3.03934e+06	2.72743e+06	3.0881e+06	2.87108e+06	2.04504e+06	1.99937e+06	1.40301e+06	3.24989e+06	3.6117e+06	3.08808e+06	3.44817e+06	3.34957e+06	--	--	--	-	-	-	-
NEG_M177T490	177.018	489.716	8.16	--	Aesculetin	--	4.94495	C9H6O4	MS1	1.33154e+06	1.22351e+06	1.04178e+06	938873	1.14686e+06	679032	670301	515480	465189	468611	379273	745318	3.767e+06	3.89558e+06	3.68721e+06	3.84609e+06	3.79816e+06	Coumarins and derivatives	305-01-1	HMDB0030819	-	-	-	-
NEG_M177T94	177.033	94.1064	1.57	--	--	--	--	--	--	8.49565e+06	7.01153e+06	6.44113e+06	2.13268e+06	1.98886e+06	3.63577e+06	4.03284e+06	2.19082e+06	2.44733e+06	2.17502e+06	2.1644e+06	1.22638e+06	5.67498e+06	5.85011e+06	5.57439e+06	5.76787e+06	5.71683e+06	--	--	--	-	-	-	-
NEG_M177T109	177.033	109.453	1.82	--	Cysteinylglycine	--	4.69566	C5H10N2O3S	MS1	12.7089	12.7089	12.7089	12.7089	12.7089	12.7089	12.7089	12.7089	12.7089	12.7089	12.7089	12.7089	3.65526e+07	3.54314e+07	3.70976e+07	3.60095e+07	3.62733e+07	Carboxylic acids and derivatives	19246-18-5	HMDB0000078	C01419	ko01100//Metabolic pathways;ko00480//Glutathione metabolism	Global and overview maps;Metabolism of other amino acids	Metabolism
NEG_M177T603	177.039	602.987	10.05	Gluconic acid	--	0.312483	5.77009	C6H12O7	MS2	12.7089	12.7089	12.7089	12.7089	12.7089	12.7089	12.7089	12.7089	12.7089	12.7089	12.7089	12.7089	5.7762e+06	6.62778e+06	5.10906e+06	5.88055e+06	5.82982e+06	Organooxygen compounds	526-95-4	HMDB0000625	C00257	ko01100//Metabolic pathways;ko01110//Biosynthesis of secondary metabolites;ko01120//Microbial metabolism in diverse environments;ko01130//Biosynthesis of antibiotics;ko01200//Carbon metabolism;ko00030//Pentose phosphate pathway	Carbohydrate metabolism;Global and overview maps	Metabolism
NEG_M177T674	177.04	673.698	11.23	Gulonic acid	--	0.000812204	2.31018	C6H12O7	MS2	9.47056e+06	1.29318e+08	12.7089	12.7089	12.7089	12.7089	12.7089	12.7089	12.7089	12.7089	12.7089	12.7089	7.02904e+06	6.55491e+06	7.50364e+06	6.94158e+06	6.98822e+06	Hydroxy acids and derivatives	20246-53-1	HMDB0003290	C00800	ko01100//Metabolic pathways;ko00040//Pentose and glucuronate interconversions;ko00053//Ascorbate and aldarate metabolism	Carbohydrate metabolism;Global and overview maps	Metabolism
NEG_M177T661	177.039	661.378	11.02	--	--	--	--	--	--	12.7089	12.7089	12.7089	12.7089	12.7089	12.7089	12.7089	12.7089	12.7089	12.7089	12.7089	12.7089	4.0208e+06	3.35055e+06	4.94985e+06	3.89424e+06	3.96758e+06	--	--	--	-	-	-	-
NEG_M177T705	177.039	705.035	11.75	--	--	--	--	--	--	1.37075e+06	1.28014e+06	2.32697e+06	989404	3.9171e+06	4.61016e+06	5.96051e+06	2.84233e+06	647487	608022	530648	527762	4.47085e+06	3.31058e+06	6.54749e+06	3.9159e+06	4.33146e+06	--	--	--	-	-	-	-
NEG_M177T769	177.039	768.827	12.81	--	--	--	--	--	--	2.91354e+07	12.7089	12.7089	12.7089	12.7089	12.7089	12.7089	12.7089	12.7089	12.7089	12.7089	12.7089	7.32614e+06	8.17314e+06	6.74465e+06	7.43507e+06	7.38433e+06	--	--	--	-	-	-	-
NEG_M177T734	177.039	734.334	12.24	--	--	--	--	--	--	1.32711e+07	2.89868e+06	8.48152e+06	7.56449e+06	7.69337e+06	7.00117e+06	1.73796e+06	1.43992e+07	1.4647e+06	1.34941e+06	1.3014e+06	1.11128e+06	3.47296e+06	2.64986e+06	4.57038e+06	3.06293e+06	3.35793e+06	--	--	--	-	-	-	-
NEG_M177T719	177.039	718.929	11.98	--	--	--	--	--	--	2.24647e+07	12.7089	12.7089	12.7089	12.7089	12.7089	12.7089	12.7089	12.7089	12.7089	12.7089	12.7089	5.91443e+06	6.71967e+06	5.40698e+06	6.03856e+06	5982923	--	--	--	-	-	-	-
NEG_M177T745	177.039	744.797	12.41	--	--	--	--	--	--	1.30705e+06	6.04232e+06	8.36838e+06	4.0659e+06	12.7089	12.7089	12.7089	12.7089	12.7089	12.7089	12.7089	12.7089	6.9723e+06	5.99878e+06	8.20692e+06	6.74214e+06	6.87906e+06	--	--	--	-	-	-	-
NEG_M177T623	177.039	623.306	10.39	D-Altronate	--	0.00823926	5.31874	C6H12O7	MS2	12.7089	12.7089	12.7089	12.7089	12.7089	12.7089	12.7089	12.7089	12.7089	12.7089	12.7089	12.7089	7.06105e+06	8.51147e+06	6.14139e+06	7.19646e+06	7.13291e+06	--	--	--	C00817	ko01100//Metabolic pathways;ko00040//Pentose and glucuronate interconversions	Carbohydrate metabolism;Global and overview maps	Metabolism
NEG_M177T814	177.039	814.02	13.57	--	3,7-Dimethyluric acid	--	14.0495	C7H8N4O3	MS1	1.7769e+06	1.67585e+07	12.7089	12.7089	12.7089	12.7089	12.7089	12.7089	12.7089	12.7089	12.7089	12.7089	4.64353e+06	7.27036e+06	3.89382e+06	5.33433e+06	5.13718e+06	Imidazopyrimidines	13087-49-5	HMDB0001982	C16360	ko00232//Caffeine metabolism	Biosynthesis of other secondary metabolites	Metabolism
NEG_M177T749	177.091	749.092	12.48	--	--	--	--	--	--	2.9926e+06	2.51773e+06	3.12591e+06	3.36501e+06	2.81239e+06	3.16321e+06	2.94029e+06	3.01272e+06	3.30618e+06	3.741e+06	3.62481e+06	4.14128e+06	2.02728e+06	1.98933e+06	2.04991e+06	2.0092e+06	2.01884e+06	--	--	--	-	-	-	-
NEG_M177T589	177.091	588.976	9.82	--	--	--	--	--	--	439295	620464	1.24881e+06	3.45012e+07	12.7089	12.7089	12.7089	12.7089	12.7089	12.7089	12.7089	12.7089	365047	362933	365905	364121	364506	--	--	--	-	-	-	-
NEG_M178T91	177.939	91.0041	1.52	--	--	--	--	--	--	3.21784e+06	2.61681e+06	4.36799e+06	3.83264e+06	5.5697e+06	8.45725e+06	1.27718e+07	5.43885e+07	12.7089	12.7089	12.7089	12.7089	2.06941e+06	1.7332e+06	2.2361e+06	1.91921e+06	1.98998e+06	--	--	--	-	-	-	-
NEG_M178T159	177.951	159.383	2.66	--	--	--	--	--	--	3.1117e+06	12.7089	12.7089	12.7089	12.7089	12.7089	12.7089	12.7089	12.7089	12.7089	12.7089	12.7089	1.04617e+06	1.35755e+06	866348	1.1823e+06	1.11332e+06	--	--	--	-	-	-	-
NEG_M178T103	177.97	102.707	1.71	--	--	--	--	--	--	12.7089	12.7089	12.7089	12.7089	12.7089	12.7089	12.7089	12.7089	12.7089	12.7089	12.7089	12.7089	3.80315e+06	4.36159e+06	3.49306e+06	4.08842e+06	3.93622e+06	--	--	--	-	-	-	-
NEG_M178T125	178.017	125.246	2.09	--	--	--	--	--	--	176710	176760	120820	158669	145096	93949.1	105763	119004	74156.1	55325.8	36662	63292.9	327065	299981	339521	311462	319550	--	--	--	-	-	-	-
NEG_M178T519	178.026	519.093	8.65	D-Gulono-1,4-lactone	--	0.00543007	0.953239	C6H10O6	MS2	1.96433e+06	1.35264e+06	917916	685826	547524	438128	325516	285623	284991	238190	200146	184562	3.84516e+06	3.04548e+06	4.35445e+06	2.02591e+06	3.61415e+06	--	--	--	-	-	-	-
NEG_M178T477	178.026	476.954	7.95	--	--	--	--	--	--	1.77615e+06	1911122	2.17562e+06	2.39396e+06	2.50649e+06	2.812e+06	3.30351e+06	3.99639e+06	4.54558e+06	6.84177e+06	13809598	9.47366e+07	1.5421e+06	1.46561e+06	1.58103e+06	1.50539e+06	1.52353e+06	--	--	--	-	-	-	-
NEG_M178T104	178.037	104.369	1.74	--	Isoxanthopterin	--	1.68702	C6H5N5O2	MS1	12.7089	12.7089	12.7089	12.7089	12.7089	12.7089	12.7089	12.7089	12.7089	12.7089	12.7089	12.7089	825284	1.10994e+06	689986	922840	882346	Pteridines and derivatives	529-69-1	HMDB0000704	-	-	-	-
NEG_M178T121	178.053	121.097	2.02	--	Cyclamic acid	--	9.23308	C6H13NO3S	MS1	213466	193852	191238	2.99776e+06	2.97536e+06	2.98079e+06	5.13216e+06	5.21001e+06	5.30311e+06	1.92113e+06	1.89265e+06	1.8647e+06	4.77444e+06	4.49884e+06	4.91293e+06	4.63017e+06	4.70417e+06	Sulfamic acid derivatives	100-88-9	HMDB0031340	C02824	ko01120//Microbial metabolism in diverse environments	Global and overview maps	Metabolism
NEG_M178T362	178.051	361.642	6.03	--	Hippuric acid	--	2.01866	C9H9NO3	MS1	3.09352e+06	2.55509e+06	2.62587e+06	3.58223e+06	2.72127e+06	2.64586e+06	2.64625e+06	2.76096e+06	2.99186e+06	2.55987e+06	3.0259e+06	2.75996e+06	2.64572e+06	2.71562e+06	2.61269e+06	2.68111e+06	2.66381e+06	Benzene and substituted derivatives	495-69-2	HMDB0000714	C01586	ko00360//Phenylalanine metabolism	Amino acid metabolism	Metabolism
NEG_M178T249	178.05	249.337	4.16	--	--	--	--	--	--	5.04039e+06	4.26047e+06	4.75853e+06	3.53287e+06	3.7905e+06	3.40852e+06	2.48082e+06	2.22901e+06	2.14909e+06	1.92741e+06	1.85373e+06	1.61926e+06	1.37225e+07	1.38361e+07	1.36686e+07	1.37842e+07	1.37529e+07	--	--	--	-	-	-	-
NEG_M178T749	178.095	748.836	12.48	--	--	--	--	--	--	185991	150980	172402	119330	113981	89997.2	69648.2	49639.6	51038.5	57851.7	48840.6	28082.8	160428	133638	172076	146205	153063	--	--	--	-	-	-	-
NEG_M179T477	178.528	477.132	7.95	--	--	--	--	--	--	146714	101799	98050.6	88913.7	74558.3	66215	44662.2	30711.1	26198.9	6515.22	4692.03	7418.01	224396	222466	225378	223021	223853	--	--	--	-	-	-	-
NEG_M179T159	178.864	158.606	2.64	--	--	--	--	--	--	1.60479e+06	1.12888e+06	3.64709e+06	5.02019e+06	3.58081e+06	4.58673e+07	12.7089	12.7089	12.7089	12.7089	12.7089	12.7089	2.97288e+06	3.05817e+06	2.95651e+06	3.01896e+06	3.00313e+06	--	--	--	-	-	-	-
NEG_M179T97	178.886	96.9474	1.62	--	--	--	--	--	--	1.11681e+06	878763	886436	2.12933e+06	1.57017e+06	1.29636e+06	112475	118594	216957	51123.5	84799.8	102359	1.02078e+06	867818	1.10054e+06	939305	982284	--	--	--	-	-	-	-
NEG_M179T91	178.939	91.1767	1.52	--	--	--	--	--	--	1.9572e+07	1.79272e+07	1.78658e+07	1.8581e+07	1.72528e+07	1.99899e+07	1.67359e+07	19063306	1.79525e+07	1.4968e+07	1.65585e+07	1.16941e+07	1.67813e+07	1.61817e+07	1.70458e+07	1.64826e+07	1.66225e+07	--	--	--	-	-	-	-
NEG_M179T120	178.948	119.789	2	--	Theobromine	--	0.456694	C7H8N4O2	MS1	1.07604e+07	2.69676e+06	3.63982e+06	1.91234e+07	1.78971e+07	12.7089	12.7089	12.7089	12.7089	12.7089	12.7089	12.7089	9.72828e+06	8.42858e+06	1.16411e+07	9.33432e+06	9.59042e+06	Imidazopyrimidines	83-67-0	HMDB0002825	C07480	ko01100//Metabolic pathways;ko01110//Biosynthesis of secondary metabolites;ko01120//Microbial metabolism in diverse environments;ko00232//Caffeine metabolism	Biosynthesis of other secondary metabolites;Global and overview maps	Metabolism
NEG_M179T161	178.948	161.173	2.69	--	--	--	--	--	--	2.12019e+07	2.00784e+07	2.22133e+07	2.14108e+07	2.47415e+07	4.17331e+07	7.49464e+07	375576509	12.7089	12.7089	12.7089	12.7089	2.3593e+07	2.52151e+07	2.28044e+07	2.43837e+07	2.39991e+07	--	--	--	-	-	-	-
NEG_M179T37	178.948	36.6101	0.61	--	--	--	--	--	--	1.58879e+06	3.18654e+06	1.33191e+07	12.7089	12.7089	12.7089	12.7089	12.7089	12.7089	12.7089	12.7089	12.7089	1.14331e+06	1.19345e+06	1.11723e+06	1.16498e+06	1.15465e+06	--	--	--	-	-	-	-
NEG_M179T73	178.956	73.0885	1.22	--	--	--	--	--	--	502858	273649	704325	265488	67914.1	204189	163780	216995	118288	107872	79506.2	282880	1.10407e+06	940507	1.14881e+06	984587	1.0446e+06	--	--	--	-	-	-	-
NEG_M179T104	179.033	104.12	1.74	--	Vanillylmandelic acid	--	1.46554	C9H10O5	MS1	2.65254e+06	5.00403e+06	3.42121e+06	8.71823e+06	12.7089	12.7089	12.7089	12.7089	12.7089	12.7089	12.7089	12.7089	2.81987e+06	2.71653e+06	2.8395e+06	2.76966e+06	2.78526e+06	Phenols	1955-10-07	HMDB0000291	C05584	ko01100//Metabolic pathways;ko00350//Tyrosine metabolism	Amino acid metabolism;Global and overview maps	Metabolism
NEG_M179T98	179.055	97.5623	1.63	D-Mannose	--	1.8e-08	1.41804	C6H12O6	MS2	8.127e+07	1.00586e+08	9.79119e+07	1.09886e+08	1.36454e+08	1.29282e+08	1.20762e+08	1.86166e+08	2.34006e+08	4.00171e+08	2170676324	12.7089	1.23725e+08	8.53181e+07	1.39637e+08	1.07165e+08	1.14107e+08	Organooxygen compounds	3458-28-4	HMDB0000169	C00159	ko01100//Metabolic pathways;ko02010//ABC transporters;ko00520//Amino sugar and nucleotide sugar metabolism;ko00051//Fructose and mannose metabolism;ko00052//Galactose metabolism;ko04142//Lysosome	Carbohydrate metabolism;Global and overview maps;Membrane transport;Transport and catabolism	Cellular Processes;Environmental Information Processing;Metabolism
NEG_M179T836	179.054	836.444	13.94	--	--	--	--	--	--	3.34394e+07	1.73902e+07	3.14182e+07	3.01989e+07	7.24212e+06	1.54421e+07	2.81755e+07	4.14156e+06	8.01145e+06	1.65002e+07	3.43719e+06	1.95861e+06	3.73424e+07	3.08552e+07	5.55309e+07	3.20729e+07	3.6584e+07	--	--	--	-	-	-	-
NEG_M179T641	179.057	641.234	10.69	Alpha-D-Glucose	--	1.02e-08	2.17092	C6H12O6	MS2	4.10185e+07	3.9999e+07	5.16398e+06	3.75645e+06	2.83553e+06	9.83432e+06	5.45895e+06	9.30657e+06	3.84905e+06	1.06264e+06	938778	1.83898e+06	2.97983e+07	3.4637e+07	2.31279e+07	3.69263e+07	3.06249e+07	Organooxygen compounds	492-62-6	HMDB0003345	C00267	ko01100//Metabolic pathways;ko01110//Biosynthesis of secondary metabolites;ko01120//Microbial metabolism in diverse environments;ko01130//Biosynthesis of antibiotics;ko01200//Carbon metabolism;ko00520//Amino sugar and nucleotide sugar metabolism;ko00051//Fructose and mannose metabolism;ko00052//Galactose metabolism;ko00010//Glycolysis / Gluconeogenesis;ko04964//Proximal tubule bicarbonate reclama…	Carbohydrate metabolism;Excretory system;Global and overview maps	Metabolism;Organismal Systems
NEG_M179T681	179.056	680.698	11.34	--	--	--	--	--	--	2.91685e+07	4.62437e+06	2.67283e+07	3.33102e+06	8.57759e+06	986088	2.4427e+06	2.67914e+06	531161	1.96022e+06	386800	968090	9.00563e+07	6.51796e+07	8.26601e+07	6.69889e+07	7.42806e+07	--	--	--	-	-	-	-
NEG_M179T696	179.056	695.871	11.6	--	--	--	--	--	--	1.65129e+07	9.63731e+06	1.14996e+07	2.04327e+06	1.78135e+06	7.07024e+06	972713	1.24182e+06	5.75228e+06	5.51599e+06	3.60069e+06	3.76395e+06	2.85228e+07	2.12984e+07	3.8451e+07	2.51005e+07	2.75474e+07	--	--	--	-	-	-	-
NEG_M179T721	179.07	721.428	12.02	--	2-Amino-3-methylimidazo[4,5-f]quinoline	--	9.79593	C11H10N4	MS1	1.22395e+06	957091	1.06439e+06	1.27929e+06	1.36116e+06	1.23107e+06	956421	806028	1.0328e+06	925897	737488	677143	1.05826e+06	1.04495e+06	1.06526e+06	1.05157e+06	1.05501e+06	Quinolines and derivatives	76180-96-6	HMDB0029706	C19180	ko05204//Chemical carcinogenesis	Cancers	Human Diseases
NEG_M179T486	179.07	486.017	8.1	--	Acetylisoniazid	--	5.14282	C8H9N3O2	MS1	4.69931e+06	12.7089	12.7089	12.7089	12.7089	12.7089	12.7089	12.7089	12.7089	12.7089	12.7089	12.7089	487110	632615	445787	541144	524185	Pyridines and derivatives	1078-38-2	HMDB0041821	C07585	ko00983//Drug metabolism - other enzymes	Xenobiotics biodegradation and metabolism	Metabolism
NEG_M179T791	179.107	791.39	13.19	--	Iproniazid	--	4.42312	C9H13N3O	MS1	6.85016e+06	6.2212e+06	5.59867e+06	5.68284e+06	5.32792e+06	4.57945e+06	4.19591e+06	4.40062e+06	3.86356e+06	3.13859e+06	3.22518e+06	2.42358e+06	6.64557e+06	6.4118e+06	6.76627e+06	6.52698e+06	6.58764e+06	--	--	--	-	-	-	-
NEG_M180T164	180.002	164.364	2.74	--	L-Tyrosine	--	0.457866	C9H11NO3	MS1	126025	154564	240075	232260	254995	220529	141128	154409	185978	217929	7001.27	242967	173448	148300	185453	161568	167204	Carboxylic acids and derivatives	60-18-4	HMDB0000158	C00082	ko01100//Metabolic pathways;ko01110//Biosynthesis of secondary metabolites;ko01130//Biosynthesis of antibiotics;ko01230//Biosynthesis of amino acids;ko00350//Tyrosine metabolism;ko01210//2-Oxocarboxylic acid metabolism;ko05230//Central carbon metabolism in cancer;ko04974//Protein digestion and absorption;ko00360//Phenylalanine metabolism;ko00970//Aminoacyl-tRNA biosynthesis;ko00400//Phenylalanine…	Amino acid metabolism;Biosynthesis of other secondary metabolites;Cancers;Digestive system;Endocrine system;Global and overview maps;Metabolism of cofactors and vitamins;Metabolism of other amino acids;Nervous system;Neurodegenerative diseases;Substance dependence;Translation	Genetic Information Processing;Human Diseases;Metabolism;Organismal Systems
NEG_M180T112	180.033	112.265	1.87	--	Clavulanate	--	16.1091	C8H9NO5	MS1	1.83675e+07	1.71336e+07	2.20144e+07	1.87221e+07	1.63266e+07	3.02959e+07	1.73095e+07	1.73643e+07	1.82723e+07	1.83299e+07	2.55768e+07	2.01131e+07	1.08568e+07	1.03401e+07	1.10897e+07	1.05978e+07	1.07209e+07	Carboxylic acids and derivatives	58001-44-8	HMDB0014904	C06662	ko01130//Biosynthesis of antibiotics	Global and overview maps	Metabolism
NEG_M180T98	180.059	97.5369	1.63	--	myo-Inositol	--	0.143494	C6H12O6	MS1	2.58577e+06	3.41017e+06	3.45959e+06	2.69112e+06	3.9728e+06	4.2362e+06	1.46261e+06	2.89184e+06	3.32793e+06	2.02426e+06	2.67315e+06	2.7026e+06	4.94156e+06	4.58646e+06	5.0878e+06	4.77318e+06	4.84718e+06	Organooxygen compounds	87-89-8	HMDB0000211	C00137	ko01100//Metabolic pathways;ko01120//Microbial metabolism in diverse environments;ko01130//Biosynthesis of antibiotics;ko02010//ABC transporters;ko00052//Galactose metabolism;ko00053//Ascorbate and aldarate metabolism;ko00562//Inositol phosphate metabolism;ko04070//Phosphatidylinositol signaling system	Carbohydrate metabolism;Global and overview maps;Membrane transport;Signal transduction	Environmental Information Processing;Metabolism
NEG_M180T165_1	180.065	165.454	2.76	--	--	--	--	--	--	8.27141e+07	9.51488e+07	1.00427e+08	1.08263e+08	1.1459e+08	1.17236e+08	8.71155e+07	8.99707e+07	9.00316e+07	9.21036e+07	9.14742e+07	1.07287e+08	8.76391e+07	8.71679e+07	8.78632e+07	8.74031e+07	8.75183e+07	--	--	--	-	-	-	-
NEG_M180T791	180.11	790.869	13.18	--	--	--	--	--	--	643877	1.0642e+06	367559	1.87458e+06	12.7089	12.7089	12.7089	12.7089	12.7089	12.7089	12.7089	12.7089	504434	387060	604179	464327	486992	--	--	--	-	-	-	-
NEG_M181T158_1	180.848	157.798	2.63	--	--	--	--	--	--	346499	1.19274e+06	1.44348e+06	1.15629e+06	992548	1.75039e+06	1.96857e+06	2.35712e+06	2.40366e+06	1.8297e+06	3.0195e+06	4.19473e+06	2.80552e+06	2.20422e+06	2.39811e+06	2.30499e+06	2.3248e+06	--	--	--	-	-	-	-
NEG_M181T101	180.93	100.714	1.68	--	--	--	--	--	--	2.68835e+06	3.32876e+06	410200	406940	3.01582e+06	317493	993341	182457	177066	905332	1.56426e+06	795506	2.62968e+06	3.15553e+06	2.33555e+06	2.93372e+06	2.76189e+06	--	--	--	-	-	-	-
NEG_M181T33	180.972	32.9029	0.55	Acetylcholine chloride	--	9.25e-10	1.63551	C7H16NO2. Cl	MS2	2.50324e+07	2.11585e+07	2.48416e+07	2.2581e+07	2.01988e+07	1.4721e+07	1.44035e+07	1.2279e+07	1.37111e+07	9.80859e+06	9.52979e+06	9.72256e+06	2.73854e+07	2.62833e+07	2.80426e+07	2.68053e+07	2.71286e+07	Organonitrogen compounds	51-84-3	HMDB0000895	-	-	-	-
NEG_M181T98	180.972	98.2331	1.64	--	Sorbitol	--	0.324639	C6H14O6	MS1	1.33198e+08	1.23389e+08	1.12869e+08	122353796	1.37582e+08	1.11013e+08	1.22235e+08	1.23007e+08	1.25801e+08	1.10918e+08	1.03699e+08	1.05123e+08	1.37413e+08	1.36163e+08	1.38063e+08	1.36783e+08	1.37106e+08	Organooxygen compounds	50-70-4	HMDB0000247	C00794	ko01100//Metabolic pathways;ko02010//ABC transporters;ko00051//Fructose and mannose metabolism;ko00052//Galactose metabolism	Carbohydrate metabolism;Global and overview maps;Membrane transport	Environmental Information Processing;Metabolism
NEG_M181T396	181.005	395.993	6.6	--	MCPA	--	2.5105	C9H9ClO3	MS1	1.05253e+07	1.13708e+07	1.23427e+07	1.27915e+07	1.47967e+07	1.6146e+07	1.8678e+07	2.41958e+07	3.26289e+07	5.28703e+07	1.56712e+08	12.7089	9.88135e+06	1.01122e+07	9.77334e+06	9.99324e+06	9.94002e+06	--	--	--	-	-	-	-
NEG_M181T102_1	181.007	101.735	1.7	--	--	--	--	--	--	2.03343e+06	2.6258e+06	2.36784e+06	4.34942e+06	7.30004e+06	1.02917e+07	1.95788e+07	12.7089	12.7089	12.7089	12.7089	12.7089	873610	1.16033e+06	752504	1.02922e+06	954317	--	--	--	-	-	-	-
NEG_M181T112	181.036	112.387	1.87	--	--	--	--	--	--	733457	716866	786605	459994	378825	885151	310557	482938	381480	268656	401502	562117	456433	334973	536513	400052	431334	--	--	--	-	-	-	-
NEG_M181T387	181.043	386.571	6.44	--	--	--	--	--	--	1.18101e+06	1.18497e+06	814593	978343	3.1252e+06	2.55473e+06	1.20978e+06	1.36937e+06	1.28248e+06	2.65439e+06	2.66783e+06	3.13271e+06	1.07873e+06	1.10537e+06	1.06692e+06	1.09225e+06	1.08584e+06	--	--	--	-	-	-	-
NEG_M181T188	181.051	188.3	3.14	--	2',6'-Dihydroxy-4'-methoxyacetophenone	--	0.579068	C9H10O4	MS1	7.00021e+06	7.57075e+06	7.65187e+06	7.89936e+06	8.07644e+06	7.80918e+06	9.51268e+06	9.60873e+06	1.01392e+07	9.01694e+06	1.0748e+07	9.40599e+06	8.27837e+06	8.39444e+06	8.22212e+06	8.33736e+06	8.3081e+06	Organooxygen compounds	7507-89-3	HMDB0029646	-	-	-	-
NEG_M181T165	181.07	165.119	2.75	--	L-Iditol	--	11.7409	C6H14O6	MS1	1.11778e+07	9.35808e+06	1.0148e+07	1.11589e+07	1.0702e+07	1.14597e+07	8.18405e+06	7.73724e+06	7.80737e+06	7.35039e+06	8.11938e+06	7.57076e+06	9.38025e+06	9.28363e+06	9.42776e+06	9.33157e+06	9.3558e+06	Organooxygen compounds	488-45-9	HMDB0011632	-	-	-	-
NEG_M181T102_2	181.071	101.662	1.69	--	--	--	--	--	--	5.99092e+08	574260134	5.17539e+08	7.20988e+08	7.37658e+08	7.17516e+08	4.06226e+08	4.56711e+08	4.718e+08	4.87055e+08	613269235	5.14793e+08	4.28747e+08	4.70644e+08	4.06245e+08	4.50229e+08	4.38971e+08	--	--	--	-	-	-	-
NEG_M181T34	181.071	33.7246	0.56	--	Galactitol	--	5.20675	C6H14O6	MS1	3.21899e+06	1.55676e+06	6.92817e+06	1.56497e+07	12.7089	12.7089	12.7089	12.7089	12.7089	12.7089	12.7089	12.7089	2.53733e+06	2.3363e+06	2.51832e+06	2.41499e+06	2.44039e+06	Organooxygen compounds	488-45-9	HMDB0011632	C01697	ko01100//Metabolic pathways;ko00052//Galactose metabolism	Carbohydrate metabolism;Global and overview maps	Metabolism
NEG_M181T534	181.086	534.456	8.91	--	Dacarbazine	--	9.90428	C6H10N6O	MS1	12.7089	12.7089	12.7089	12.7089	12.7089	12.7089	12.7089	12.7089	12.7089	12.7089	12.7089	12.7089	335874	520545	277023	392321	374628	Carboxylic acids and derivatives	4342-03-04	HMDB0014989	-	-	-	-
NEG_M181T102_3	181.135	101.724	1.7	--	--	--	--	--	--	1.33491e+06	559508	608791	763926	608072	430473	229846	243991	221929	170378	216524	183207	1.05504e+06	1.03964e+06	1.06534e+06	1.04446e+06	1.05135e+06	--	--	--	-	-	-	-
NEG_M182T158	181.849	158.09	2.63	--	--	--	--	--	--	2.403e+06	1.20306e+06	1.42649e+06	267204	810637	1.4367e+06	369521	1.31716e+06	1.19069e+06	196342	116721	768848	3.01693e+06	2.25654e+06	2.8953e+06	2.56732e+06	2.63816e+06	--	--	--	-	-	-	-
NEG_M182T104	181.946	104.036	1.73	--	--	--	--	--	--	12.7089	12.7089	12.7089	12.7089	12.7089	12.7089	12.7089	12.7089	12.7089	12.7089	12.7089	12.7089	458788	509739	468056	492775	486209	--	--	--	-	-	-	-
NEG_M182T122	181.946	121.562	2.03	--	--	--	--	--	--	12.7089	12.7089	12.7089	12.7089	12.7089	12.7089	12.7089	12.7089	12.7089	12.7089	12.7089	12.7089	1.37024e+06	711132	1.37372e+06	1.07667e+06	1.12845e+06	--	--	--	-	-	-	-
NEG_M182T89	181.946	88.8305	1.48	--	--	--	--	--	--	1.1956e+06	1.54469e+06	1.79792e+06	1.94701e+06	352046	2.76803e+06	1.4492e+07	12.7089	12.7089	12.7089	12.7089	12.7089	2.09314e+06	2.24542e+06	1.99974e+06	2.16245e+06	2.12563e+06	--	--	--	-	-	-	-
NEG_M182T98_1	181.965	97.943	1.63	--	--	--	--	--	--	3.0538e+07	3.30624e+07	3.57234e+07	3.94327e+07	4.68081e+07	6.04945e+07	7.90204e+07	1.48747e+08	65579594519	12.7089	12.7089	12.7089	2.43082e+07	2.54281e+07	2.37633e+07	2.48465e+07	2.45864e+07	--	--	--	-	-	-	-
NEG_M182T98_2	181.976	98.0333	1.63	--	--	--	--	--	--	3.66159e+06	9.20223e+06	5.73305e+06	1.04833e+07	2.63467e+07	12.7089	12.7089	12.7089	12.7089	12.7089	12.7089	12.7089	4.16503e+06	4.37962e+06	4.0468e+06	4.26056e+06	4.21298e+06	--	--	--	-	-	-	-
NEG_M182T396	182.009	395.744	6.6	--	L-Homocysteic acid	--	22.789	C4H9NO5S	MS1	802349	940595	844397	1.00229e+06	916682	1.28318e+06	972580	1.2209e+06	1.36479e+06	1.36402e+06	1.44997e+06	1.60809e+06	920496	899586	931058	910394	915383	Carboxylic acids and derivatives	14857-77-3	HMDB0002205	-	-	-	-
NEG_M182T480	182.009	480.5	8.01	--	--	--	--	--	--	745159	651768	728740	1.12487e+06	1.00624e+06	1.07595e+06	1.02327e+06	1.13537e+06	1.46381e+06	1.54443e+06	2.30501e+06	3.01361e+06	703824	801695	659460	753462	729672	--	--	--	-	-	-	-
NEG_M182T112	182.028	112.452	1.87	--	2,4-Dinitrotoluene	--	23.5834	C7H6N2O4	MS1	1.09362e+06	12.7089	12.7089	12.7089	12.7089	12.7089	12.7089	12.7089	12.7089	12.7089	12.7089	12.7089	218637	240344	205608	226360	222644	--	--	--	C11006	ko01120//Microbial metabolism in diverse environments;ko01220//Degradation of aromatic compounds	Global and overview maps	Metabolism
NEG_M182T511	182.035	511.489	8.52	--	--	--	--	--	--	37494.7	39797	28063.5	46230.4	43329.7	32231.4	32192.7	35366.8	16295.8	21654.6	25755.9	14375.9	86221.2	89797.9	83938.4	88318	87058.5	--	--	--	-	-	-	-
NEG_M182T108	182.043	107.668	1.79	--	--	--	--	--	--	3.6058e+06	4.20683e+06	4.31234e+06	7.46118e+06	7.52283e+06	9.67432e+06	8.71926e+06	1.90919e+07	2.5785e+07	1.38177e+07	2.09926e+07	1.11343e+08	3.39787e+06	2.77515e+06	3.72226e+06	3.12212e+06	3.25506e+06	--	--	--	-	-	-	-
NEG_M182T361	182.045	361.488	6.02	--	4-Pyridoxate	--	5.18005	C8H9NO4	MS1	1.33504e+06	1.20899e+06	1.25564e+06	1.11837e+06	972443	924840	1.48282e+06	898995	808653	591336	656487	502077	1.34583e+06	1.39148e+06	1.32281e+06	1.36969e+06	1.35744e+06	Pyridines and derivatives	82-82-6	HMDB0000017	C00847	ko01100//Metabolic pathways;ko01120//Microbial metabolism in diverse environments;ko00750//Vitamin B6 metabolism	Global and overview maps;Metabolism of cofactors and vitamins	Metabolism
NEG_M182T734	182.057	733.511	12.23	--	3-(4-Hydroxyphenyl)lactate	--	2.30953	C9H10O4	MS1	1.08844e+06	1.41845e+06	1.63668e+06	1.91276e+06	3.16361e+06	6.61147e+06	12.7089	12.7089	12.7089	12.7089	12.7089	12.7089	1.0619e+06	940996	1.16905e+06	1.01128e+06	1.0421e+06	Phenylpropanoic acids	306-23-0	HMDB0000755	C03672	ko01110//Biosynthesis of secondary metabolites;ko00350//Tyrosine metabolism;ko00130//Ubiquinone and other terpenoid-quinone biosynthesis	Amino acid metabolism;Global and overview maps;Metabolism of cofactors and vitamins	Metabolism
NEG_M182T188	182.053	188.262	3.14	--	Homovanillate	--	26.0577	C9H10O4	MS1	691184	625506	647666	671418	865172	828635	895138	1.04766e+06	1.11845e+06	1.23985e+06	1.42033e+06	1.3567e+06	698313	688383	702745	693376	695700	Phenols	306-08-1	HMDB0000118	C05582	ko01100//Metabolic pathways;ko00350//Tyrosine metabolism;ko04728//Dopaminergic synapse	Amino acid metabolism;Global and overview maps;Nervous system	Metabolism;Organismal Systems
NEG_M182T102	182.074	101.681	1.69	--	Mannitol	--	0.119131	C6H14O6	MS1	3.81802e+07	3.64268e+07	3.24301e+07	4.37618e+07	4.48939e+07	4.16478e+07	2.18528e+07	2.59243e+07	2.49099e+07	2.43348e+07	2.96243e+07	2.51845e+07	2.73028e+07	2.98296e+07	2.59822e+07	2.86198e+07	2.79332e+07	Organooxygen compounds	69-65-8	HMDB0000765	C00392	ko02010//ABC transporters;ko00051//Fructose and mannose metabolism	Carbohydrate metabolism;Membrane transport	Environmental Information Processing;Metabolism
NEG_M183T158	182.848	158.333	2.64	--	--	--	--	--	--	675536	2.21857e+06	2.3122e+06	1.564e+06	385679	2.32301e+06	2.40845e+06	2.16764e+06	2.38551e+06	1.07813e+06	1.25172e+06	1.33261e+06	5.33329e+06	3.93077e+06	5.19646e+06	4.53182e+06	4.67772e+06	--	--	--	-	-	-	-
NEG_M183T162	182.86	162.048	2.7	--	--	--	--	--	--	1.70336e+06	411469	1.01027e+06	1.25351e+06	1.0156e+06	1.53581e+06	912667	1.30457e+06	819434	748074	1.19455e+06	1.11147e+06	376569	382653	374593	379912	378476	--	--	--	-	-	-	-
NEG_M183T159	182.899	159.374	2.66	--	--	--	--	--	--	2.02549e+06	1.08504e+06	5.17711e+06	6.96825e+06	2.62628e+06	7.20576e+06	1.13688e+07	7.87729e+06	5.82779e+06	1.97001e+07	6.16237e+06	5.42206e+07	475878	488956	471679	482951	479960	--	--	--	-	-	-	-
NEG_M183T160	182.945	159.893	2.66	--	--	--	--	--	--	1.06659e+06	478458	637583	587149	166214	455482	454270	624287	287717	159645	268554	60888.2	2.06889e+06	2.02419e+06	2.0832e+06	2.04341e+06	2.05464e+06	--	--	--	-	-	-	-
NEG_M183T98	182.976	97.9514	1.63	--	--	--	--	--	--	95304.5	740735	797189	650700	1.03457e+06	518830	605027	483779	814039	541416	644438	558867	883269	729469	817449	766184	780027	--	--	--	-	-	-	-
NEG_M183T571	182.988	570.655	9.51	--	--	--	--	--	--	6.37562e+06	1.05855e+07	3.69456e+06	6.04473e+06	9.89537e+06	7.26431e+06	1.69512e+06	1.39999e+06	5.17804e+06	2.1576e+06	958378	893677	9.4522e+06	6.41532e+06	1.19932e+07	7.72011e+06	8.86051e+06	--	--	--	-	-	-	-
NEG_M183T646	182.987	646.158	10.77	--	--	--	--	--	--	95235.6	71540.9	51150.4	38666.8	33914.4	252426	79808.7	99062.7	16021.3	73210.4	11693.9	10427	842954	1.102e+06	889303	1.19943e+06	996671	--	--	--	-	-	-	-
NEG_M183T711	182.988	711.425	11.86	--	--	--	--	--	--	2.18223e+06	5.12728e+06	1.94296e+06	9.22146e+06	3.23206e+06	5.4051e+06	1.27746e+06	4.17865e+06	2.59529e+06	1.70633e+07	3.40235e+06	1.61286e+06	1.49727e+07	1.33745e+07	2.21797e+07	1.43065e+07	1.48275e+07	--	--	--	-	-	-	-
NEG_M183T618	182.988	618.029	10.3	--	--	--	--	--	--	1.15008e+06	434660	436596	81442.5	322494	172352	43266.4	37097.4	31384.8	263421	118443	63017.3	2.95045e+06	1.90698e+06	3.23409e+06	2.12231e+06	2.56332e+06	--	--	--	-	-	-	-
NEG_M183T547	182.988	546.99	9.12	--	--	--	--	--	--	8.55179e+06	8.8383e+06	9.2894e+06	2.91465e+06	3.26078e+06	4.1311e+06	3.00829e+07	5.22438e+07	6.75145e+07	12.7089	12.7089	12.7089	7.77044e+06	8.00457e+06	7.66058e+06	7881290	7.82912e+06	--	--	--	-	-	-	-
NEG_M183T756	182.988	755.868	12.6	--	--	--	--	--	--	4.67044e+06	3.02642e+06	1.73119e+06	2.38194e+06	3.62727e+06	1.01699e+06	979806	324646	1.01091e+06	649123	264161	1.0706e+06	4.94439e+06	3.82104e+06	6.35014e+06	4.40701e+06	4.78445e+06	--	--	--	-	-	-	-
NEG_M183T791	182.987	790.526	13.18	--	--	--	--	--	--	5.20484e+06	12.7089	12.7089	12.7089	12.7089	12.7089	12.7089	12.7089	12.7089	12.7089	12.7089	12.7089	9.2026e+06	7.35906e+06	1.17985e+07	8.74443e+06	9.02655e+06	--	--	--	-	-	-	-
NEG_M183T598	182.988	597.743	9.96	--	--	--	--	--	--	4.78662e+06	736461	3.31348e+06	561656	2.05001e+06	1.51484e+06	3.03446e+06	723314	343242	1.2493e+06	4.0218e+06	320252	2.93915e+06	2.84906e+06	2.98449e+06	2.89109e+06	2.91601e+06	--	--	--	-	-	-	-
NEG_M183T663	182.989	662.819	11.05	--	--	--	--	--	--	275392	707172	1.18627e+06	65801	410110	217367	35201.7	28819.4	23972.5	18413	15123.6	48953.7	842775	1.27585e+06	913799	1.46584e+06	1.09716e+06	--	--	--	-	-	-	-
NEG_M183T689	182.988	689.242	11.49	--	--	--	--	--	--	7.90317e+07	12.7089	12.7089	12.7089	12.7089	12.7089	12.7089	12.7089	12.7089	12.7089	12.7089	12.7089	2.33319e+06	3.69138e+06	2.50972e+06	3.21888e+06	3.02826e+06	--	--	--	-	-	-	-
NEG_M183T396	183.002	396.243	6.6	--	--	--	--	--	--	3.51159e+06	3.69046e+06	3.99575e+06	4.66635e+06	5.61575e+06	7.20436e+06	8.93634e+06	1.78738e+07	1.15145e+08	12.7089	12.7089	12.7089	2.98475e+06	3.21056e+06	2.86913e+06	3.09409e+06	3.03965e+06	--	--	--	-	-	-	-
NEG_M183T470	183.004	469.534	7.83	2,4-Dinitrophenol	--	1.39e-06	5.11741	C6H4N2O5	MS2	7.34841e+06	3.04639e+06	4.23729e+06	4.13255e+06	4.10658e+06	4.89343e+06	3.1895e+06	3.0467e+06	5.067e+06	3.05901e+06	2.12831e+06	3.71608e+06	5.42677e+06	4.61201e+06	6.08839e+06	5.03465e+06	5.2759e+06	--	--	--	-	-	-	-
NEG_M183T31	183.01	31.2683	0.52	--	--	--	--	--	--	895536	1.19106e+06	1.78654e+06	2.22094e+06	3.83828e+06	8.67569e+06	12.7089	12.7089	12.7089	12.7089	12.7089	12.7089	893617	779734	912905	835247	853530	--	--	--	-	-	-	-
NEG_M183T798	183.01	797.588	13.29	--	--	--	--	--	--	3.26467e+07	3.55558e+07	7.55554e+07	50894011	6.81739e+07	1.0733e+08	5.14564e+08	12.7089	12.7089	12.7089	12.7089	12.7089	2.74509e+07	3.32384e+07	2.51893e+07	3.04862e+07	2.9107e+07	--	--	--	-	-	-	-
NEG_M183T755	183.01	755.098	12.58	--	--	--	--	--	--	6.05625e+06	3.76745e+06	2.78814e+06	1.97941e+06	665513	1.25975e+06	1.08261e+06	899106	744370	459955	557529	357198	5.67257e+06	5.22074e+06	5.90513e+06	5.27635e+06	5.53942e+06	--	--	--	-	-	-	-
NEG_M183T839	183.01	838.985	13.98	--	--	--	--	--	--	5.601e+06	5.18409e+06	1.83454e+06	5.05237e+06	4.46289e+06	3.97222e+06	1.22951e+06	1.19172e+06	1.00458e+06	1.18688e+06	2.74393e+06	1.11621e+06	7.65481e+06	7.61807e+06	7.67439e+06	7.63523e+06	7.64566e+06	--	--	--	-	-	-	-
NEG_M183T115	183.04	114.777	1.91	--	--	--	--	--	--	1.26701e+06	776227	1.38686e+06	2.2225e+06	1.58796e+06	3.57713e+06	7.53811e+06	12.7089	12.7089	12.7089	12.7089	12.7089	750877	749264	751748	750098	750494	--	--	--	-	-	-	-
NEG_M183T102	183.075	101.701	1.7	--	--	--	--	--	--	6.26757e+06	5.76429e+06	4.37677e+06	5.77203e+06	5.83926e+06	4.89178e+06	2.48788e+06	2.31941e+06	2.18516e+06	2.41573e+06	2.63267e+06	2.07449e+06	4.65326e+06	4.34415e+06	4.82764e+06	4.49232e+06	4.57931e+06	--	--	--	-	-	-	-
NEG_M184T158	183.849	158.036	2.63	--	--	--	--	--	--	358315	1.3891e+06	1.09629e+06	189217	578387	1.21965e+06	260320	1.07298e+06	1.06782e+06	623446	75773.6	1.34334e+06	2.71661e+06	2.06411e+06	2.68394e+06	2.3502e+06	2.42518e+06	--	--	--	-	-	-	-
NEG_M184T32	183.905	32.3327	0.54	--	--	--	--	--	--	1.01178e+06	897987	1.3154e+06	1.77939e+06	2.21797e+06	2.88688e+06	5.54616e+06	2.85073e+08	12.7089	12.7089	12.7089	12.7089	789740	1.01859e+06	816509	932811	903544	--	--	--	-	-	-	-
NEG_M184T98	183.962	98.0355	1.63	--	--	--	--	--	--	9.694e+06	1.07567e+07	1.06593e+07	1.18571e+07	1.28263e+07	1.41355e+07	13806718	1.7795e+07	2.63549e+07	4.088e+07	1.29738e+08	12.7089	8.08159e+06	8.69789e+06	7.7331e+06	8.38371e+06	8.22466e+06	--	--	--	-	-	-	-
NEG_M184T81	183.995	80.7314	1.35	--	L-Serine O-sulfate	--	16.3338	C3H7NO6S	MS1	119565	64179	35135.7	2.13553e+06	3.54714e+06	3.47862e+06	276677	12.7089	12.7089	12.7089	12.7089	12.7089	174009	325029	187855	265734	246647	--	--	--	-	-	-	-
NEG_M184T396	184.006	395.744	6.6	--	6-Thiourate	--	1.15667	C5H4N4O2S	MS1	170062	278546	537665	1.9472e+06	12.7089	12.7089	12.7089	12.7089	12.7089	12.7089	12.7089	12.7089	208304	242558	193993	222997	216830	Imidazopyrimidines	-	HMDB0060417	C16613	ko00983//Drug metabolism - other enzymes	Xenobiotics biodegradation and metabolism	Metabolism
NEG_M184T470	184.007	469.514	7.83	--	--	--	--	--	--	38680.1	32281.7	35766.5	31838.9	204473	32577.5	132848	200592	472162	37950.6	106458	430711	222999	246547	209105	235367	228516	--	--	--	-	-	-	-
NEG_M184T798	184.013	797.573	13.29	--	--	--	--	--	--	152261	390244	506423	186043	981701	412242	95247.2	293360	67291.9	192217	266456	201562	1.4509e+06	1.30017e+06	1.49588e+06	1.37078e+06	1.40322e+06	--	--	--	-	-	-	-
NEG_M184T777	184.014	776.916	12.95	--	--	--	--	--	--	890026	1.6195e+06	1.12787e+06	330434	171996	439852	120214	348970	654664	52993.7	156231	134706	862753	799066	868921	821253	836120	--	--	--	-	-	-	-
NEG_M184T102	184.033	102.181	1.7	--	3,4-Dihydroxymandelic acid	--	3.54103	C8H8O5	MS1	798824	910644	1.56381e+06	6.2005e+06	12.7089	12.7089	12.7089	12.7089	12.7089	12.7089	12.7089	12.7089	1.08355e+06	1.27476e+06	987831	1.1663e+06	1.12768e+06	Phenols	775-01-9	HMDB0001866	C05580	ko01100//Metabolic pathways;ko00350//Tyrosine metabolism	Amino acid metabolism;Global and overview maps	Metabolism
NEG_M184T119	184.059	119.399	1.99	--	--	--	--	--	--	4.37651e+06	4.25736e+06	4.95031e+06	5.4963e+06	4.41317e+06	3.65864e+06	2.94058e+06	3.66329e+06	2.57639e+06	2.32725e+06	2.71633e+06	2.41741e+06	5.78032e+06	5.66702e+06	5.85645e+06	5.72425e+06	5.75638e+06	--	--	--	-	-	-	-
NEG_M185T158	184.848	158.116	2.64	--	--	--	--	--	--	884386	2.78638e+06	2.8194e+06	2.1437e+06	1.88898e+06	3.41619e+06	3.05708e+06	3.07042e+06	6.94587e+06	1.49237e+06	1.8068e+06	1.05471e+06	6.76362e+06	5.52385e+06	6.69594e+06	6.06888e+06	6.20861e+06	--	--	--	-	-	-	-
NEG_M185T770	184.915	769.683	12.83	--	--	--	--	--	--	5.49151e+06	1.78093e+06	678259	2.91191e+06	4.2479e+06	3.20993e+06	402810	1.23716e+06	1.29727e+06	2.43731e+06	2.52759e+06	4.24897e+06	2.76138e+06	2.76138e+06	2.76138e+06	2.76138e+06	2.76138e+06	--	--	--	-	-	-	-
NEG_M185T86	184.985	85.5172	1.43	--	--	--	--	--	--	8.59453e+07	5.19259e+07	5.53023e+07	1.39467e+08	4.1711e+07	7.18109e+07	7.30994e+07	8.12945e+07	8.83988e+07	2.70375e+07	7.59281e+07	2.48317e+07	4.58229e+07	4.86707e+07	4.49372e+07	4.72928e+07	4.66999e+07	--	--	--	-	-	-	-
NEG_M185T117_1	184.993	117.088	1.95	--	--	--	--	--	--	595283	2.00261e+06	8.2612e+06	12.7089	12.7089	12.7089	12.7089	12.7089	12.7089	12.7089	12.7089	12.7089	535441	487396	555349	513024	522824	--	--	--	-	-	-	-
NEG_M185T117_2	185.006	116.616	1.94	--	--	--	--	--	--	2.34801e+06	3.28037e+06	2.67109e+06	1.60191e+06	2.15258e+06	2.00886e+06	3.38432e+06	3.72489e+06	3.57691e+06	2.15927e+06	3.31172e+06	4.05717e+06	2.46748e+06	2.69974e+06	2.33859e+06	2.5848e+06	2.52277e+06	--	--	--	-	-	-	-
NEG_M185T101	185.021	100.724	1.68	--	--	--	--	--	--	6.24149e+06	373617	1.00993e+07	117281	400234	8.24272e+06	1.41839e+07	2.60495e+07	164660	3.24168e+06	8.32978e+06	8.07883e+06	4.56697e+06	4.27901e+06	4.69748e+06	4.42727e+06	4.49266e+06	--	--	--	-	-	-	-
NEG_M185T163_1	185.042	163.222	2.72	--	--	--	--	--	--	653996	12.7089	12.7089	12.7089	12.7089	12.7089	12.7089	12.7089	12.7089	12.7089	12.7089	12.7089	292304	343841	280973	318852	309648	--	--	--	-	-	-	-
NEG_M185T93	185.056	93.4069	1.56	--	--	--	--	--	--	1.00393e+06	1.03751e+06	123479	141937	21775.7	436506	41950	23233.4	52023.5	210243	85570.4	232480	1.34086e+06	1.9874e+06	1.3175e+06	1.80363e+06	1.63651e+06	--	--	--	-	-	-	-
NEG_M185T163_2	185.056	163.34	2.72	--	--	--	--	--	--	1.78398e+06	1.17701e+06	1.45816e+06	2.36927e+06	4.16107e+06	1.37067e+06	1.74916e+06	1.58513e+06	1.55336e+06	318518	1.35169e+06	1.29177e+06	1.92797e+06	2.11649e+06	1.83955e+06	2.02511e+06	1.97735e+06	--	--	--	-	-	-	-
NEG_M185T332	185.056	332.214	5.54	--	--	--	--	--	--	172526	81545	130078	2.0138e+06	2.81479e+06	573669	149343	271480	239953	376343	543696	460671	412756	416336	410874	414567	413634	--	--	--	-	-	-	-
NEG_M185T119	185.062	119.05	1.98	--	1-Naphthaleneacetic acid	--	4.62844	C12H10O2	MS1	127764	80925.1	90842	70926.1	106661	79165.1	49737.6	37242.1	19838.4	35413.3	29985.4	29941.2	205189	241412	183391	227320	214107	Naphthalenes	86-87-3	HMDB0032708	-	-	-	-
NEG_M185T835	185.154	834.926	13.92	--	--	--	--	--	--	2.89468e+06	3.43796e+06	4.56557e+06	6.81267e+06	1.67138e+07	12.7089	12.7089	12.7089	12.7089	12.7089	12.7089	12.7089	2.58788e+06	2.42765e+06	2.68295e+06	2.51898e+06	2.55414e+06	--	--	--	-	-	-	-
NEG_M185T726	185.154	726.258	12.1	--	Undecanoic acid	--	0.426088	C11H22O2	MS1	1.16303e+06	1.34337e+06	1.34722e+06	2.06533e+06	2.82624e+06	6.70856e+06	12.7089	12.7089	12.7089	12.7089	12.7089	12.7089	916665	878391	943368	899982	909259	Fatty Acyls	112-37-8	HMDB0000947	-	-	-	-
NEG_M186T104_1	185.978	103.977	1.73	--	--	--	--	--	--	286959	533579	589285	355667	3.27617e+06	225546	229557	137865	137659	150653	106144	70951.5	726796	677615	743674	699582	711659	--	--	--	-	-	-	-
NEG_M186T85	185.988	84.7618	1.41	--	--	--	--	--	--	1.80514e+06	712172	652843	1.73904e+06	221583	452481	521690	108383	387512	87938.3	147233	25928.9	920728	810899	976793	858186	891921	--	--	--	-	-	-	-
NEG_M186T103	185.993	103.018	1.72	--	(2R)-2-Hydroxy-3-(phosphonatooxy)propanoate	--	1.13547	C3H7O7P	MS1	5.95569e+06	6.1944e+06	9.63598e+06	1.59438e+08	12.7089	12.7089	12.7089	12.7089	12.7089	12.7089	12.7089	12.7089	3.11755e+06	3.34968e+06	2.99533e+06	3.21935e+06	3.17019e+06	Carbohydrates and carbohydrate conjugates	-	HMDB0060180	C00197	ko01100//Metabolic pathways;ko01110//Biosynthesis of secondary metabolites;ko01120//Microbial metabolism in diverse environments;ko01130//Biosynthesis of antibiotics;ko01230//Biosynthesis of amino acids;ko01200//Carbon metabolism;ko05230//Central carbon metabolism in cancer;ko00260//Glycine, serine and threonine metabolism;ko00630//Glyoxylate and dicarboxylate metabolism;ko04922//Glucagon signali…	Amino acid metabolism;Cancers;Carbohydrate metabolism;Endocrine system;Global and overview maps;Lipid metabolism	Human Diseases;Metabolism;Organismal Systems
NEG_M186T104_2	186.045	104.297	1.74	--	--	--	--	--	--	3.59861e+08	4.88212e+08	690501282	9.17737e+08	1220994502	12.7089	12.7089	12.7089	12.7089	12.7089	12.7089	12.7089	3.45191e+08	322957780	3.52997e+08	3.34751e+08	3.38947e+08	--	--	--	-	-	-	-
NEG_M186T136	186.076	136.352	2.27	--	--	--	--	--	--	631772	412825	55923.1	33214.3	37097.2	35773.8	21124.1	31824.8	12268	9507.91	67395.8	16721.2	688686	402834	849794	540222	620418	--	--	--	-	-	-	-
NEG_M186T104_3	186.111	104.078	1.73	--	--	--	--	--	--	3.47937e+06	12.7089	12.7089	12.7089	12.7089	12.7089	12.7089	12.7089	12.7089	12.7089	12.7089	12.7089	828008	638859	878712	753321	776760	--	--	--	-	-	-	-
NEG_M186T375	186.113	375.017	6.25	--	--	--	--	--	--	2.38021e+06	1.12228e+06	1.39965e+06	7.3292e+06	2.16159e+06	3.1183e+06	3.05552e+06	4.84165e+06	4.65085e+06	3.17653e+06	1.99435e+06	8.21999e+06	2.71281e+06	2.50277e+06	2.79928e+06	2.61104e+06	2.65632e+06	--	--	--	-	-	-	-
NEG_M187T158	186.846	158.103	2.64	--	--	--	--	--	--	3.09092e+06	1.71068e+06	1.85753e+06	1.23992e+06	1.21791e+06	1.89106e+06	1.86846e+06	1.76447e+06	398556	206622	155687	505482	4.14187e+06	3.59097e+06	4.10262e+06	3.82525e+06	3.88853e+06	--	--	--	-	-	-	-
NEG_M187T98	186.917	97.5227	1.63	--	--	--	--	--	--	3.94337e+06	6.19753e+06	6.71108e+06	6.05966e+06	7.79298e+06	6.81162e+06	5.57713e+06	8.61963e+06	9.60382e+06	9.98792e+06	1.3141e+07	3.97196e+07	5.63346e+06	5.22351e+06	5.87586e+06	5.44656e+06	5.54407e+06	--	--	--	-	-	-	-
NEG_M187T87	186.938	86.5467	1.44	--	--	--	--	--	--	4.64532e+06	6.9881e+06	1.16479e+07	3.8673e+07	12.7089	12.7089	12.7089	12.7089	12.7089	12.7089	12.7089	12.7089	3.87669e+06	3.87409e+06	3.87814e+06	3.87559e+06	3.8761e+06	--	--	--	-	-	-	-
NEG_M187T104_1	186.974	104.321	1.74	--	--	--	--	--	--	2.40988e+06	3.07148e+06	3.46791e+06	2.37462e+06	721360	2.28686e+06	2.06968e+06	1.67191e+06	1.76213e+06	1.58748e+06	1.29301e+06	1.01896e+06	3.91636e+06	3.97332e+06	3.89486e+06	3.94664e+06	3.93301e+06	--	--	--	-	-	-	-
NEG_M187T85	186.989	85.3139	1.42	--	3-Oxalomalate	--	6.65635	C6H6O8	MS1	643336	451248	12.7089	12.7089	12.7089	12.7089	12.7089	12.7089	12.7089	12.7089	12.7089	12.7089	135063	216211	164404	189455	184268	--	--	--	C01990	ko00630//Glyoxylate and dicarboxylate metabolism	Carbohydrate metabolism	Metabolism
NEG_M187T476	187.006	476.411	7.94	--	--	--	--	--	--	744991	864395	1.29855e+06	1.19029e+06	2.20911e+06	7.59915e+06	12.7089	12.7089	12.7089	12.7089	12.7089	12.7089	672466	698258	661798	684922	679378	--	--	--	-	-	-	-
NEG_M187T99	187.022	99.2526	1.65	--	Lipoate	--	18.9011	C8H14O2S2	MS1	3.0896e+06	1.09517e+06	1.66988e+06	1.55093e+06	1.15312e+06	1.42523e+06	2.07937e+06	1.45024e+06	1.14451e+06	2.58251e+07	1.44783e+06	963164	877139	693016	957625	786871	828602	Dithiolanes	1077-27-6	HMDB0014312	-	-	-	-
NEG_M187T104_2	187.041	104.297	1.74	--	--	--	--	--	--	1429539803	1922750297	2692929180	3442311850	3503892152	12.7089	12.7089	12.7089	12.7089	12.7089	12.7089	12.7089	1383766897	1282079353	1419362478	1336021306	1355178435	--	--	--	-	-	-	-
NEG_M187T330	187.097	329.508	5.49	--	Azelaic acid	--	1.18416	C9H16O4	MS1	4.24766e+06	3.7731e+06	3.57147e+06	3.71139e+06	2.77213e+06	2.58372e+06	2.14532e+06	2.36114e+06	2.01301e+06	1.65745e+06	1.46183e+06	1.64067e+06	6.60666e+06	6.76474e+06	6.54579e+06	6.69412e+06	6.65332e+06	Fatty Acyls	123-99-9	HMDB0000784	-	-	-	-
NEG_M187T104_3	187.108	103.925	1.73	--	N-Alpha-acetyllysine	--	0.961672	C8H16N2O3	MS1	1.21934e+07	12.7089	12.7089	12.7089	12.7089	12.7089	12.7089	12.7089	12.7089	12.7089	12.7089	12.7089	4.028e+06	3.42832e+06	4.24049e+06	3.79005e+06	3.87748e+06	Carboxylic acids and derivatives	1946-82-3	HMDB0000446	-	-	-	-
NEG_M187T210	187.108	210.398	3.51	--	--	--	--	--	--	632950	612444	751993	1.01894e+06	3.24967e+06	3.72232e+06	12.7089	12.7089	12.7089	12.7089	12.7089	12.7089	550663	517814	566795	535907	542839	--	--	--	-	-	-	-
NEG_M187T247	187.108	246.657	4.11	--	--	--	--	--	--	549066	524778	535895	492018	485734	478376	500077	458573	466565	412387	402455	436565	741684	722602	752196	732389	737204	--	--	--	-	-	-	-
NEG_M187T375	187.116	375.048	6.25	--	Homo-L-arginine	--	6.94411	C7H16N4O2	MS1	110118	212739	22922.1	241422	34752.2	66825	43012.8	72281.5	44966.1	32270.3	50265.7	48306.5	191676	170581	196728	178831	184169	Carboxylic acids and derivatives	156-86-5	HMDB0000670	-	-	-	-
NEG_M187T223	187.108	223.272	3.72	--	Glycyl-leucine	--	4.47507	C8H16N2O3	MS1	704781	786414	489173	611290	1.56673e+06	600683	359774	450790	425898	292124	296526	414752	951907	930615	968144	941039	947687	Carboxylic acids and derivatives	869-19-2	HMDB0000759	-	-	-	-
NEG_M187T571	187.133	570.834	9.51	10-Hydroxydecanoic acid	--	0.0437433	0.0853791	C10H20O3	MS2	1.28245e+06	1.37302e+06	999384	412543	260569	133746	175185	90529.2	77361.9	65140.4	56580.2	50629.5	5.49176e+06	4.8589e+06	5.99525e+06	4.49029e+06	5.33617e+06	--	--	--	-	-	-	-
NEG_M187T495	187.133	494.538	8.24	--	--	--	--	--	--	612014	320693	288347	349960	150717	402311	249940	103310	58076.9	50232.9	41537.9	140413	1.18927e+06	1.38486e+06	1.16301e+06	1.37971e+06	1.27539e+06	--	--	--	-	-	-	-
NEG_M188T106	188.02	106.01	1.77	--	--	--	--	--	--	3.06346e+06	1.69022e+06	2.79284e+06	3.29744e+06	3.05198e+06	2.7415e+06	2.16177e+06	2.24749e+06	2.19051e+06	1.07229e+06	745931	1.13865e+06	3.25448e+06	2.68658e+06	3.57114e+06	2.9629e+06	3.11866e+06	--	--	--	-	-	-	-
NEG_M188T421	188.017	421.353	7.02	--	--	--	--	--	--	121312	446577	912482	952684	3.2536e+06	12.7089	12.7089	12.7089	12.7089	12.7089	12.7089	12.7089	393628	411199	386311	402024	398296	--	--	--	-	-	-	-
NEG_M188T104	188.044	104.297	1.74	--	--	--	--	--	--	9.25714e+07	1.2147e+08	1.61152e+08	1.69791e+08	8.96761e+07	1501759688	12.7089	12.7089	12.7089	12.7089	12.7089	12.7089	9.09173e+07	8.65417e+07	9.2429e+07	8.88161e+07	8.96656e+07	--	--	--	-	-	-	-
NEG_M188T170	188.045	170.138	2.84	--	--	--	--	--	--	6.95536e+06	12.7089	12.7089	12.7089	12.7089	12.7089	12.7089	12.7089	12.7089	12.7089	12.7089	12.7089	139867	142184	139165	141035	140579	--	--	--	-	-	-	-
NEG_M188T89	188.056	88.6403	1.48	--	N-Acetylglutamic acid	--	0.631549	C7H11NO5	MS1	8.24642e+06	9.86157e+06	9.74145e+06	7.1544e+06	7.69213e+06	6.54729e+06	5.10935e+06	6.53044e+06	4.8368e+06	904440	4.17652e+06	2.94932e+06	8.46134e+06	8.60092e+06	8.39055e+06	8.53363e+06	8.49661e+06	Carboxylic acids and derivatives	1188-37-0	HMDB0001138	C00624	ko01100//Metabolic pathways;ko01110//Biosynthesis of secondary metabolites;ko01130//Biosynthesis of antibiotics;ko01230//Biosynthesis of amino acids;ko01210//2-Oxocarboxylic acid metabolism;ko00220//Arginine biosynthesis	Amino acid metabolism;Global and overview maps	Metabolism
NEG_M188T123	188.092	123.285	2.05	--	--	--	--	--	--	217263	150132	127522	105712	77479.5	65503.8	33661.7	37493.1	25085.7	14682.7	13812.9	14572.1	351569	243473	427016	251539	324559	--	--	--	-	-	-	-
NEG_M188T406	188.092	406.084	6.77	--	Miglitol	--	1.57412	C8H17NO5	MS1	343131	5.46233e+06	12.7089	12.7089	12.7089	12.7089	12.7089	12.7089	12.7089	12.7089	12.7089	12.7089	195376	175929	205497	187905	191299	Piperidines	72432-03-2	HMDB0014634	-	-	-	-
NEG_M188T557	188.111	556.574	9.28	--	--	--	--	--	--	243991	157859	123925	84573.6	64688.6	57590.3	49373.3	42092.3	44234.4	31685.1	26260.4	29774.2	569540	452272	635728	281434	533225	--	--	--	-	-	-	-
NEG_M189T158	188.847	157.881	2.63	--	--	--	--	--	--	114171	348643	334993	63047	195674	329007	311449	276547	394731	29914.3	93317.3	62002.5	1.07272e+06	795959	875480	832909	843386	--	--	--	-	-	-	-
NEG_M189T31	188.898	31.2564	0.52	--	--	--	--	--	--	6.5485e+07	3.54979e+07	3.76821e+07	1.11344e+08	4.41589e+07	1.46823e+08	1.2496e+08	2.01313e+08	393605991	6.16137e+08	12.7089	12.7089	3.97143e+07	4.43367e+07	3.86903e+07	4.20406e+07	4.12482e+07	--	--	--	-	-	-	-
NEG_M189T97_1	188.915	97.4092	1.62	--	--	--	--	--	--	1.39429e+06	2.15119e+06	2.16799e+06	1.59535e+06	1.90599e+06	1.74035e+06	1.1373e+06	2.1281e+06	2.25826e+06	321266	3.56743e+06	8.20373e+06	1.6953e+06	1.87333e+06	1.58651e+06	1.78431e+06	1.73525e+06	--	--	--	-	-	-	-
NEG_M189T161	188.932	160.677	2.68	--	--	--	--	--	--	627509	448798	3.38605e+06	2.92945e+06	12.7089	12.7089	12.7089	12.7089	12.7089	12.7089	12.7089	12.7089	2.39301e+06	1.24141e+06	2.0428e+06	1.64716e+06	1.73061e+06	--	--	--	-	-	-	-
NEG_M189T83	188.956	83.4124	1.39	--	--	--	--	--	--	196089	160500	176432	1.05764e+06	216798	12.7089	12.7089	12.7089	12.7089	12.7089	12.7089	12.7089	122762	108062	134638	118244	120675	--	--	--	-	-	-	-
NEG_M189T37	188.971	36.5892	0.61	--	--	--	--	--	--	353545	340530	325337	280882	210671	248051	201335	173881	146106	165014	154806	127204	413621	459438	390135	439067	425498	--	--	--	-	-	-	-
NEG_M189T160	188.971	160.022	2.67	--	--	--	--	--	--	3.8457e+06	3.67906e+07	12.7089	12.7089	12.7089	12.7089	12.7089	12.7089	12.7089	12.7089	12.7089	12.7089	3.81192e+06	4.38653e+06	3.54062e+06	4.05197e+06	3.94523e+06	--	--	--	-	-	-	-
NEG_M189T389	188.986	388.678	6.48	--	--	--	--	--	--	175427	148127	136334	83315.8	48956.5	70303	61338.4	56109.2	21927.3	13774.6	30190	10787.7	241012	224515	246537	231563	235815	--	--	--	-	-	-	-
NEG_M189T97_2	189.004	97.3934	1.62	--	--	--	--	--	--	8.94542e+06	9.66176e+06	8.93267e+06	1.15236e+07	1.16726e+07	1.21445e+07	7.95983e+06	8.27307e+06	9.80225e+06	1.33867e+07	1.3102e+07	1.2281e+07	1.04521e+07	1.01561e+07	1.06171e+07	1.03083e+07	1.03831e+07	--	--	--	-	-	-	-
NEG_M189T162	189.033	161.833	2.7	--	Tricyclazole	--	16.0521	C9H7N3S	MS1	4.3666e+06	4.34521e+06	7.66844e+06	8.70009e+06	1.09979e+07	4.71527e+07	12.7089	12.7089	12.7089	12.7089	12.7089	12.7089	3.76932e+06	3.79832e+06	3.75538e+06	3.78283e+06	3.77643e+06	Azoles	41814-78-2	HMDB0031809	-	-	-	-
NEG_M189T104	189.045	104.321	1.74	--	Kynurenic acid	--	14.7224	C10H7NO3	MS1	1.5007e+07	2.03865e+07	3.13473e+07	3.47934e+07	2.93018e+07	12.7089	12.7089	12.7089	12.7089	12.7089	12.7089	12.7089	1.554e+07	1.33298e+07	1.62885e+07	1.45086e+07	1.49138e+07	Quinolines and derivatives	492-27-3	HMDB0000715	C01717	ko01100//Metabolic pathways;ko00380//Tryptophan metabolism	Amino acid metabolism;Global and overview maps	Metabolism
NEG_M189T107_2	189.057	106.971	1.78	--	--	--	--	--	--	7.16987e+07	9.00478e+07	5.17218e+07	3.72128e+07	1.94566e+07	8.56218e+07	1.13003e+08	3.08298e+08	12.7089	12.7089	12.7089	12.7089	6.22572e+07	7.81427e+07	5.42889e+07	7.03659e+07	6.62658e+07	--	--	--	-	-	-	-
NEG_M189T441	189.112	440.673	7.34	--	--	--	--	--	--	247242	209930	129979	282775	307552	172965	197724	213637	223527	256518	189564	281144	485157	405509	514621	445571	462509	--	--	--	-	-	-	-
NEG_M190T161	189.931	161.163	2.69	--	--	--	--	--	--	1.66608e+06	2.56215e+06	890347	1.19309e+06	497731	572229	404583	445808	398774	415749	247925	200661	4.70971e+06	3.85985e+06	5.45434e+06	4.22612e+06	4.54911e+06	--	--	--	-	-	-	-
NEG_M190T101	189.975	100.76	1.68	--	--	--	--	--	--	579969	893086	810029	536639	563758	794764	616239	833592	531473	583775	566644	942120	871312	840184	891729	856424	864753	--	--	--	-	-	-	-
NEG_M190T94	189.988	94.4176	1.57	--	--	--	--	--	--	4.02138e+06	8.35305e+06	1.39975e+07	12.7089	12.7089	12.7089	12.7089	12.7089	12.7089	12.7089	12.7089	12.7089	6.36493e+06	6.63786e+06	6.22164e+06	6.48192e+06	6.42605e+06	--	--	--	-	-	-	-
NEG_M190T104	190.049	104.486	1.74	--	--	--	--	--	--	534186	1.71132e+06	12.7089	12.7089	12.7089	12.7089	12.7089	12.7089	12.7089	12.7089	12.7089	12.7089	881714	604304	920814	752744	787324	--	--	--	-	-	-	-
NEG_M190T332	190.05	331.527	5.53	--	--	--	--	--	--	1.12363e+06	1.3376e+06	1.19511e+06	1.58971e+06	1.54545e+06	1.64373e+06	1.50041e+06	1.52613e+06	1.45325e+06	1.94468e+06	2.23406e+06	1.87589e+06	1.59367e+06	1.63749e+06	1.56951e+06	1.61662e+06	1.60432e+06	--	--	--	-	-	-	-
NEG_M190T351	190.05	350.595	5.84	--	--	--	--	--	--	311190	448739	315838	223716	197072	152640	166887	191302	175528	162635	157458	145229	705823	526751	778420	601371	653010	--	--	--	-	-	-	-
NEG_M190T304	190.054	304.334	5.07	--	--	--	--	--	--	3.54185e+06	4.91224e+06	5.3369e+06	4.62891e+06	4.57952e+06	5.55319e+06	4.62607e+06	4.47837e+06	5.35762e+06	5.57258e+06	5.42573e+06	7.33441e+06	4.51026e+06	4.60015e+06	4.46644e+06	4.55392e+06	4.53269e+06	--	--	--	-	-	-	-
NEG_M190T107	190.06	106.979	1.78	--	Carglumic acid	--	5.65859	C6H10N2O5	MS1	4.61995e+06	5.86009e+06	3.03952e+06	1.88309e+06	812468	5.58205e+06	9.4856e+06	7.38756e+07	12.7089	12.7089	12.7089	12.7089	3.73868e+06	4.92106e+06	3.29481e+06	4.36338e+06	4.08367e+06	Carboxylic acids and derivatives	1188-38-1	HMDB0015673	C05829	ko00340//Histidine metabolism	Amino acid metabolism	Metabolism
NEG_M190T135	190.071	134.81	2.25	--	--	--	--	--	--	444745	389480	257150	304410	214541	253946	166731	185549	171111	98934.8	110776	116232	452084	423588	460342	435399	442597	--	--	--	-	-	-	-
NEG_M191T159	190.89	158.863	2.65	--	--	--	--	--	--	4.15859e+07	12.7089	12.7089	12.7089	12.7089	12.7089	12.7089	12.7089	12.7089	12.7089	12.7089	12.7089	3.27288e+06	2.67934e+06	3.31317e+06	2.9458e+06	3.03503e+06	--	--	--	-	-	-	-
NEG_M191T31	190.895	31.2958	0.52	--	--	--	--	--	--	6.75257e+07	4.98182e+07	3.78574e+06	120084110	6.02858e+07	1.56287e+08	1.55379e+08	3.85375e+08	1068671498	12.7089	12.7089	12.7089	2.38779e+07	2.55832e+07	2.34937e+07	2.47683e+07	2.44531e+07	--	--	--	-	-	-	-
NEG_M191T161	190.928	161.184	2.69	Quinate	--	0.00318575	0.585093	C7H12O6	MS2	2.79614e+07	1.54331e+07	5.00807e+07	4.83699e+07	3.02234e+07	1.4434e+08	12.7089	12.7089	12.7089	12.7089	12.7089	12.7089	3.71818e+07	4.73181e+07	3.24807e+07	4.19915e+07	3.97409e+07	Quinolines and derivatives	91-63-4	HMDB0042004	C00296	ko00400//Phenylalanine, tyrosine and tryptophan biosynthesis	Amino acid metabolism	Metabolism
NEG_M191T36	190.954	35.9913	0.6	--	Clopyralid	--	0.0663058	C6H3Cl2NO2	MS1	581271	527007	574688	741013	702664	854169	629408	1.00062e+06	749545	955817	965646	1.25951e+06	520732	607027	477733	566034	542869	--	--	--	-	-	-	-
NEG_M191T104	190.949	103.913	1.73	--	Citric acid	--	0.0100644	C6H8O7	MS1	2.77622e+06	2.66374e+06	4.08476e+06	3.8278e+06	2.49882e+06	5.09231e+06	5.06594e+06	3.7206e+06	4.60344e+06	5.81616e+06	5.89159e+06	1.21743e+07	371182	371182	371182	371182	371182	Carboxylic acids and derivatives	77-92-9	HMDB0000094	C00158	ko01100//Metabolic pathways;ko01110//Biosynthesis of secondary metabolites;ko01120//Microbial metabolism in diverse environments;ko01130//Biosynthesis of antibiotics;ko01230//Biosynthesis of amino acids;ko01200//Carbon metabolism;ko01210//2-Oxocarboxylic acid metabolism;ko05230//Central carbon metabolism in cancer;ko00250//Alanine, aspartate and glutamate metabolism;ko00630//Glyoxylate and dicarb…	Amino acid metabolism;Cancers;Carbohydrate metabolism;Endocrine system;Global and overview maps;Sensory system	Human Diseases;Metabolism;Organismal Systems
NEG_M191T87_1	190.972	86.674	1.44	--	--	--	--	--	--	2.57847e+06	2.01506e+06	2.34428e+06	2.95236e+06	2.43869e+06	2.33385e+06	1.73025e+06	1.89348e+06	1.76862e+06	1.77002e+06	1.59402e+06	1.36896e+06	1.78533e+06	1.79599e+06	1.77971e+06	1.79075e+06	1.78795e+06	--	--	--	-	-	-	-
NEG_M191T87_2	190.998	86.9904	1.45	--	--	--	--	--	--	419717	297591	187721	274782	228397	102733	65319.7	58221.5	447302	30457.6	43823	45962.9	6.03786e+06	7.03647e+06	6.49853e+06	7.40251e+06	6.76691e+06	--	--	--	-	-	-	-
NEG_M191T97	191.001	97.3327	1.62	--	--	--	--	--	--	2.14537e+06	1.97207e+06	1.27345e+06	1.53521e+06	1.48442e+06	1.09465e+06	516163	439161	535603	528167	615783	408540	2.71413e+06	2.33206e+06	2.88171e+06	2.50097e+06	2.6072e+06	--	--	--	-	-	-	-
NEG_M191T93	191.019	92.7657	1.55	--	--	--	--	--	--	1.94859e+08	1.49321e+08	1.13789e+08	9.73385e+07	9.94678e+07	6.85504e+07	1.23969e+08	1.20535e+08	1.1972e+08	5.09029e+07	6.38675e+07	4.26894e+07	1.66067e+08	1.77321e+08	1.59387e+08	1.72003e+08	1.687e+08	--	--	--	-	-	-	-
NEG_M191T108	191.019	108.092	1.8	--	--	--	--	--	--	2.39031e+06	1.56815e+06	5.3349e+06	5.38292e+06	2.25827e+06	2.93405e+06	452348	1.76489e+06	302008	317746	405496	234849	8.00234e+06	8.11511e+06	7.91594e+06	8.06633e+06	8.02554e+06	--	--	--	-	-	-	-
NEG_M191T133	191.049	133.118	2.22	--	--	--	--	--	--	1.47786e+06	866573	12.7089	12.7089	12.7089	12.7089	12.7089	12.7089	12.7089	12.7089	12.7089	12.7089	590969	730536	538148	667070	632140	--	--	--	-	-	-	-
NEG_M191T95	191.055	94.5439	1.58	--	--	--	--	--	--	574908	1.14326e+06	12.7089	12.7089	12.7089	12.7089	12.7089	12.7089	12.7089	12.7089	12.7089	12.7089	6.44369e+07	9.23059e+07	6.34742e+07	7.88333e+07	7.55257e+07	--	--	--	-	-	-	-
NEG_M191T106	191.061	106.24	1.77	--	N-Acetylmethionine	--	2.44726	C7H13NO3S	MS1	84741.1	513639	215130	497052	496837	371821	301231	255874	272982	31261.7	11846.4	225946	118063	134237	109831	130646	122751	Carboxylic acids and derivatives	65-82-7	HMDB0011745	-	-	-	-
NEG_M191T32	191.106	31.7742	0.53	--	--	--	--	--	--	1.54849e+06	2.28749e+06	5.253e+06	6.59105e+07	12.7089	12.7089	12.7089	12.7089	12.7089	12.7089	12.7089	12.7089	1.31091e+06	1.3396e+06	1.2981e+06	1.32318e+06	1.31783e+06	--	--	--	-	-	-	-
NEG_M191T773	191.107	772.656	12.88	--	--	--	--	--	--	9.09789e+07	7.74574e+07	7.24259e+07	5.90356e+07	5.55666e+07	5.12118e+07	4.47777e+07	4.19685e+07	3.98298e+07	3.44348e+07	3.26779e+07	2.69631e+07	9.3382e+07	8.78564e+07	9.62881e+07	9.05527e+07	9.20199e+07	--	--	--	-	-	-	-
NEG_M191T817	191.107	817.032	13.62	--	Jasmonic acid	--	1.90758	C12H18O3	MS1	3.24072e+07	7.20641e+06	1.02989e+07	1.45557e+07	846401	684252	1.64099e+06	511989	744975	907418	681625	269895	3.17022e+07	3.28916e+07	3.17172e+07	3.28033e+07	3.23012e+07	Fatty Acyls	59366-47-1	HMDB0032797	C08491	ko01100//Metabolic pathways;ko01110//Biosynthesis of secondary metabolites;ko00592//alpha-Linolenic acid metabolism	Global and overview maps;Lipid metabolism	Metabolism
NEG_M191T802	191.107	801.716	13.36	5-Hydroxyindoleacetic acid	--	6.64e-10	0.839351	C10H9NO3	MS2	4.33777e+06	2.0406e+07	1.70349e+07	12.7089	12.7089	12.7089	12.7089	12.7089	12.7089	12.7089	12.7089	12.7089	1.61216e+07	1.47607e+07	1.74121e+07	1.58481e+07	1.59933e+07	Indoles and derivatives	54-16-0	HMDB0000763	C05635	ko01100//Metabolic pathways;ko00380//Tryptophan metabolism;ko04726//Serotonergic synapse	Amino acid metabolism;Global and overview maps;Nervous system	Metabolism;Organismal Systems
NEG_M192T38	191.945	37.5652	0.63	--	--	--	--	--	--	2.14802e+07	12.7089	12.7089	12.7089	12.7089	12.7089	12.7089	12.7089	12.7089	12.7089	12.7089	12.7089	983698	1.39508e+06	823437	1.19071e+06	1.09913e+06	--	--	--	-	-	-	-
NEG_M192T122	191.946	121.844	2.03	--	--	--	--	--	--	12.7089	12.7089	12.7089	12.7089	12.7089	12.7089	12.7089	12.7089	12.7089	12.7089	12.7089	12.7089	6.19346e+06	7.65068e+06	5.76873e+06	6.67407e+06	6.5275e+06	--	--	--	-	-	-	-
NEG_M192T160	191.946	159.877	2.66	--	--	--	--	--	--	3.41187e+06	3.31395e+06	1.28543e+07	2.81231e+07	3.38144e+06	1.77566e+07	1.97566e+07	2.27806e+07	3.1945e+07	2.2276e+07	6.9436e+06	2.97511e+07	1.41788e+07	2.63022e+07	1.51741e+07	2.23873e+07	2.02334e+07	--	--	--	-	-	-	-
NEG_M192T104	191.947	104.335	1.74	--	--	--	--	--	--	1.63201e+06	1.7867e+06	1.60812e+06	1.51069e+06	822144	1.5254e+06	1.10077e+06	780891	946847	923963	1.01056e+06	1.0904e+06	889726	803337	912553	733278	854620	--	--	--	-	-	-	-
NEG_M192T75	191.945	75.407	1.26	--	--	--	--	--	--	3.34914e+06	2.00151e+06	1.61335e+06	519120	468381	188913	179382	499442	449896	162456	177517	87967.8	1.84268e+06	1.71429e+06	1.9293e+06	1.73326e+06	1.81046e+06	--	--	--	-	-	-	-
NEG_M192T99	191.994	98.8016	1.65	--	--	--	--	--	--	5.88465e+07	6.67119e+07	6.2022e+07	6.00896e+07	6.7167e+07	5.94789e+07	5.45113e+07	5.62831e+07	5.95313e+07	5.33667e+07	5.40657e+07	5.85822e+07	6.06155e+07	6.07694e+07	6.0541e+07	6.06932e+07	6.06549e+07	--	--	--	-	-	-	-
NEG_M192T93	192.022	92.7657	1.55	--	--	--	--	--	--	1.44174e+07	1.01712e+07	8.53647e+06	8.33792e+06	5.6538e+06	6.00186e+06	1.36581e+07	1.36502e+07	1.55534e+07	6.15724e+06	8.06674e+06	7.16037e+06	1.15174e+07	1.16289e+07	1.14676e+07	1.15728e+07	1.15467e+07	--	--	--	-	-	-	-
NEG_M192T116	192.033	115.736	1.93	--	--	--	--	--	--	6.77528e+07	6.63586e+07	8.00357e+07	1.32413e+08	2.30819e+08	3.38876e+08	2.25919e+08	2780182137	12.7089	12.7089	12.7089	12.7089	4.122e+07	4.0851e+07	4.14001e+07	4.10371e+07	4.11271e+07	--	--	--	-	-	-	-
NEG_M192T169	192.033	168.702	2.81	--	--	--	--	--	--	7.46436e+06	1.49786e+07	1.32081e+07	5.52295e+07	1.6811e+07	2.08302e+07	5.83935e+06	6.46308e+06	6.20223e+06	1.43189e+07	1.52483e+07	1.60779e+07	1.11004e+07	1.134e+07	1.09872e+07	1.12223e+07	1.11625e+07	--	--	--	-	-	-	-
NEG_M192T152	192.033	152.05	2.53	--	--	--	--	--	--	3.54219e+06	1.1374e+07	8.26811e+06	4.18975e+07	1.44006e+07	1.9891e+07	5.21466e+06	6.32414e+06	6.05156e+06	1.46801e+07	2.18223e+07	1.46775e+07	9.26319e+06	9.75175e+06	8.98836e+06	9.50869e+06	9.37833e+06	--	--	--	-	-	-	-
NEG_M192T304	192.049	304.334	5.07	--	--	--	--	--	--	120099	122607	145098	150274	72095.3	102483	66622.7	41173.1	57005.2	43000.8	24715.2	46512.3	158137	175515	151201	168184	163284	--	--	--	-	-	-	-
NEG_M192T396	192.066	395.74	6.6	--	--	--	--	--	--	2.36045e+06	2.06883e+06	2.05887e+06	1.50584e+06	1.28356e+06	1.37778e+06	971833	940431	831661	589207	555401	589558	2.02226e+06	2.09674e+06	1.98841e+06	2.06381e+06	2.04279e+06	--	--	--	-	-	-	-
NEG_M192T176	192.068	175.632	2.93	--	--	--	--	--	--	569021	315420	291839	206704	201321	152243	79009.2	97530	133431	88909.4	74415.8	81058.1	758163	1.01027e+06	630726	964704	832344	--	--	--	-	-	-	-
NEG_M192T773	192.11	772.528	12.88	--	--	--	--	--	--	1.30424e+07	1.05491e+07	9.44627e+06	9.07911e+06	8.02013e+06	8.8889e+06	7.84615e+06	7.76496e+06	7.21952e+06	6.89374e+06	6.61129e+06	5.78408e+06	1.13239e+07	1.11112e+07	1.14425e+07	1.12198e+07	1.12742e+07	--	--	--	-	-	-	-
NEG_M193T158	192.877	158.459	2.64	--	--	--	--	--	--	1.08379e+06	328514	107712	8.56705e+06	290047	73978.3	112064	58388.2	71395.9	164360	4.8337e+06	1.11286e+07	771696	504544	968384	677732	727867	--	--	--	-	-	-	-
NEG_M193T31	192.891	31.27	0.52	--	--	--	--	--	--	1.0229e+07	1.08205e+07	1.3258e+07	1.69343e+07	1.48426e+07	1.59216e+07	1.55102e+07	1.88398e+07	2.16842e+07	1.88289e+07	2.76823e+07	4.20285e+07	4.10325e+06	4.3826e+06	4.04771e+06	4.25288e+06	4.20118e+06	--	--	--	-	-	-	-
NEG_M193T36	192.928	36.0708	0.6	--	--	--	--	--	--	1.44876e+06	2.66172e+06	2.06767e+06	3.19214e+06	2.46926e+06	3.39259e+06	2.11528e+06	1.09892e+06	344853	2.66195e+06	4.3837e+06	3.75132e+06	126720	176934	115572	154493	144202	--	--	--	-	-	-	-
NEG_M193T161	192.929	161.174	2.69	--	--	--	--	--	--	4.13492e+07	3.51016e+07	2.91986e+07	2.6683e+07	2.50585e+07	2.43962e+07	2.17408e+07	1.25557e+07	1.33317e+07	1.67967e+07	2.45633e+07	2.0442e+07	2.36515e+07	3.12759e+07	2.30269e+07	2.84835e+07	2.6866e+07	--	--	--	-	-	-	-
NEG_M193T120	192.928	120.368	2.01	--	--	--	--	--	--	1.73523e+07	1.52336e+07	1.51452e+07	1.35878e+07	1.48115e+07	4.45825e+06	9.31162e+06	4.6844e+06	5.22367e+06	2.63168e+06	1.37107e+07	2.73997e+06	1.72079e+06	1.71553e+06	1.72336e+06	1.71797e+06	1.71942e+06	--	--	--	-	-	-	-
NEG_M193T92	192.939	91.7647	1.53	--	--	--	--	--	--	137493	94778.6	260809	330872	144512	78285.5	56882.7	142628	93461.5	85839.2	164927	93946.9	355844	257459	403695	307868	331221	--	--	--	-	-	-	-
NEG_M193T99	192.997	98.7305	1.65	--	--	--	--	--	--	1.14974e+06	1.09532e+06	828889	601119	723915	697693	411077	393689	377953	88209.5	344814	422528	1.62003e+06	1.41438e+06	1.73573e+06	1.5059e+06	1.56937e+06	--	--	--	-	-	-	-
NEG_M193T724	193.036	724.321	12.07	--	D-Glucuronic acid	--	1.9719	C6H10O7	MS1	8.62638e+06	3.95239e+08	12.7089	12.7089	12.7089	12.7089	12.7089	12.7089	12.7089	12.7089	12.7089	12.7089	7.62636e+06	4.86456e+06	8.51704e+06	6.95891e+06	7.16268e+06	Furofurans	32449-92-6	HMDB0006355	-	-	-	-
NEG_M193T777	193.086	776.61	12.94	--	--	--	--	--	--	12.7089	12.7089	12.7089	12.7089	12.7089	12.7089	12.7089	12.7089	12.7089	12.7089	12.7089	12.7089	2.39571e+06	2.88774e+06	2.22686e+06	2.62351e+06	2.53378e+06	--	--	--	-	-	-	-
NEG_M193T738	193.086	738.138	12.3	--	Zingerone	--	3.67804	C11H14O3	MS1	1.64665e+07	1.61823e+07	2.34884e+07	2.11233e+07	2.30303e+07	2.63942e+07	3.17236e+07	3.24367e+07	4.09618e+07	6.35483e+07	8.99462e+07	3.8625e+08	1.72246e+07	1.74813e+07	1.70832e+07	1.7348e+07	1.72844e+07	Benzene and substituted derivatives	122-48-5	HMDB0032590	-	-	-	-
NEG_M193T529	193.099	529.009	8.82	--	Butabarbital	--	7.22559	C10H16N2O3	MS1	928021	680892	652002	531076	368450	361160	358711	282593	246014	320409	246097	217574	1.3842e+06	1.25712e+06	1.48104e+06	1.29853e+06	1.35634e+06	Diazines	125-40-6	HMDB0014382	-	-	-	-
NEG_M194T161	193.926	161.238	2.69	--	--	--	--	--	--	6.13399e+07	4.97366e+07	4.30124e+07	4.22786e+07	3.82325e+07	4.02472e+07	3.55079e+07	2.77907e+07	1.89595e+07	2.35577e+07	3.19282e+07	2.75094e+07	4.11853e+07	3.90303e+07	4.17035e+07	3.9678e+07	4.03835e+07	--	--	--	-	-	-	-
NEG_M194T99	193.99	98.8512	1.65	--	--	--	--	--	--	1.85748e+06	2.18754e+06	2.34287e+06	2.54269e+06	3.05373e+06	4.02487e+06	4.86906e+06	8.98715e+06	3.84164e+07	12.7089	12.7089	12.7089	1.85086e+06	2.43834e+06	1.61421e+06	2.14996e+06	2.01455e+06	--	--	--	-	-	-	-
NEG_M194T92	194.012	92.2927	1.54	--	--	--	--	--	--	3.71771e+06	2.88009e+06	2.30256e+06	1.07152e+06	1.96932e+06	1.13553e+06	379363	1.04751e+06	1.36638e+06	309354	341829	389553	2.59764e+06	2.82336e+06	2.5291e+06	2.73264e+06	2.67245e+06	--	--	--	-	-	-	-
NEG_M194T115	194.058	114.82	1.91	--	Isoferulic acid	--	0.447525	C10H10O4	MS1	1.55262e+06	1.38685e+06	1.15125e+06	1.2363e+06	962646	799658	681753	535891	48111.8	351408	395182	303912	1.5266e+06	1.56053e+06	1.50602e+06	1.54619e+06	1.53474e+06	Cinnamic acids and derivatives	537-73-5	HMDB0000955	-	-	-	-
NEG_M194T794	194.081	793.595	13.23	--	trans-Ferulic acid	--	0.374522	C10H10O4	MS1	2.24287e+07	2.13892e+07	2.36047e+07	2.35974e+07	2.35773e+07	2.36087e+07	2.43272e+07	2.39625e+07	2.46208e+07	2.33995e+07	2.62253e+07	2.45388e+07	2.16535e+07	2.25258e+07	2.12593e+07	2.20931e+07	2.18835e+07	Cinnamic acids and derivatives	537-98-4	HMDB0000954	C01494	ko01100//Metabolic pathways;ko01110//Biosynthesis of secondary metabolites	Global and overview maps	Metabolism
NEG_M194T738	194.09	738.237	12.3	--	--	--	--	--	--	2.32772e+06	2.10784e+06	3.63099e+06	3.51654e+06	5.22e+06	1.08727e+07	12.7089	12.7089	12.7089	12.7089	12.7089	12.7089	1.87854e+06	1.83498e+06	1.90586e+06	1.85882e+06	1.86938e+06	--	--	--	-	-	-	-
NEG_M194T106	194.103	106.249	1.77	--	--	--	--	--	--	3.53684e+06	4.99881e+06	5.21125e+06	3.64319e+06	3.54044e+06	4.15967e+06	4.62321e+06	4.35207e+06	3.14975e+06	2.87459e+06	2.77615e+06	2.93587e+06	8.66963e+06	8.01129e+06	8.96564e+06	8.33433e+06	8.49483e+06	--	--	--	-	-	-	-
NEG_M194T529	194.103	528.931	8.82	--	--	--	--	--	--	16173.3	18975	37744.1	16472.8	18063.1	12427.1	18694.1	14254.9	11617.6	3858.76	16220.7	10062.2	57600.9	53902.7	61319	54919.4	56912.4	--	--	--	-	-	-	-
NEG_M195T91_1	194.874	91.1767	1.52	--	--	--	--	--	--	5.32749e+06	5.39162e+06	5.10487e+06	4.80426e+06	4.09346e+06	5.18328e+06	4.67791e+06	5.46305e+06	3.98276e+06	4.47289e+06	4.32721e+06	2.58903e+06	4.95643e+06	5.09023e+06	4.87816e+06	5.02227e+06	4.98696e+06	--	--	--	-	-	-	-
NEG_M195T158	194.877	158.096	2.63	--	--	--	--	--	--	1.3091e+06	295380	248487	1.73178e+06	1.20316e+06	1.9873e+06	204900	211888	204781	1.41654e+06	779628	53602.3	1.33239e+06	876947	1.16553e+06	1.02974e+06	1.05697e+06	--	--	--	-	-	-	-
NEG_M195T82	194.905	81.9597	1.37	--	--	--	--	--	--	2.28757e+06	2.30334e+06	1.83721e+06	1.37165e+06	1.28116e+06	2.19877e+06	1.4655e+06	1.5969e+06	1.41955e+06	1.92873e+06	2.14359e+06	2.58632e+06	1.30198e+06	1.15229e+06	1.3936e+06	1.22393e+06	1.26776e+06	--	--	--	-	-	-	-
NEG_M195T161	194.923	161.206	2.69	--	--	--	--	--	--	1.52493e+07	1.2382e+07	1.01087e+07	1.0677e+07	9.35119e+06	8.65559e+06	7.34887e+06	9.97518e+06	4.37001e+06	5.52013e+06	8.47966e+06	4.17799e+06	9.97722e+06	1.23586e+07	1.03604e+07	1.17217e+07	1.12783e+07	--	--	--	-	-	-	-
NEG_M195T91_2	194.945	91.1767	1.52	--	--	--	--	--	--	2134177188	2131041546	2185475966	2135445262	2042552753	2235879745	2060958774	2323337481	2161820665	1938725250	2095326745	1461827901	1896814724	1885049943	1902367843	1890960343	1893796850	--	--	--	-	-	-	-
NEG_M195T91_3	195.017	91.1683	1.52	--	--	--	--	--	--	6.39773e+06	5.12893e+06	6.32298e+06	6.70305e+06	6.02477e+06	6.16401e+06	6.52842e+06	7.68854e+06	8.01067e+06	5.23314e+06	6.87947e+06	5.82659e+06	5.20757e+06	5.27999e+06	5.18339e+06	5.24488e+06	5.22936e+06	--	--	--	-	-	-	-
NEG_M195T140	195.032	140.213	2.34	--	--	--	--	--	--	918216	1.45433e+06	1.06216e+06	12.7089	12.7089	12.7089	12.7089	12.7089	12.7089	12.7089	12.7089	12.7089	496794	645524	422083	569649	533532	--	--	--	-	-	-	-
NEG_M195T94	195.05	94.3773	1.57	--	--	--	--	--	--	3.88094e+08	442482791	4.39059e+08	4.55191e+08	5.84469e+08	736659259	767526069	1631551556	12.7089	12.7089	12.7089	12.7089	2.98562e+08	3.42106e+08	2.75154e+08	3.20379e+08	3.09065e+08	--	--	--	-	-	-	-
NEG_M195T794	195.085	793.543	13.23	--	--	--	--	--	--	1.56177e+06	1.54536e+06	1.24956e+06	1.05423e+06	899846	724331	760763	618095	600350	563618	473708	383767	2.00504e+06	1.8083e+06	2.08217e+06	1.89263e+06	1.94667e+06	--	--	--	-	-	-	-
NEG_M195T661	195.102	660.913	11.02	--	--	--	--	--	--	513526	453514	625978	611442	785216	750802	1.20393e+06	1.93985e+06	3.0273e+06	12.7089	12.7089	12.7089	353052	321401	370905	338193	345858	--	--	--	-	-	-	-
NEG_M195T771	195.138	771.279	12.85	--	--	--	--	--	--	7.19269e+06	5.5152e+06	4.32528e+06	3.55825e+06	3.70786e+06	4.02309e+06	3.18933e+06	2.67398e+06	3.11587e+06	1.64101e+06	1.97564e+06	2.28646e+06	5.92632e+06	6.42294e+06	5.63389e+06	6.20224e+06	6.04567e+06	--	--	--	-	-	-	-
NEG_M195T733	195.138	733.499	12.22	--	--	--	--	--	--	3.76602e+07	3.82898e+07	4.02815e+07	3.78258e+07	3.66261e+07	3.97634e+07	3.68569e+07	3.60642e+07	3.4109e+07	3.15074e+07	3.08405e+07	2.7172e+07	4.05776e+07	3.55051e+07	4.48724e+07	3.82299e+07	3.96792e+07	--	--	--	-	-	-	-
NEG_M195T560	195.138	559.783	9.33	--	--	--	--	--	--	438874	301111	230388	187525	151615	104237	101146	85894.6	73156.7	60096.9	53226.3	51639.1	686480	618015	726613	623585	667494	--	--	--	-	-	-	-
NEG_M196T162	195.93	162.048	2.7	--	2,4,5-Trichlorophenol	--	24.624	C6H3Cl3O	MS1	174443	596267	511384	596477	412075	478094	456269	229230	225787	272068	271052	86719.8	323844	246113	342081	292967	302043	--	--	--	C07101	ko01100//Metabolic pathways;ko01120//Microbial metabolism in diverse environments	Global and overview maps	Metabolism
NEG_M196T91	195.95	90.9082	1.52	--	--	--	--	--	--	5.31293e+06	3.92005e+06	4.70826e+06	3.29256e+06	3.04567e+06	3.71632e+06	2.37477e+06	2.90781e+06	2.55563e+06	1.30391e+06	1.82674e+06	1.13171e+06	4.68086e+06	4.626e+06	4.70784e+06	4.65192e+06	4.66668e+06	--	--	--	-	-	-	-
NEG_M196T141	195.997	140.952	2.35	--	--	--	--	--	--	7108.77	1.06343e+06	668225	28731.6	68639.8	12.7089	12.7089	12.7089	12.7089	12.7089	12.7089	12.7089	713243	840603	639877	780536	743563	--	--	--	-	-	-	-
NEG_M196T103	196.022	102.964	1.72	--	--	--	--	--	--	3.23564e+07	2.2383e+07	1.80613e+07	1.98188e+07	1.51584e+07	2.25514e+07	1.89579e+07	1.4501e+07	1.39248e+07	1.16566e+07	1.32023e+07	1.23249e+07	2.618e+07	2.68196e+07	2.58297e+07	2.65092e+07	2.63347e+07	--	--	--	-	-	-	-
NEG_M196T421	196.024	420.897	7.01	--	--	--	--	--	--	541067	955023	587521	468680	438912	391179	554745	342628	35789.8	92784.8	580719	36257.5	1.25926e+06	1.45343e+06	1.17034e+06	1.35951e+06	1.31076e+06	--	--	--	-	-	-	-
NEG_M196T540	196.024	539.681	8.99	--	--	--	--	--	--	13584.5	7490.49	20360.4	21759.4	18012.4	2215.66	1163.83	5758.08	7209.98	5010.9	453.853	1024.84	77959.6	78687.4	77472.2	86319.9	78182.3	--	--	--	-	-	-	-
NEG_M196T115	196.028	114.671	1.91	--	--	--	--	--	--	1.11632e+07	1.59459e+07	2.65685e+07	9.64351e+07	12.7089	12.7089	12.7089	12.7089	12.7089	12.7089	12.7089	12.7089	7.91145e+06	6.26608e+06	8.64095e+06	7.23252e+06	7.52208e+06	--	--	--	-	-	-	-
NEG_M196T94	196.054	94.4176	1.57	--	--	--	--	--	--	2.19176e+07	2.42965e+07	1.96422e+07	1.96969e+07	2.01674e+07	1.99423e+07	1.28544e+07	1.44489e+07	1.584e+07	1.30001e+07	1.56659e+07	1.63159e+07	1.89323e+07	2.23853e+07	1.71374e+07	2.07879e+07	1.98084e+07	--	--	--	-	-	-	-
NEG_M196T186	196.072	185.883	3.1	--	--	--	--	--	--	90147.1	124840	76861.5	70651.4	44049.9	12200.4	33887.2	26145.3	22317.4	8715.92	18261.9	8056.19	73771.3	53927	80453.9	62796.5	67625.9	--	--	--	-	-	-	-
NEG_M196T733	196.142	733.499	12.22	--	--	--	--	--	--	4.8919e+06	5.12373e+06	5.72872e+06	5.74155e+06	5.40822e+06	6.47085e+06	6.39557e+06	6.76508e+06	6.96382e+06	7.02247e+06	7.72755e+06	7.86325e+06	5088803	4.54041e+06	5.54903e+06	4.83922e+06	4.99192e+06	--	--	--	-	-	-	-
NEG_M197T91_1	196.894	90.9347	1.52	--	--	--	--	--	--	1.69226e+07	1.8712e+07	1.77404e+07	1.49026e+07	1.81842e+07	1.616e+07	1.44226e+07	1.45955e+07	1.37598e+07	1.61528e+07	1.77749e+07	2.08151e+07	1.35871e+07	1.31646e+07	1.38374e+07	1.33708e+07	1.34895e+07	--	--	--	-	-	-	-
NEG_M197T162	196.921	162.207	2.7	--	--	--	--	--	--	1.43239e+06	1.70131e+06	1.11963e+06	1.15695e+06	1.15479e+06	1.19198e+06	1.03588e+06	807028	535094	665592	833442	195542	1.20542e+06	1.11683e+06	1.23156e+06	1.1702e+06	1.18188e+06	--	--	--	-	-	-	-
NEG_M197T91_2	196.95	91.1618	1.52	--	--	--	--	--	--	3.16096e+07	3.02221e+07	2.93501e+07	2.95254e+07	2.50678e+07	2.58056e+07	2.27802e+07	2.45835e+07	2.02895e+07	1.93753e+07	1.87531e+07	1.16838e+07	3.09439e+07	3.0362e+07	3.12311e+07	3.06475e+07	3.07961e+07	--	--	--	-	-	-	-
NEG_M197T95	197.021	95.2913	1.59	--	--	--	--	--	--	9.81628e+06	7.19592e+06	7.54634e+06	6.48009e+06	5.82882e+06	4.63425e+06	4.63461e+06	4.2276e+06	3.33503e+06	3.07075e+06	2.69819e+06	2.26199e+06	1.08354e+07	1.13194e+07	1.05416e+07	1.11074e+07	1.09502e+07	--	--	--	-	-	-	-
NEG_M197T396	197.021	396.261	6.6	--	--	--	--	--	--	1.50938e+06	1.13311e+06	851228	1.41741e+06	893807	835238	2.12614e+06	803740	672211	628078	1.37245e+06	660672	899714	837918	946354	869185	887580	--	--	--	-	-	-	-
NEG_M197T776	197.025	776.489	12.94	--	Methoxsalen	--	4.92337	C12H8O4	MS1	3.11918e+06	1.60047e+07	12.7089	12.7089	12.7089	12.7089	12.7089	12.7089	12.7089	12.7089	12.7089	12.7089	2.65197e+06	2.6155e+06	2.65167e+06	2.63301e+06	2.63691e+06	Coumarins and derivatives	298-81-7	HMDB0014693	-	-	-	-
NEG_M197T799	197.025	798.56	13.31	--	--	--	--	--	--	1.59389e+06	1.84654e+06	1.29777e+06	932479	367557	900860	595686	218717	430634	364788	336932	248463	2.71968e+06	1.90551e+06	2.90164e+06	2.26331e+06	2.43516e+06	--	--	--	-	-	-	-
NEG_M197T421	197.021	421.066	7.02	--	DNOC	--	5.05519	C7H6N2O5	MS1	811398	380097	265069	182964	146152	130030	125271	68876.5	35547.5	21456.4	28273.5	26184.6	1.31039e+06	1.27643e+06	1.33471e+06	1.23602e+06	1.30128e+06	--	--	--	-	-	-	-
NEG_M197T521	197.02	520.708	8.68	--	--	--	--	--	--	1.09056e+06	612148	417646	293415	224588	190109	149645	117054	145921	100924	80940.2	93786.7	3.04016e+06	1.8896e+06	3.26739e+06	1.87766e+06	2.56243e+06	--	--	--	-	-	-	-
NEG_M197T94	197.054	94.3513	1.57	--	--	--	--	--	--	1.92163e+06	1.60744e+07	12.7089	12.7089	12.7089	12.7089	12.7089	12.7089	12.7089	12.7089	12.7089	12.7089	3.53297e+06	4.06864e+06	3.23448e+06	3.75394e+06	3.64664e+06	--	--	--	-	-	-	-
NEG_M197T332	197.056	332.214	5.54	--	--	--	--	--	--	119139	83442.4	41341	703419	1.06202e+06	194316	47242	86994.2	46044.7	47889.6	120831	117102	225006	257666	211994	244232	234755	--	--	--	-	-	-	-
NEG_M197T103	197.066	102.884	1.71	--	L-Dopa	--	10.129	C9H11NO4	MS1	5.76376e+06	5.54918e+06	6.12367e+06	8.97102e+06	1.00818e+07	1.09519e+07	7.70659e+06	1.13843e+07	1.68102e+07	2.55186e+07	1.15771e+08	12.7089	4.3537e+06	4.70754e+06	4.14381e+06	4.52441e+06	4.43304e+06	Carboxylic acids and derivatives	59-92-7	HMDB0000181	C00355	ko01100//Metabolic pathways;ko01110//Biosynthesis of secondary metabolites;ko00350//Tyrosine metabolism;ko05012//Parkinson disease;ko05034//Alcoholism;ko04917//Prolactin signaling pathway;ko05030//Cocaine addiction;ko05031//Amphetamine addiction;ko04728//Dopaminergic synapse	Amino acid metabolism;Endocrine system;Global and overview maps;Nervous system;Neurodegenerative diseases;Substance dependence	Human Diseases;Metabolism;Organismal Systems
NEG_M197T706	197.064	705.707	11.76	--	Cymoxanil	--	22.2325	C7H10N4O3	MS1	303723	434766	253826	427847	206755	364151	184834	153601	242991	114301	109911	112210	979662	999573	958001	989523	982776	--	--	--	-	-	-	-
NEG_M197T827	197.154	827.284	13.79	--	--	--	--	--	--	4.75415e+06	6.3049e+06	1.05552e+07	6.21911e+06	3.58652e+06	8.10959e+06	4.71983e+06	4.60947e+06	4.86461e+06	3.18152e+06	2.79265e+06	3.85018e+06	4.61093e+06	4.66256e+06	4.58259e+06	4.63768e+06	4.62344e+06	--	--	--	-	-	-	-
NEG_M198T160	197.889	159.533	2.66	--	--	--	--	--	--	65878.9	116727	115219	158644	15231.8	91331.8	37998.1	53467	12335.1	13299.1	3053.76	11826.8	84600.1	95623.7	73794.4	142407	87104.3	--	--	--	-	-	-	-
NEG_M198T98	197.939	98.2673	1.64	--	--	--	--	--	--	1.95013e+06	2.27511e+06	2.13939e+06	1.94152e+06	1.4746e+06	1.37757e+06	662084	730660	795018	557966	756400	622171	2.13759e+06	2.10653e+06	2.15144e+06	2.12085e+06	2.1291e+06	--	--	--	-	-	-	-
NEG_M198T396_1	197.96	396.243	6.6	--	--	--	--	--	--	4.69052e+07	12.7089	12.7089	12.7089	12.7089	12.7089	12.7089	12.7089	12.7089	12.7089	12.7089	12.7089	4.13287e+06	4.19893e+06	4.11319e+06	4.15676e+06	4.14908e+06	--	--	--	-	-	-	-
NEG_M198T135	197.962	135.418	2.26	--	Syringic acid	--	0.977155	C9H10O5	MS1	2.56722e+07	3.24283e+07	2.85202e+07	3.38086e+07	3.89868e+07	5.71541e+07	5.35505e+07	8.32757e+07	1.0526e+08	8.37309e+07	238645367	12.7089	2.06308e+07	2.37601e+07	1.92071e+07	2.22599e+07	2.14663e+07	Benzene and substituted derivatives	530-57-4	HMDB0002085	C10833	ko01120//Microbial metabolism in diverse environments	Global and overview maps	Metabolism
NEG_M198T94	197.97	94.3653	1.57	--	--	--	--	--	--	7.57028e+06	9.67603e+06	9.98194e+06	1.44475e+07	1.39568e+07	1.68602e+07	1.9432e+07	2.22143e+07	3.48721e+07	4.06173e+07	9.01716e+07	12.7089	7.37818e+06	7.40539e+06	7.36376e+06	7.39118e+06	7.38462e+06	--	--	--	-	-	-	-
NEG_M198T325	198.022	324.809	5.41	--	--	--	--	--	--	182812	165356	218463	258327	116145	394323	246947	1.82121e+06	12.7089	12.7089	12.7089	12.7089	125874	117834	130066	122456	124075	--	--	--	-	-	-	-
NEG_M198T396_2	198.032	395.993	6.6	--	--	--	--	--	--	4.07014e+08	4.35342e+08	4.41688e+08	4.57778e+08	5.17912e+08	5.48101e+08	5.84939e+08	6.79152e+08	7.9462e+08	951668355	1188647072	1757083407	3.88407e+08	3.94023e+08	3.85716e+08	3.91152e+08	3.89825e+08	--	--	--	-	-	-	-
NEG_M198T100	198.038	100.217	1.67	--	Nitrofurazone	--	5.90626	C6H6N4O4	MS1	1.88982e+07	2.34543e+07	2.287e+07	3.34255e+07	4.59444e+07	5.3754e+07	6.80254e+07	2.32803e+08	12.7089	12.7089	12.7089	12.7089	1.88542e+07	2.08819e+07	1.78695e+07	1.98572e+07	1.9366e+07	Furans	59-87-0	HMDB0014480	-	-	-	-
NEG_M198T106	198.049	106.311	1.77	--	--	--	--	--	--	5.83619e+07	5.19773e+07	5.87124e+07	6.54928e+07	6.09604e+07	5.42999e+07	4.37061e+07	4.94708e+07	4.4599e+07	2.48191e+07	1.87896e+07	2.88199e+07	6.54274e+07	5.5398e+07	7.02981e+07	6.02678e+07	6.28479e+07	--	--	--	-	-	-	-
NEG_M198T173	198.074	172.665	2.88	--	--	--	--	--	--	1.65462e+07	1.77093e+07	2.16562e+07	2.61523e+07	3.1863e+07	3.66728e+07	3.29093e+07	4.24294e+07	8.66906e+07	1.23263e+08	21252468240	12.7089	1.64635e+07	1.7897e+07	1.57694e+07	1.71828e+07	1.68284e+07	--	--	--	-	-	-	-
NEG_M198T164	198.074	164.163	2.74	--	--	--	--	--	--	8.44211e+06	7.19987e+06	7.67131e+06	1.04365e+07	9.16113e+06	1.02753e+07	6.35056e+06	5.7828e+06	1.23661e+06	5.66325e+06	4.49221e+06	5.4959e+06	8.90973e+06	8.34652e+06	9.17338e+06	8.62317e+06	8.76306e+06	--	--	--	-	-	-	-
NEG_M198T396_3	198.105	396.236	6.6	--	Pyrimethanil	--	7.99877	C12H13N3	MS1	1.14254e+06	1.02647e+06	683576	773028	647097	692362	578955	664258	594346	497330	454691	353236	1.12591e+06	1.07393e+06	1.1542e+06	1.09878e+06	1.11321e+06	Benzene and substituted derivatives	53112-28-0	HMDB0033135	-	-	-	-
NEG_M199T91	198.917	90.7935	1.51	--	--	--	--	--	--	1.15194e+08	9.93419e+07	1.0594e+08	1.10759e+08	1.01038e+08	1.31755e+08	1.40843e+08	1.53211e+08	163416325	1.4531e+08	1.59773e+08	1.57425e+08	9.64407e+07	9.89192e+07	9.54002e+07	9.7696e+07	9.71176e+07	--	--	--	-	-	-	-
NEG_M199T115_1	198.917	115.16	1.92	--	--	--	--	--	--	3.43962e+06	473873	374435	2.40268e+06	4.82382e+06	1.39442e+07	3.44139e+07	12.7089	12.7089	12.7089	12.7089	12.7089	1.90268e+06	1.86345e+06	1.95568e+06	1.8826e+06	1.89712e+06	--	--	--	-	-	-	-
NEG_M199T159	198.922	159.254	2.65	--	--	--	--	--	--	4.41229e+06	1.89537e+06	2.31489e+06	2.55349e+06	1.2654e+06	1.49279e+06	1.66918e+06	1.90681e+06	1.35468e+06	730017	828604	1.30433e+06	3.05858e+06	1.86616e+06	3.74093e+06	2.35394e+06	2.76048e+06	--	--	--	-	-	-	-
NEG_M199T81	199.001	81.2177	1.35	--	D-Erythrose 4-phosphate	--	3.25456	C4H9O7P	MS1	1.13771e+06	681468	511997	877608	832602	507171	136482	140103	145247	97842.3	96819.9	151711	1.3254e+06	1.34643e+06	1.31688e+06	1.35143e+06	1.3327e+06	Organooxygen compounds	585-18-2	HMDB0001321	C00279	ko01100//Metabolic pathways;ko01110//Biosynthesis of secondary metabolites;ko01120//Microbial metabolism in diverse environments;ko01130//Biosynthesis of antibiotics;ko01230//Biosynthesis of amino acids;ko01200//Carbon metabolism;ko00400//Phenylalanine, tyrosine and tryptophan biosynthesis;ko00030//Pentose phosphate pathway;ko00750//Vitamin B6 metabolism	Amino acid metabolism;Carbohydrate metabolism;Global and overview maps;Metabolism of cofactors and vitamins	Metabolism
NEG_M199T95	199.019	95.3815	1.59	--	--	--	--	--	--	1.36498e+07	12.7089	12.7089	12.7089	12.7089	12.7089	12.7089	12.7089	12.7089	12.7089	12.7089	12.7089	3.43503e+06	3.83526e+06	3.25423e+06	3.60076e+06	3.52916e+06	--	--	--	-	-	-	-
NEG_M199T104	199.022	104.347	1.74	--	O-Phosphothreonine	--	15.128	C4H10NO6P	MS1	3.17604e+06	3.28579e+06	8.71624e+06	4.62775e+07	12.7089	12.7089	12.7089	12.7089	12.7089	12.7089	12.7089	12.7089	794510	837089	766806	812080	802807	Carboxylic acids and derivatives	1114-81-4	HMDB0011185	C12147	ko00860//Porphyrin and chlorophyll metabolism	Metabolism of cofactors and vitamins	Metabolism
NEG_M199T396	199.035	395.993	6.6	--	4-Methylumbelliferyl acetate	--	21.4034	C12H10O4	MS1	4.01612e+07	4.21982e+07	4.27584e+07	4.53879e+07	4.9462e+07	5.16809e+07	5.50506e+07	6.5749e+07	7.69042e+07	9.22867e+07	109809114	1.66134e+08	3.80624e+07	3.82417e+07	3.79746e+07	3.81494e+07	3.8107e+07	Coumarins and derivatives	2747-05-09	HMDB0032989	-	-	-	-
NEG_M199T98	199.033	98.313	1.64	--	--	--	--	--	--	1.90026e+07	2.12012e+07	2.10848e+07	2.50048e+07	2.89722e+07	2.2653e+07	17330427	2.45648e+07	1.86376e+07	1.59215e+07	1.65486e+07	1.79335e+07	2.52608e+07	2.36208e+07	2.60543e+07	2.44411e+07	2.48441e+07	--	--	--	-	-	-	-
NEG_M199T115_2	199.037	115.037	1.92	--	--	--	--	--	--	1.37757e+08	154510115	1.86002e+08	1.84977e+08	2.18672e+08	3.33479e+08	3.12939e+08	7.96371e+08	12.7089	12.7089	12.7089	12.7089	9.57955e+07	1.01254e+08	9.31542e+07	9.84516e+07	9.71638e+07	--	--	--	-	-	-	-
NEG_M199T106	199.052	106.22	1.77	--	1-Hydroxypyrene	--	12.8165	C16H10O	MS1	2.89198e+06	3.52189e+06	6.60211e+06	9.84651e+06	1.5243e+07	3.16504e+07	12.7089	12.7089	12.7089	12.7089	12.7089	12.7089	2.8112e+06	2.4427e+06	2.95123e+06	2.64225e+06	2.71204e+06	Phenanthrenes and derivatives	5315-79-7	HMDB0013139	C14519	ko01120//Microbial metabolism in diverse environments	Global and overview maps	Metabolism
NEG_M199T172	199.077	172.408	2.87	--	Eupatoriochromene	--	7.71026	C13H14O3	MS1	831698	915748	1.0862e+06	1.04408e+06	1.08414e+06	1.23806e+06	883486	868740	1.29712e+06	991952	842805	1.06753e+06	1.26406e+06	1.24774e+06	1.27192e+06	1.25619e+06	1.25998e+06	--	--	--	-	-	-	-
NEG_M199T756	199.097	755.546	12.59	--	--	--	--	--	--	1.53527e+06	1.43705e+06	1.25554e+06	1.21334e+06	1.08439e+06	1.00174e+06	870182	792064	890310	620785	603660	474491	1.47089e+06	1.29367e+06	1.60069e+06	1.3852e+06	1.4358e+06	--	--	--	-	-	-	-
NEG_M199T776	199.133	775.651	12.93	--	--	--	--	--	--	627850	1.11686e+06	1.79505e+06	1.44897e+06	921828	1.64109e+06	4.73726e+06	1.38958e+06	12.7089	12.7089	12.7089	12.7089	617017	1.06271e+06	668762	916335	845270	--	--	--	-	-	-	-
NEG_M199T32	199.169	32.0285	0.53	--	N-Acetylserotonin	--	0.280089	C12H14N2O2	MS1	997698	1.65597e+06	1.39879e+06	1.51393e+06	1.97085e+06	1.77168e+06	2.3456e+06	3.75725e+06	4.46774e+06	2.12187e+06	12.7089	12.7089	1.171e+06	1.0909e+06	1.20952e+06	1.13322e+06	1.15119e+06	Indoles and derivatives	1210-83-9	HMDB0001238	C00978	ko01100//Metabolic pathways;ko00380//Tryptophan metabolism	Amino acid metabolism;Global and overview maps	Metabolism
NEG_M200T90	199.892	89.9224	1.5	--	--	--	--	--	--	5.81155e+06	4.87545e+06	6.22061e+06	7.11661e+06	7.60844e+06	8.0616e+06	6.8763e+06	3.4499e+06	5.45712e+06	9.73281e+06	1.57009e+07	1.46029e+07	612469	612469	612469	612469	612469	--	--	--	-	-	-	-
NEG_M200T396_1	199.954	395.993	6.6	--	--	--	--	--	--	269900	265068	337225	266376	316189	249922	264590	232730	218131	253982	264834	295319	316052	335978	305233	326054	320837	--	--	--	-	-	-	-
NEG_M200T94	199.967	94.0358	1.57	--	Cysteine-S-sulfate	--	12.9387	C3H7NO5S2	MS1	12.7089	12.7089	12.7089	12.7089	12.7089	12.7089	12.7089	12.7089	12.7089	12.7089	12.7089	12.7089	1.5084e+06	754579	1.41932e+06	1.14744e+06	1.19227e+06	Carboxylic acids and derivatives	1637-71-4	HMDB0000731	C05824	ko01100//Metabolic pathways;ko01230//Biosynthesis of amino acids;ko00270//Cysteine and methionine metabolism	Amino acid metabolism;Global and overview maps	Metabolism
NEG_M200T128	199.999	128.297	2.14	--	--	--	--	--	--	2.68686e+06	2.83239e+06	2.62482e+06	1.91591e+06	2.16552e+06	2.28187e+06	2.69561e+06	2.59795e+06	2.70454e+06	2.61652e+06	2.28256e+06	2.3759e+06	2.87806e+06	2.86616e+06	2.88387e+06	2.87215e+06	2.87506e+06	--	--	--	-	-	-	-
NEG_M200T775	200.011	774.957	12.92	--	--	--	--	--	--	1.12883e+06	1.49333e+06	1.48433e+06	1.41167e+06	1.51291e+06	2.02899e+06	1.4895e+06	2.30481e+06	3.47703e+06	3.06882e+06	4.41204e+06	9.95086e+06	978683	921741	1.01485e+06	953542	966967	--	--	--	-	-	-	-
NEG_M200T396_2	200.029	395.993	6.6	--	Thiabendazole	--	1.25117	C10H7N3S	MS1	1.28184e+08	1.3142e+08	1.30934e+08	1.31459e+08	1.34197e+08	133911334	1.39264e+08	1.44361e+08	1.51579e+08	1.56611e+08	1.57713e+08	1.74821e+08	1.27718e+08	1.28519e+08	127333220	1.28115e+08	127921321	Benzimidazoles	148-79-8	HMDB0014868	-	-	-	-
NEG_M200T115	200.04	115.006	1.92	--	--	--	--	--	--	7.36754e+06	7.6152e+06	8.03464e+06	6.65124e+06	6.90252e+06	8.23774e+06	5.92069e+06	7.26011e+06	7.62127e+06	5.33453e+06	6.70362e+06	6.9904e+06	5.4015e+06	5.43858e+06	5.38464e+06	5.42013e+06	5.41124e+06	--	--	--	-	-	-	-
NEG_M200T359	200.038	359.435	5.99	--	--	--	--	--	--	149846	194144	165156	97343.2	72130.2	131047	82098.1	97519.5	103786	62223.3	76681.8	75090.7	177291	193415	170509	186061	181842	--	--	--	-	-	-	-
NEG_M200T99	200.053	99.1027	1.65	--	--	--	--	--	--	6.93979e+06	12.7089	12.7089	12.7089	12.7089	12.7089	12.7089	12.7089	12.7089	12.7089	12.7089	12.7089	2.73539e+06	3.24377e+06	2.52722e+06	2.90189e+06	2.83984e+06	--	--	--	-	-	-	-
NEG_M200T185	200.056	184.718	3.08	--	--	--	--	--	--	14341.7	203109	171623	14709.4	156714	33195.9	72630.7	73084.5	50632.4	34178.3	26422.3	11581	242838	309691	215375	286949	263343	--	--	--	-	-	-	-
NEG_M200T396_3	200.103	396.024	6.6	--	--	--	--	--	--	271172	257437	200946	199959	193470	240829	180082	201250	176579	157702	148256	147117	302485	311016	298607	306948	304769	--	--	--	-	-	-	-
NEG_M200T428	200.129	427.913	7.13	--	--	--	--	--	--	361262	12.7089	12.7089	12.7089	12.7089	12.7089	12.7089	12.7089	12.7089	12.7089	12.7089	12.7089	221775	239897	212032	228343	225359	--	--	--	-	-	-	-
NEG_M201T158	200.919	157.677	2.63	--	--	--	--	--	--	1.17047e+06	972007	2.05797e+06	2.77044e+06	1.13885e+06	2.21397e+06	3.19678e+06	1.28148e+06	4.49062e+06	2.33617e+06	3.34466e+06	8.01256e+06	1.43309e+06	1.19037e+06	1.50134e+06	1.31982e+06	1.36033e+06	--	--	--	-	-	-	-
NEG_M201T99_1	200.962	99.3017	1.66	--	--	--	--	--	--	1.29006e+06	1.33446e+06	1.39282e+06	856808	494962	790364	485613	506308	471428	186825	153506	311053	1.43039e+06	1.10632e+06	1.54175e+06	1.2276e+06	1.32575e+06	--	--	--	-	-	-	-
NEG_M201T117	200.971	116.713	1.95	--	--	--	--	--	--	631432	863762	533174	244709	353003	501120	377315	272762	216897	118221	177825	149367	1.04282e+06	1.09727e+06	1.01856e+06	1.07161e+06	1.05761e+06	--	--	--	-	-	-	-
NEG_M201T87	201.001	86.5576	1.44	--	--	--	--	--	--	2.61077e+06	3.0255e+06	2.5001e+06	2.30835e+06	1.34177e+06	1.79199e+06	2.01236e+06	2.05624e+06	2.04471e+06	1.3589e+06	1.11996e+06	1.33166e+06	2.73203e+06	2.70762e+06	2.74382e+06	2.71961e+06	2.72577e+06	--	--	--	-	-	-	-
NEG_M201T90	201.016	89.5563	1.49	--	Purpurogallin	--	12.6808	C11H8O5	MS1	3.80253e+06	4.8954e+06	7.73697e+06	6.52265e+06	6.95831e+06	2.00506e+07	12.7089	12.7089	12.7089	12.7089	12.7089	12.7089	2.3658e+06	2.63946e+06	2.20098e+06	2.50144e+06	2.42745e+06	--	--	--	-	-	-	-
NEG_M201T396	201.032	395.993	6.6	--	--	--	--	--	--	1.33149e+07	1.40429e+07	1.46059e+07	1.4961e+07	1.76367e+07	1.88688e+07	2.06844e+07	2.53909e+07	3.35327e+07	4.53213e+07	7.01936e+07	2.59921e+08	1.23293e+07	1.28712e+07	1.20693e+07	1.25945e+07	1.24661e+07	--	--	--	-	-	-	-
NEG_M201T99_2	201.037	99.2602	1.65	--	--	--	--	--	--	6.66651e+08	7.2308e+08	8.45283e+08	6.95039e+08	3.65961e+08	6.22448e+08	4.74024e+08	4.713e+08	394829341	2.26631e+08	169592928	2.88065e+07	6.60315e+08	5.50834e+08	7.05025e+08	6.02659e+08	6.29507e+08	--	--	--	-	-	-	-
NEG_M201T119	201.049	119.234	1.99	--	--	--	--	--	--	2.67731e+06	3.57047e+06	3.5311e+06	5.09214e+06	8.97147e+06	2.07361e+07	12.7089	12.7089	12.7089	12.7089	12.7089	12.7089	4.82185e+06	4.88719e+06	4.79008e+06	4.8535e+06	4.83815e+06	--	--	--	-	-	-	-
NEG_M201T104	201.057	103.933	1.73	--	(2-Naphthalenyloxy)acetic acid	--	5.62892	C12H10O3	MS1	1.32004e+06	758023	213115	969177	1.20314e+06	103300	701640	117707	30390.9	388514	360525	3610.71	1.25696e+06	1.50192e+06	1.10669e+06	1.39901e+06	1.31543e+06	Benzene and substituted derivatives	120-23-0	HMDB0032706	-	-	-	-
NEG_M201T100	201.112	99.5007	1.66	--	--	--	--	--	--	1.69676e+06	1.73933e+06	1.87297e+06	1.62135e+06	780641	1.48348e+06	809593	1.11155e+06	936158	490804	266098	464799	1.69565e+06	1.15521e+06	1.9351e+06	1.42277e+06	1.55187e+06	--	--	--	-	-	-	-
NEG_M201T406	201.112	405.753	6.76	--	Sebacic acid	--	3.80526	C10H18O4	MS1	2.45179e+06	1.19766e+06	2.62916e+06	1.71014e+06	1.34315e+06	2.43048e+06	1.37558e+06	1.43253e+06	2.11279e+06	1.62176e+06	1.52993e+06	5.87818e+06	1.9148e+06	1.83464e+06	1.95072e+06	1.87433e+06	1.89358e+06	Fatty Acyls	111-20-6	HMDB0000792	-	-	-	-
NEG_M201T203	201.124	202.575	3.38	--	--	--	--	--	--	326092	264205	462597	337344	1.20309e+06	301084	121117	405214	423296	175278	223535	413728	392649	379822	398664	386497	389410	--	--	--	-	-	-	-
NEG_M201T141	201.124	140.746	2.35	--	--	--	--	--	--	175559	120938	86740.5	17958.1	6823.89	42658	35886	49665.6	36203.6	15764.2	24063	1942.78	273278	267918	276926	267165	271875	--	--	--	-	-	-	-
NEG_M201T164	201.124	164.416	2.74	--	--	--	--	--	--	91283.2	65688.7	543998	148866	1.27493e+06	666415	162353	339845	5.17303e+06	12.7089	12.7089	12.7089	343122	328394	350242	336138	339479	--	--	--	-	-	-	-
NEG_M201T124	201.135	124.34	2.07	--	Asymmetric dimethylarginine	--	3.46901	C8H18N4O2	MS1	1.84619e+06	2.22931e+06	2.47599e+06	1.90452e+06	1.78561e+06	2.54499e+06	2.33262e+06	2.74417e+06	3.20776e+06	3.82396e+06	5.02534e+06	7.11767e+06	1.51672e+06	1.72254e+06	1.41118e+06	1.62184e+06	1.56808e+06	Carboxylic acids and derivatives	30315-93-6	HMDB0001539	-	-	-	-
NEG_M201T620	201.149	620.291	10.34	--	--	--	--	--	--	3.50807e+06	2.24879e+07	12.7089	12.7089	12.7089	12.7089	12.7089	12.7089	12.7089	12.7089	12.7089	12.7089	4.60914e+06	6.32384e+06	4.03784e+06	5.08594e+06	4.93537e+06	--	--	--	-	-	-	-
NEG_M202T116	201.996	115.501	1.93	--	--	--	--	--	--	3.43914e+06	7.2862e+06	1.40003e+07	7.10261e+06	5.60484e+06	5.90204e+06	7.97109e+06	6.01845e+06	3.57941e+06	1.93243e+06	953684	1.36863e+06	1.29381e+07	6.18765e+06	1.36624e+07	9.13004e+06	1.02946e+07	--	--	--	-	-	-	-
NEG_M202T100	202.012	100.286	1.67	--	--	--	--	--	--	1.11274e+06	1.29208e+06	906904	660346	924988	694937	187679	246614	252092	2.25751e+06	278535	392397	1.75167e+06	1.80031e+06	1.72831e+06	1.77981e+06	1.76493e+06	--	--	--	-	-	-	-
NEG_M202T396	202.034	395.776	6.6	--	--	--	--	--	--	375895	319260	491012	604500	1.31568e+06	9.70309e+06	12.7089	12.7089	12.7089	12.7089	12.7089	12.7089	279398	340402	259639	309728	297583	--	--	--	-	-	-	-
NEG_M202T164	202.033	163.565	2.73	--	--	--	--	--	--	268359	420173	979071	444671	442837	1.44003e+06	562434	2.3933e+06	1.03984e+06	288379	215589	439610	1.38076e+06	1.10948e+06	1.43457e+06	1.23349e+06	1.28509e+06	--	--	--	-	-	-	-
NEG_M202T99	202.041	99.2602	1.65	--	Methabenzthiazuron	--	16.111	C10H11N3OS	MS1	5.05633e+07	5.35047e+07	6.2782e+07	5.25958e+07	2.89337e+07	4.95467e+07	3.70691e+07	3.83314e+07	3.05472e+07	1.80609e+07	1.3716e+07	2.20874e+06	4.52265e+07	3.67245e+07	4.85856e+07	4.08415e+07	4.28256e+07	--	--	--	-	-	-	-
NEG_M202T165	202.048	165.119	2.75	--	--	--	--	--	--	759950	1.71078e+06	6.22123e+06	12.7089	12.7089	12.7089	12.7089	12.7089	12.7089	12.7089	12.7089	12.7089	694392	647945	710891	673317	681661	--	--	--	-	-	-	-
NEG_M202T119	202.052	119.352	1.99	--	Indolepyruvate	--	3.85925	C11H9NO3	MS1	59537.9	81051.9	56700.6	68480.1	105027	70275.7	121145	124758	12.7089	12.7089	12.7089	12.7089	214130	223171	208121	218677	216064	Indoles and derivatives	35656-49-6	HMDB0060484	C00331	ko01100//Metabolic pathways;ko00380//Tryptophan metabolism	Amino acid metabolism;Global and overview maps	Metabolism
NEG_M202T161	202.071	160.842	2.68	--	N-Acetylmannosamine	--	0.430049	C8H15NO6	MS1	1.63592e+06	12.7089	12.7089	12.7089	12.7089	12.7089	12.7089	12.7089	12.7089	12.7089	12.7089	12.7089	625264	727875	574033	671134	649416	Organooxygen compounds	7772-94-3	HMDB0001129	C00645	ko01100//Metabolic pathways;ko00520//Amino sugar and nucleotide sugar metabolism	Carbohydrate metabolism;Global and overview maps	Metabolism
NEG_M202T531	202.09	530.838	8.85	--	Indolebutyric acid	--	13.4853	C12H13NO2	MS1	390380	194051	123876	76889.2	63005.9	81633.2	73181.7	56691.9	66539.9	43436.7	39167.5	32013.1	615146	624958	609158	670358	618142	Indoles and derivatives	133-32-4	HMDB0002096	-	-	-	-
NEG_M202T563	202.109	562.961	9.38	--	--	--	--	--	--	19043.6	73596.7	9489.94	32641	21192.7	10224.1	3362.33	4261.24	6119.79	2040.4	6526.12	8046.13	84618.6	66352.6	98867	65192.2	80278.8	--	--	--	-	-	-	-
NEG_M202T389	202.108	389.115	6.49	--	--	--	--	--	--	583029	318302	258156	291138	542647	268447	224918	38552.2	99053.6	24453.1	114324	23347.8	354376	386810	340863	373207	363825	--	--	--	-	-	-	-
NEG_M202T405	202.116	405.391	6.76	--	--	--	--	--	--	135718	21207	76256.6	30054.4	14084.1	37080.3	10367.7	16291.7	20703.3	15885.4	14141.7	64159.6	71912.1	63104.2	71369.2	63963.5	67320.8	--	--	--	-	-	-	-
NEG_M203T157	202.918	156.677	2.61	--	--	--	--	--	--	607789	667153	908342	682419	338268	491105	467420	291322	442884	459743	244317	202742	811858	506658	878659	650305	707621	--	--	--	-	-	-	-
NEG_M203T427	203.001	426.649	7.11	--	--	--	--	--	--	122052	204859	172177	139014	84217.7	53850.7	57687.4	126732	106696	76244.4	70419.7	31042.8	220622	249542	209498	237386	229325	--	--	--	-	-	-	-
NEG_M203T104	203.004	103.884	1.73	--	--	--	--	--	--	6.3373e+06	9.00475e+06	8.68028e+06	8.99668e+06	3.08801e+06	8.05364e+06	5.73254e+06	7.19241e+06	6.34947e+06	2.83017e+06	1.67825e+06	2.93832e+06	9.05672e+06	9.09855e+06	9.03764e+06	9.07839e+06	9.06787e+06	--	--	--	-	-	-	-
NEG_M203T387_1	203.006	387.36	6.46	--	--	--	--	--	--	7421.64	46050.7	69546.1	64476	55980.3	45101.4	25876.8	42808.6	1023.19	2828.98	30234.9	1886.01	55391.9	64376.9	51356.1	60330.2	57865.8	--	--	--	-	-	-	-
NEG_M203T329	203.001	328.84	5.48	--	--	--	--	--	--	5678.35	163931	3526.56	14294.4	11997.6	10362.9	30268.8	179583	206566	394989	423286	451114	152348	124522	165340	139028	145318	--	--	--	-	-	-	-
NEG_M203T167	203.018	167.053	2.78	--	--	--	--	--	--	715594	3.19347e+06	5.1052e+06	1.67841e+06	1.17685e+07	4.54909e+06	5.97922e+08	12.7089	12.7089	12.7089	12.7089	12.7089	2.4451e+06	2.52314e+06	2.41083e+06	2.48279e+06	2.46548e+06	--	--	--	-	-	-	-
NEG_M203T99_1	203.02	99.1485	1.65	--	3-Deoxy-lyxo-heptulosaric acid	--	3.06525	C7H10O8	MS1	2.16153e+06	1.80154e+06	5.28661e+06	4.68463e+06	6.40063e+06	8.05712e+06	7.90972e+06	1.91024e+07	12.7089	12.7089	12.7089	12.7089	4.17778e+06	4.15228e+06	4.18849e+06	4.1655e+06	4.171e+06	--	--	--	-	-	-	-
NEG_M203T99_2	203.042	99.364	1.66	--	--	--	--	--	--	8.42829e+06	9.78484e+06	1.23594e+07	1.0148e+07	5.51014e+06	456161	7.82177e+06	8.48399e+06	7.34204e+06	4.4223e+06	3.06798e+06	5.84668e+06	7.30259e+06	6.35981e+06	7.71419e+06	6.8256e+06	7.04979e+06	--	--	--	-	-	-	-
NEG_M203T301	203.049	301.397	5.02	--	--	--	--	--	--	3.33005e+06	2.33666e+06	3.0066e+06	1.99932e+06	1.95889e+06	2.52828e+06	3.20531e+06	3.13411e+06	3.65511e+06	2.40875e+06	2.27617e+06	2.1018e+06	2.57257e+06	2.56218e+06	2.57741e+06	2.56738e+06	2.56989e+06	--	--	--	-	-	-	-
NEG_M203T93	203.067	92.8046	1.55	--	--	--	--	--	--	9.6901e+06	9.52539e+06	8.78005e+06	9.16396e+06	6.92745e+06	1.74326e+07	2.665e+07	6.52652e+07	12.7089	12.7089	12.7089	12.7089	8.33697e+06	8.32605e+06	8.34228e+06	8.33186e+06	8.33428e+06	--	--	--	-	-	-	-
NEG_M203T387_2	203.082	387.34	6.46	--	L-Tryptophan	--	0.222851	C11H12N2O2	MS1	3.24034e+07	3.95852e+07	4.57994e+07	4.56828e+07	5.46582e+07	6.02362e+07	4.80163e+07	5.80393e+07	6.51151e+07	8.17502e+07	1.11266e+08	2.22213e+08	3.338e+07	3.53286e+07	3.24526e+07	3.43385e+07	3.38752e+07	Indoles and derivatives	73-22-3	HMDB0000929	C00078	ko01100//Metabolic pathways;ko01110//Biosynthesis of secondary metabolites;ko01130//Biosynthesis of antibiotics;ko01230//Biosynthesis of amino acids;ko01210//2-Oxocarboxylic acid metabolism;ko05230//Central carbon metabolism in cancer;ko00380//Tryptophan metabolism;ko04974//Protein digestion and absorption;ko00260//Glycine, serine and threonine metabolism;ko00970//Aminoacyl-tRNA biosynthesis;ko00…	Amino acid metabolism;Cancers;Digestive system;Global and overview maps;Infectious diseases;Nervous system;Translation	Genetic Information Processing;Human Diseases;Metabolism;Organismal Systems
NEG_M203T118	203.103	118.319	1.97	--	4-Hydroxy-3-(3-methyl-2-butenyl)acetophenone	--	23.0552	C13H16O2	MS1	269480	372235	6.72803e+06	12.7089	12.7089	12.7089	12.7089	12.7089	12.7089	12.7089	12.7089	12.7089	266276	137363	318980	224210	239855	Organooxygen compounds	26932-05-8	HMDB0030770	-	-	-	-
NEG_M203T387_3	203.158	387.007	6.45	--	--	--	--	--	--	102083	122191	12.7089	12.7089	12.7089	12.7089	12.7089	12.7089	12.7089	12.7089	12.7089	12.7089	65675	71093.3	62539.7	67763.1	66753.2	--	--	--	-	-	-	-
NEG_M204T159	203.908	158.698	2.64	--	--	--	--	--	--	190544	96605	95551.9	19423.2	96611	57690.2	9368.71	17151	17541.9	3137.56	1406.67	18105.9	412596	285367	348562	286409	318152	--	--	--	-	-	-	-
NEG_M204T102_1	203.973	102.498	1.71	--	Saccharin sodium anhydrous	--	2.46255	C7H4NO3S. Na	MS1	833426	1.56835e+06	1.22478e+06	4.55408e+06	12.7089	12.7089	12.7089	12.7089	12.7089	12.7089	12.7089	12.7089	2.79848e+06	3.25701e+06	2.55517e+06	3.04897e+06	2.91431e+06	--	--	--	C12284	ko04742//Taste transduction;ko04973//Carbohydrate digestion and absorption	Digestive system;Sensory system	Organismal Systems
NEG_M204T94_1	203.991	94.1085	1.57	--	--	--	--	--	--	5.32098e+06	6.25077e+06	7.10237e+06	6.99101e+06	5.21519e+06	6.0919e+06	5.09175e+06	5.68035e+06	5.85743e+06	3.59044e+06	3.93814e+06	4.82758e+06	7.41564e+06	7.27606e+06	7.48149e+06	7.34561e+06	7.37967e+06	--	--	--	-	-	-	-
NEG_M204T94_2	204.004	94.3773	1.57	--	--	--	--	--	--	1.10604e+08	1.22053e+08	1.48592e+08	1.45272e+08	152120823	1.7196e+08	1.76203e+08	2.3282e+08	2.51407e+08	2.30976e+08	2.48013e+08	4.53883e+08	1.25752e+08	1.25745e+08	1.25755e+08	1.25748e+08	1.2575e+08	--	--	--	-	-	-	-
NEG_M204T421	204.012	421.23	7.02	--	--	--	--	--	--	134765	270030	330765	360206	462679	12.7089	12.7089	12.7089	12.7089	12.7089	12.7089	12.7089	135711	152998	132091	144852	141670	--	--	--	-	-	-	-
NEG_M204T124	204.033	123.851	2.06	--	Xanthurenic acid	--	12.9717	C10H7NO4	MS1	1.05126e+07	12.7089	12.7089	12.7089	12.7089	12.7089	12.7089	12.7089	12.7089	12.7089	12.7089	12.7089	448883	437707	454763	443665	446252	Quinolines and derivatives	59-00-7	HMDB0000881	C02470	ko00380//Tryptophan metabolism	Amino acid metabolism	Metabolism
NEG_M204T103	204.036	103.442	1.72	--	--	--	--	--	--	1.37928e+06	12.7089	12.7089	12.7089	12.7089	12.7089	12.7089	12.7089	12.7089	12.7089	12.7089	12.7089	1.16172e+06	1.46603e+06	1.12112e+06	1.29585e+06	1.26221e+06	--	--	--	-	-	-	-
NEG_M204T301	204.052	300.882	5.01	--	--	--	--	--	--	6.11575e+06	12.7089	12.7089	12.7089	12.7089	12.7089	12.7089	12.7089	12.7089	12.7089	12.7089	12.7089	113840	109424	115912	111643	112707	--	--	--	-	-	-	-
NEG_M204T402	204.066	401.935	6.7	--	Indolelactate	--	3.18331	C11H11NO3	MS1	364263	450400	401899	433949	347554	349779	387015	397793	292784	360204	333035	297547	597405	531501	629220	563286	580353	Indoles and derivatives	1821-52-9	HMDB0000671	C02043	ko00380//Tryptophan metabolism	Amino acid metabolism	Metabolism
NEG_M204T102_2	204.087	101.701	1.7	--	--	--	--	--	--	3.47052e+06	4.36433e+06	1.08986e+07	3.26296e+07	12.7089	12.7089	12.7089	12.7089	12.7089	12.7089	12.7089	12.7089	2.41613e+06	1.98595e+06	2.54607e+06	2.21539e+06	2.2898e+06	--	--	--	-	-	-	-
NEG_M204T387	204.085	387.34	6.46	--	--	--	--	--	--	3.46709e+06	4.01233e+06	4.54354e+06	4.42274e+06	4.93968e+06	4.91418e+06	3.59851e+06	3.89322e+06	3.51182e+06	3.89369e+06	3.89343e+06	5.19074e+06	3.95629e+06	4.32846e+06	3.77373e+06	4.14488e+06	4.0509e+06	--	--	--	-	-	-	-
NEG_M204T372	204.123	372.004	6.2	--	Pantothenol	--	3.25781	C9H19NO4	MS1	149334	161663	7500.6	334849	147484	120186	166733	232799	37899.2	532821	222655	136123	334805	316612	341246	325211	329389	Fatty Acyls	81-13-0	HMDB0004231	C05944	ko00770//Pantothenate and CoA biosynthesis	Metabolism of cofactors and vitamins	Metabolism
NEG_M205T32	204.87	31.5199	0.53	--	--	--	--	--	--	1.7971e+06	1.84849e+06	3.09646e+06	4.88958e+06	8.99222e+06	12.7089	12.7089	12.7089	12.7089	12.7089	12.7089	12.7089	2.10001e+06	1.30611e+06	1.89332e+06	1.60471e+06	1.66477e+06	--	--	--	-	-	-	-
NEG_M205T161	204.906	160.503	2.68	--	--	--	--	--	--	824213	601793	436282	413625	411958	472319	210052	173159	197472	100082	74044.8	61843.6	2.05352e+06	1.95755e+06	2.0766e+06	1.98596e+06	2.01778e+06	--	--	--	-	-	-	-
NEG_M205T98	204.941	97.5623	1.63	--	--	--	--	--	--	2.06591e+06	2.44523e+06	1.56582e+06	1.27152e+06	2.86809e+06	3.03522e+06	1.11349e+07	12.7089	12.7089	12.7089	12.7089	12.7089	1.29419e+06	1.53847e+06	1.17173e+06	1.41714e+06	1.35542e+06	--	--	--	-	-	-	-
NEG_M205T159	204.966	159.427	2.66	--	Etidronic acid	--	5.897	C2H8O7P2	MS1	1.09169e+06	1.02842e+06	495204	2.75219e+06	3.80636e+06	12.7089	12.7089	12.7089	12.7089	12.7089	12.7089	12.7089	1.81689e+06	1.71071e+06	1.88507e+06	1.76821e+06	1.79472e+06	Organic phosphonic acids and derivatives	7414-83-7	HMDB0015210	-	-	-	-
NEG_M205T94	205.007	94.3997	1.57	--	--	--	--	--	--	4.90267e+06	4.44955e+06	4.74579e+06	4.23857e+06	4.25588e+06	3.62263e+06	3.35499e+06	3.25336e+06	2.51476e+06	2.22897e+06	2.11062e+06	2.33138e+06	5.60527e+06	5.75395e+06	5.53783e+06	5.68644e+06	5.64592e+06	--	--	--	-	-	-	-
NEG_M205T99	205.017	98.8996	1.65	--	--	--	--	--	--	91034.4	203547	173828	86147.9	163150	144632	158401	118153	55034.9	136879	83830.5	129272	729010	986319	639004	888483	811379	--	--	--	-	-	-	-
NEG_M205T104_1	205.033	103.837	1.73	--	--	--	--	--	--	1.40506e+06	842097	808004	416134	96911.6	259748	305708	232760	253853	249640	273497	186872	3.65704e+06	3.80579e+06	3.6002e+06	3.77781e+06	3.70665e+06	--	--	--	-	-	-	-
NEG_M205T104_2	205.052	103.874	1.73	--	--	--	--	--	--	1.67588e+06	1.70222e+06	2.09245e+06	3.00662e+06	5.22941e+06	4.8668e+06	4.52499e+06	12.7089	12.7089	12.7089	12.7089	12.7089	2.92227e+06	3.11084e+06	2.87108e+06	3.01687e+06	2.98178e+06	--	--	--	-	-	-	-
NEG_M205T387	205.087	387.015	6.45	--	--	--	--	--	--	98463.7	121584	164467	147568	100595	231093	170085	302165	32007.9	843946	12.7089	12.7089	98047.3	111710	97100.6	105596	103531	--	--	--	-	-	-	-
NEG_M206T94_1	205.989	93.9228	1.57	--	--	--	--	--	--	4.7214e+06	4.7505e+06	4.27562e+06	3.04113e+06	2.85294e+06	2.49007e+06	2.33607e+06	2.70332e+06	2.60496e+06	1.81584e+06	1.54498e+06	1.78372e+06	4.43012e+06	3.37485e+06	6.54424e+06	3.85458e+06	4.30375e+06	--	--	--	-	-	-	-
NEG_M206T94_2	206.001	94.4165	1.57	--	--	--	--	--	--	3.27521e+07	3.33975e+07	3.53285e+07	2.98318e+07	2.88898e+07	2.92577e+07	2.41104e+07	2.59476e+07	2.46346e+07	1.84693e+07	1.50637e+07	19704555	4.1339e+07	3.97692e+07	4.20777e+07	4.05285e+07	4.09283e+07	--	--	--	-	-	-	-
NEG_M206T135	206.049	134.924	2.25	--	--	--	--	--	--	357778	28555.6	40072.9	488770	755075	563791	130640	177114	168498	214213	221612	199596	312719	299527	318278	305468	308985	--	--	--	-	-	-	-
NEG_M206T103	206.071	103.097	1.72	--	Aciclovir	--	15.5974	C8H11N5O3	MS1	1.45809e+06	1.09983e+06	1.14836e+06	1.24533e+06	1.13733e+06	946938	616723	526952	535539	457473	414897	632329	1.44658e+06	1.03315e+06	1.70212e+06	1.23214e+06	1.35289e+06	Imidazopyrimidines	59277-89-3	HMDB0014925	C06810	ko04976//Bile secretion	Digestive system	Organismal Systems
NEG_M206T405	206.082	404.649	6.74	--	N-Acetyl-L-phenylalanine	--	0.364407	C11H13NO3	MS1	1.10932e+06	12.7089	12.7089	12.7089	12.7089	12.7089	12.7089	12.7089	12.7089	12.7089	12.7089	12.7089	449280	619407	388011	517364	492010	Carboxylic acids and derivatives	2018-61-3	HMDB0000512	C03519	ko00360//Phenylalanine metabolism	Amino acid metabolism	Metabolism
NEG_M206T102	206.103	102.064	1.7	--	--	--	--	--	--	2.27663e+06	2.72474e+06	2.57503e+06	2.39672e+06	3.86815e+06	2.33266e+06	1.74425e+06	2.77436e+06	2.05878e+06	1.24009e+06	1.00075e+06	1.83839e+06	3.16296e+06	3.14562e+06	3.1719e+06	3.154e+06	3.15863e+06	--	--	--	-	-	-	-
NEG_M206T725	206.154	724.74	12.08	--	--	--	--	--	--	521876	592260	513720	471567	413128	311422	312667	347340	306830	239317	263757	188898	658190	641423	665895	649359	653713	--	--	--	-	-	-	-
NEG_M206T631	206.154	631.456	10.52	--	--	--	--	--	--	287074	243625	182630	147531	130099	102097	92056	98565.5	97966.7	66795.5	65707.8	48940.6	323425	300534	336048	309915	317583	--	--	--	-	-	-	-
NEG_M207T35	206.897	34.5371	0.58	--	--	--	--	--	--	1.89975e+06	3.47899e+06	1.55279e+07	12.7089	12.7089	12.7089	12.7089	12.7089	12.7089	12.7089	12.7089	12.7089	438799	535188	430124	497526	478517	--	--	--	-	-	-	-
NEG_M207T477	206.952	476.757	7.95	--	--	--	--	--	--	4.3846e+06	4.14431e+06	4.42524e+06	4.13956e+06	6.06612e+06	4.11978e+06	5.08361e+06	6.48696e+06	7.91257e+06	7.4438e+06	7.54135e+06	1.27289e+07	3.77309e+06	3.70397e+06	3.80797e+06	3.7395e+06	3.75613e+06	--	--	--	-	-	-	-
NEG_M207T85	206.967	84.6064	1.41	--	--	--	--	--	--	1.34774e+07	7.82702e+06	8.11787e+06	1.81822e+07	4.34303e+06	1.03477e+07	10883601	1.29012e+07	1.37672e+07	6.56939e+06	9.21226e+06	2.70851e+06	7.23502e+06	7.35628e+06	7.17451e+06	7.29414e+06	7.26499e+06	--	--	--	-	-	-	-
NEG_M207T159	206.972	158.755	2.65	--	--	--	--	--	--	110421	105545	273976	347737	568644	132599	114879	331985	95013.6	249267	256428	21806.4	5.92358e+06	5.00161e+06	6.60547e+06	3.32491e+06	5.67775e+06	--	--	--	-	-	-	-
NEG_M207T117	206.988	116.616	1.94	--	--	--	--	--	--	3.3744e+06	3.64275e+06	3.26568e+06	1.81658e+06	1.68932e+06	1.44877e+06	2.47612e+06	2.57608e+06	1.69107e+06	1.37915e+06	1.36373e+06	965214	3.67239e+06	4.02499e+06	3.49928e+06	3.85827e+06	3.76369e+06	--	--	--	-	-	-	-
NEG_M207T34	206.993	34.271	0.57	--	--	--	--	--	--	421140	551472	382726	4.51616e+06	407716	239825	279697	191523	212539	169727	222204	185067	542073	603412	514973	575463	559018	--	--	--	-	-	-	-
NEG_M207T94	207.004	94.3838	1.57	--	--	--	--	--	--	849427	2.00859e+06	6.12283e+06	12.7089	12.7089	12.7089	12.7089	12.7089	12.7089	12.7089	12.7089	12.7089	1.9457e+06	1.63496e+06	2.08612e+06	1.82185e+06	1.87443e+06	--	--	--	-	-	-	-
NEG_M207T31_2	207.011	31.4966	0.52	--	--	--	--	--	--	582403	662265	423521	943162	736690	754466	1.27366e+06	888768	887701	1.65561e+06	753540	1.14792e+06	758473	739407	763830	748503	752388	--	--	--	-	-	-	-
NEG_M207T839	207.011	838.896	13.98	--	--	--	--	--	--	2.26561e+06	3.00545e+06	1.82933e+06	2.6585e+06	2.70931e+06	3.8917e+06	8.57401e+06	1.66645e+06	1.64443e+06	2.81985e+06	3.36581e+06	2.10792e+06	8.39067e+06	8.53208e+06	8.37221e+06	8.46324e+06	8.44231e+06	--	--	--	-	-	-	-
NEG_M207T481	207.012	480.661	8.01	--	2-Naphthalenesulfonic acid	--	2.72291	C10H8O3S	MS1	2.98524e+06	3.09306e+06	3.61351e+06	5.82281e+06	9.18202e+06	3.92963e+07	12.7089	12.7089	12.7089	12.7089	12.7089	12.7089	2.12175e+06	2.43597e+06	1.96575e+06	2.27373e+06	2.1993e+06	--	--	--	-	-	-	-
NEG_M207T814	207.012	813.988	13.57	--	--	--	--	--	--	1.97556e+07	12.7089	12.7089	12.7089	12.7089	12.7089	12.7089	12.7089	12.7089	12.7089	12.7089	12.7089	7.87227e+06	1.02643e+07	6.99739e+06	8.59334e+06	8.34824e+06	--	--	--	-	-	-	-
NEG_M207T103	207.067	103.232	1.72	--	Genipin	--	5.24651	C11H14O5	MS1	7.68999e+06	7.3914e+06	7.17948e+06	9.15971e+06	8.6996e+06	7.26783e+06	4.89041e+06	4.97271e+06	5.10662e+06	4.06881e+06	4.0933e+06	5.59073e+06	6.535e+06	7.09668e+06	6.262e+06	6.84687e+06	6.68456e+06	Prenol lipids	6902-77-8	HMDB0035830	-	-	-	-
NEG_M207T332	207.077	331.527	5.53	--	L-Kynurenine	--	0.504418	C10H12N2O3	MS1	785014	842455	743583	980830	1.01468e+06	965858	841301	788731	850822	1.10935e+06	1.14283e+06	986492	1.16152e+06	1.13384e+06	1.17443e+06	1.14674e+06	1.15414e+06	Organooxygen compounds	2922-83-0	HMDB0000684	C00328	ko01100//Metabolic pathways;ko00380//Tryptophan metabolism;ko05143//African trypanosomiasis	Amino acid metabolism;Global and overview maps;Infectious diseases	Human Diseases;Metabolism
NEG_M207T764	207.138	763.762	12.73	--	--	--	--	--	--	2.33193e+06	2.18944e+06	1.85247e+06	1.88524e+06	1.41891e+06	1.218e+06	1.34248e+06	1.02008e+06	1.04752e+06	514982	819669	630767	2.39278e+06	2.47011e+06	2.35494e+06	2.43476e+06	2.41311e+06	--	--	--	-	-	-	-
NEG_M208T477	207.955	476.757	7.95	--	--	--	--	--	--	312180	268690	299362	418464	679764	619453	3.72725e+06	12.7089	12.7089	12.7089	12.7089	12.7089	185754	196363	179017	190739	188010	--	--	--	-	-	-	-
NEG_M208T99	207.968	99.2031	1.65	--	--	--	--	--	--	3.91923e+06	5.94613e+06	6.09011e+06	5.0081e+06	5.66017e+06	4.97913e+06	2.6162e+06	3.61771e+06	3.50583e+06	2.69142e+06	2.59157e+06	5.14667e+06	5.53612e+06	5.66606e+06	5.47119e+06	5.60311e+06	5.56912e+06	--	--	--	-	-	-	-
NEG_M208T120	208.028	119.669	1.99	--	--	--	--	--	--	111394	152126	30452.8	721406	21834.8	50123.8	218025	16011.8	135023	65761.8	83349.3	59495.2	235715	245851	231551	241356	238635	--	--	--	-	-	-	-
NEG_M209T96	208.844	95.8116	1.6	--	--	--	--	--	--	3.93766e+07	2.89026e+07	2.82504e+07	2.81037e+07	2.46128e+07	2.2772e+07	2.54475e+07	2.20191e+07	2.09031e+07	1.76101e+07	1.57038e+07	1.02047e+07	3.90588e+07	3.65601e+07	4.02177e+07	3.7748e+07	3.83956e+07	--	--	--	-	-	-	-
NEG_M209T91_1	208.916	91.3824	1.52	--	--	--	--	--	--	1.15726e+06	552243	476282	479022	82758.5	247640	253071	210236	143212	39373.6	172696	166889	1.59684e+06	1.09259e+06	1.7826e+06	1.06626e+06	1.41935e+06	--	--	--	-	-	-	-
NEG_M209T35	208.921	35.2418	0.59	--	--	--	--	--	--	85234.2	128107	171443	131038	134544	112794	35037.6	84567.8	56424.7	66510.4	44277.7	56323.1	255187	325610	245229	300720	283437	--	--	--	-	-	-	-
NEG_M209T477	208.949	476.884	7.95	--	--	--	--	--	--	1.36131e+06	1.25161e+06	1.14878e+06	1.03502e+06	1.4122e+06	849941	930581	1.02238e+06	1.12794e+06	816830	752291	856601	1.27763e+06	1.26768e+06	1.2828e+06	1.27258e+06	1.27518e+06	--	--	--	-	-	-	-
NEG_M209T91_2	208.962	91.1747	1.52	--	--	--	--	--	--	1.16051e+07	440685	6.16954e+07	12.7089	12.7089	12.7089	12.7089	12.7089	12.7089	12.7089	12.7089	12.7089	3.46592e+06	3.52791e+06	3.43421e+06	3.49291e+06	3.4801e+06	--	--	--	-	-	-	-
[truncated: 16,206 more rows]
