# Supplementary material for: Untargeted metabolomics analysis reveals Mycobacterium tuberculosis strain H37Rv specifically induces tryptophan metabolism in human macrophages
Source: BMC Microbiol. 2022 Oct 17;22:249. doi: 10.1186/s12866-022-02659-y (PMC9575276; doi:10.1186/s12866-022-02659-y)
Supplement: Supplementary file 3 — Additional file 3. [file 12866_2022_2659_MOESM3_ESM.xlsx]

## Sheet: table S3
Table S3: DCMs in the comparison of H37Rv-infected macrophages vs. uninfected controls.
name	Ctrl-24h-1	Ctrl-24h-2	Ctrl-24h-3	Rv-24h-1	Rv-24h-2	Rv-24h-3	control_mean	case_mean	log2_FC(case_mean/control_mean)	Pvalue	fdr	vip	mz	rt	rtmin	MS2_name	MS1_name	identify.pvalue	ppm	formula	MS_type	Class	CAS	HMDB	C_ID	Pathway	KEGG_B_class	KEGG_A_class
POS_M85T185	5.25171e+07	5.06783e+07	3.07352e+07	1.18526e+07	2.36359e+07	1.47699e+07	4.46435e+07	1.67528e+07	-1.41405	0.0234736	0.161335	1.08134	84.96	184.936	3.08	--	--	--	--	--	--	--	--	--	-	-	-	-
POS_M86T195	1.01061e+09	8.41439e+08	8.19512e+08	3.49519e+08	3.28357e+08	2.87051e+08	8.90521e+08	3.21643e+08	-1.46919	0.000838388	0.038199	5.03662	86.097	194.93	3.25	Piperidine	--	2.72315e-05	6.22323	C5H11N	MS2	Piperidines	110-89-4	HMDB0034301	C01746	ko04974//Protein digestion and absorption	Digestive system	Organismal Systems
POS_M97T687	9.82395e+06	3.81495e+06	4.0366e+06	2.39355e+07	3.15303e+07	4.32791e+07	5.89183e+06	3.29149e+07	2.48195	0.0105488	0.11132	1.07282	97.0762	686.73	11.45	--	--	--	--	--	--	--	--	--	-	-	-	-
POS_M99T67_1	1.01079e+09	4.7265e+08	9.23316e+08	1.79613e+08	1.41677e+08	1.30537e+08	8.02252e+08	1.50609e+08	-2.41325	0.0176444	0.140686	4.96303	98.5123	67.4006	1.12	--	--	--	--	--	--	--	--	--	-	-	-	-
POS_M99T135	9.86604e+07	5.88989e+07	9.09124e+07	4.77768e+07	4.75986e+07	1.57765e+07	8.28239e+07	3.70506e+07	-1.16055	0.0472529	0.227526	1.25696	98.5123	135.099	2.25	--	--	--	--	--	--	--	--	--	-	-	-	-
POS_M99T74_1	1.12036e+07	5.08649e+07	1.27408e+07	1.07122e+08	1.22701e+08	2.13534e+08	2.49364e+07	1.47786e+08	2.56718	0.0260944	0.169933	2.1734	98.5123	74.2291	1.24	--	--	--	--	--	--	--	--	--	-	-	-	-
POS_M99T133	4.00705e+08	4.2823e+08	3.40205e+08	1.16976e+08	3.51268e+07	1.31898e+08	3.89713e+08	9.46671e+07	-2.04148	0.00175984	0.0510042	3.67348	98.9841	133.481	2.22	--	--	--	--	--	--	--	--	--	-	-	-	-
POS_M100T444	2.1113e+07	1.9991e+07	2.05579e+07	7.35375e+07	1.27379e+08	1.18325e+08	2.0554e+07	1.06414e+08	2.3722	0.00671004	0.0917179	1.92628	99.5314	443.832	7.4	--	--	--	--	--	--	--	--	--	-	-	-	-
POS_M101T745	1.16502e+08	1.91491e+08	1.36292e+08	4.76935e+07	3.26301e+07	5.9283e+07	1.48095e+08	4.65355e+07	-1.67012	0.0128443	0.121815	2.13067	101.071	744.567	12.41	--	N-Nitroso-pyrrolidine	--	4.96281	C4H8N2O	MS1	Pyrrolidines	930-55-2	HMDB0031642	-	-	-	-
POS_M102T135	5.67031e+07	5.97438e+07	5.82417e+07	1.12544e+07	586468	4.25686e+07	5.82295e+07	1.81365e+07	-1.68286	0.0337047	0.1919	1.25794	102.034	135.473	2.26	--	--	--	--	--	--	--	--	--	-	-	-	-
POS_M103T49	1.7727e+08	1.71855e+08	1.69825e+08	9.206e+07	3.67445e+07	5.78015e+07	1.72984e+08	6.2202e+07	-1.4756	0.00243208	0.0582412	2.21728	103.039	49.2693	0.82	2-Ketobutyric acid	--	5.08854e-05	1.7689	C4H6O3	MS2	Keto acids and derivatives	600-18-0	HMDB0000005	C00109	ko01100//Metabolic pathways;ko01110//Biosynthesis of secondary metabolites;ko01130//Biosynthesis of antibiotics;ko01230//Biosynthesis of amino acids;ko01210//2-Oxocarboxylic acid metabolism;ko00270//Cysteine and methionine metabolism;ko00260//Glycine, serine and threonine metabolism;ko00660//C5-Branched dibasic acid metabolism;ko00640//Propanoate metabolism;ko00290//Valine, leucine and isoleucine…	Amino acid metabolism;Carbohydrate metabolism;Global and overview maps	Metabolism
POS_M109T34	1.2973e+08	1.13435e+08	1.28957e+08	4.64272e+07	4.95097e+07	4.46712e+07	1.2404e+08	4.68694e+07	-1.40409	0.000148905	0.0220589	1.85572	109.022	34.4027	0.57	--	--	--	--	--	--	--	--	--	-	-	-	-
POS_M110T75	2.3407e+07	2.83191e+07	2.63088e+07	5.25596e+07	5.0725e+07	7.97829e+07	2.60116e+07	6.10225e+07	1.23019	0.021124	0.15244	1.18325	110.02	74.6497	1.24	2-Aminophenol	--	2.4554e-05	0.778066	C6H7NO	MS2	--	--	--	C01987	ko01120//Microbial metabolism in diverse environments;ko00380//Tryptophan metabolism	Amino acid metabolism;Global and overview maps	Metabolism
POS_M114T187	3.40108e+08	5.25418e+08	5.29966e+08	7.93289e+07	7.79008e+07	3.30796e+08	4.65164e+08	1.62675e+08	-1.51574	0.0446963	0.221356	3.43245	113.963	186.585	3.11	--	--	--	--	--	--	--	--	--	-	-	-	-
POS_M114T91	248.88	248.88	248.88	5.72519e+07	8.16264e+07	6.28976e+07	248.88	6.72586e+07	18.0439	0.000798438	0.0376909	1.7435	114.098	91.4929	1.52	--	N-Carbamoylputrescine	--	2.52586	C5H13N3O	MS1	Carboximidic acids and derivatives	6851-51-0	HMDB0033458	C00436	ko01100//Metabolic pathways;ko00330//Arginine and proline metabolism	Amino acid metabolism;Global and overview maps	Metabolism
POS_M116T96_4	7.51148e+07	4.88772e+07	3.33805e+07	5.00346e+06	5.19357e+06	4.69275e+06	5.24575e+07	4.96326e+06	-3.40179	0.0175547	0.140686	1.39574	116.104	96.0239	1.6	L-Proline	--	4.09964e-19	0.382124	C5H9NO2	MS2	Carboxylic acids and derivatives	147-85-3	HMDB0000162	C00148	ko01100//Metabolic pathways;ko01110//Biosynthesis of secondary metabolites;ko01130//Biosynthesis of antibiotics;ko01230//Biosynthesis of amino acids;ko02010//ABC transporters;ko05230//Central carbon metabolism in cancer;ko00330//Arginine and proline metabolism;ko04974//Protein digestion and absorption;ko00970//Aminoacyl-tRNA biosynthesis;ko04978//Mineral absorption	Amino acid metabolism;Cancers;Digestive system;Global and overview maps;Membrane transport;Translation	Environmental Information Processing;Genetic Information Processing;Human Diseases;Metabolism;Organismal Systems
POS_M120T162	1.66894e+08	1.49573e+08	4.42187e+07	3.44731e+08	4.22455e+08	5.14392e+08	1.20228e+08	4.27193e+08	1.82911	0.00786158	0.0982941	3.58438	120.024	162.163	2.7	--	--	--	--	--	--	--	--	--	-	-	-	-
POS_M123T127	7.40341e+07	6.68131e+07	6.92049e+07	7.65257e+06	7.50383e+06	6.58047e+06	7.00174e+07	7.24562e+06	-3.27253	8.19414e-06	0.00900567	1.69319	123.056	127.117	2.12	--	--	--	--	--	--	--	--	--	-	-	-	-
POS_M128T145	5.91996e+07	6.62784e+07	4.98203e+07	1.82782e+07	5.45128e+06	1.43968e+07	5.84328e+07	1.27088e+07	-2.20096	0.00168872	0.0500469	1.45103	128.042	145.196	2.42	--	--	--	--	--	--	--	--	--	-	-	-	-
POS_M130T153	3.44668e+08	2.61699e+08	2.45973e+08	5.46594e+07	1.22807e+08	6.14506e+07	2.84113e+08	7.9639e+07	-1.83492	0.00550242	0.082324	2.95376	130.008	153.051	2.55	--	Fluorouracil	--	0.0758047	C4H3FN2O2	MS1	Diazines	51-21-8	HMDB0014684	C07649	ko04976//Bile secretion;ko00983//Drug metabolism - other enzymes	Digestive system;Xenobiotics biodegradation and metabolism	Metabolism;Organismal Systems
POS_M130T423	9.38571e+06	2.62671e+06	4.40641e+06	4.23978e+07	2.5658e+07	2.39159e+07	5.47294e+06	3.06573e+07	2.48584	0.0155672	0.134673	1.0264	130.051	422.724	7.05	--	--	--	--	--	--	--	--	--	-	-	-	-
POS_M130T75_2	2.91916e+08	4.18686e+08	2.78721e+08	1.09336e+08	8.519e+07	9.03592e+07	3.29774e+08	9.49618e+07	-1.79606	0.00654826	0.0904106	3.27891	130.086	75.1752	1.25	--	Vigabatrin	--	2.55926	C6H11NO2	MS1	Carboxylic acids and derivatives	60643-86-9	HMDB0015212	-	-	-	-
POS_M130T492	3.45509e+08	3.44379e+08	5.32237e+08	3.41861e+07	1.07573e+08	6.00917e+07	4.07375e+08	6.72835e+07	-2.59803	0.00674048	0.0918396	3.7482	130.158	491.736	8.2	--	--	--	--	--	--	--	--	--	-	-	-	-
POS_M132T185	9.06034e+08	1.00157e+09	1.18119e+09	2.93644e+08	8.1027e+07	1.82235e+08	1.0296e+09	1.85635e+08	-2.47154	0.00113717	0.0428792	6.1275	131.975	185.262	3.09	--	--	--	--	--	--	--	--	--	-	-	-	-
POS_M140T331	3.18821e+08	2.78629e+08	2.33692e+08	2.11157e+07	6.28657e+07	5.20225e+06	2.77047e+08	2.97279e+07	-3.22024	0.00118115	0.0440815	3.33545	139.981	331.037	5.52	--	--	--	--	--	--	--	--	--	-	-	-	-
POS_M140T687	7.70048e+07	9.67268e+07	1.57732e+08	8.37787e+06	2.82805e+07	7.04917e+06	1.10488e+08	1.45692e+07	-2.9229	0.0191242	0.14665	1.94185	139.987	687.455	11.46	--	--	--	--	--	--	--	--	--	-	-	-	-
POS_M142T105	3.35288e+08	3.45486e+08	1.33979e+08	1.01902e+09	1.01929e+09	5.17944e+08	2.71584e+08	8.52084e+08	1.6496	0.032515	0.188722	4.71505	141.958	105.185	1.75	--	--	--	--	--	--	--	--	--	-	-	-	-
POS_M142T205	2.91437e+08	4.01079e+08	1.49778e+08	4.61618e+07	6.2559e+07	8.68252e+07	2.80765e+08	6.5182e+07	-2.10682	0.0430106	0.216947	3.00749	141.958	205.342	3.42	O-Phosphoethanolamine	--	7.49973e-20	6.13565	C2H8NO4P	MS2	Organic phosphoric acids and derivatives	1071-23-4	HMDB0000224	C00346	ko01100//Metabolic pathways;ko00564//Glycerophospholipid metabolism;ko00600//Sphingolipid metabolism;ko04071//Sphingolipid signaling pathway	Global and overview maps;Lipid metabolism;Signal transduction	Environmental Information Processing;Metabolism
POS_M143T387	1.20984e+08	1.25382e+08	4.17327e+07	2.3235e+08	2.26633e+08	1.89949e+08	9.6033e+07	2.16311e+08	1.1715	0.0164584	0.137753	2.17295	143.039	387.28	6.45	--	--	--	--	--	--	--	--	--	-	-	-	-
POS_M144T286	3.81046e+07	3.32698e+07	3.80154e+07	9.88921e+06	1.0995e+07	1.12741e+07	3.64633e+07	1.07194e+07	-1.76622	9.90019e-05	0.0192679	1.07411	143.996	286.427	4.77	--	--	--	--	--	--	--	--	--	-	-	-	-
POS_M144T332	8.59757e+07	1.26445e+08	1.04217e+08	1.74171e+07	1.93415e+07	1.72796e+07	1.05546e+08	1.80127e+07	-2.55078	0.00171794	0.0504992	2.00991	143.997	331.506	5.53	--	--	--	--	--	--	--	--	--	-	-	-	-
POS_M146T55	3.39485e+08	2.15172e+08	4.42453e+08	1.05128e+08	9.72318e+07	8.88165e+07	3.3237e+08	9.70587e+07	-1.77586	0.0233325	0.161074	2.94346	146.053	54.5515	0.91	--	4-Oxoglutaramate	--	1.21464	C5H7NO4	MS1	--	--	--	C05572	ko00340//Histidine metabolism	Amino acid metabolism	Metabolism
POS_M148T390	1.15821e+07	2.93008e+06	7.66828e+06	4.28937e+07	3.42007e+07	4.83399e+07	7.39347e+06	4.18114e+07	2.49957	0.00203072	0.0534914	1.24638	148.018	389.705	6.5	--	--	--	--	--	--	--	--	--	-	-	-	-
POS_M148T164	2.39897e+08	1.82285e+08	1.69649e+08	1.17283e+08	9.79149e+07	5.04808e+07	1.97277e+08	8.85595e+07	-1.15551	0.0207496	0.151495	2.08532	148.018	164.056	2.73	--	--	--	--	--	--	--	--	--	-	-	-	-
POS_M149T351	1.74079e+09	1.83383e+09	6.47958e+08	1.21131e+08	1.06998e+08	8.86143e+07	1.40753e+09	1.05581e+08	-3.73674	0.0268162	0.172188	7.43137	149.022	351.401	5.86	--	--	--	--	--	--	--	--	--	-	-	-	-
POS_M150T97	2.01323e+07	4.44469e+07	1.19118e+07	1.00921e+08	1.18441e+08	1.16715e+08	2.5497e+07	1.12026e+08	2.13543	0.00153524	0.0490991	1.9302	149.94	97.2906	1.62	--	--	--	--	--	--	--	--	--	-	-	-	-
POS_M167T391	1.06241e+08	3.54075e+07	3.75656e+07	2.95365e+08	3.02741e+08	2.71796e+08	5.97381e+07	2.89967e+08	2.27917	0.000779876	0.0376909	3.24317	167.012	391.269	6.52	--	--	--	--	--	--	--	--	--	-	-	-	-
POS_M167T348	1.10984e+07	1.17555e+07	1.13582e+07	7.85732e+07	1.25403e+08	1.68576e+08	1.1404e+07	1.24184e+08	3.44487	0.0122583	0.119677	2.17376	167.013	347.933	5.8	Quinolinic acid	--	5.05663e-06	2.3025	C7H5NO4	MS2	Pyridines and derivatives	89-00-9	HMDB0000232	C03722	ko01100//Metabolic pathways;ko00380//Tryptophan metabolism;ko00760//Nicotinate and nicotinamide metabolism;ko00410//beta-Alanine metabolism	Amino acid metabolism;Global and overview maps;Metabolism of cofactors and vitamins;Metabolism of other amino acids	Metabolism
POS_M167T485	6.40045e+08	3.53707e+08	6.18481e+08	3.54456e+07	3.17162e+07	6.21793e+07	5.37411e+08	4.31137e+07	-3.63981	0.00592437	0.0852634	4.48278	167.011	484.975	8.08	--	--	--	--	--	--	--	--	--	-	-	-	-
POS_M168T65_1	6.33135e+07	8.19119e+07	3.93887e+07	2.01947e+07	4.37575e+06	1.21354e+07	6.1538e+07	1.22353e+07	-2.33043	0.0198485	0.149376	1.47066	167.977	65.3251	1.09	--	--	--	--	--	--	--	--	--	-	-	-	-
POS_M168T71_1	9.57014e+06	3.70402e+07	9.52019e+06	5.46172e+07	6.13711e+07	5.22096e+07	1.87102e+07	5.6066e+07	1.5833	0.0174692	0.140686	1.19016	168.025	70.9936	1.18	--	--	--	--	--	--	--	--	--	-	-	-	-
POS_M170T103	2.24189e+07	3.32631e+07	2.45094e+07	5.84961e+07	6.26597e+07	8.13836e+07	2.67305e+07	6.75131e+07	1.33668	0.00634038	0.0891158	1.30789	169.977	103.189	1.72	--	--	--	--	--	--	--	--	--	-	-	-	-
POS_M170T418	1.9321e+07	2.04107e+07	4.91934e+07	2.53725e+08	2.75548e+08	2.25436e+08	2.96417e+07	2.5157e+08	3.08526	0.000222446	0.0257822	3.19558	169.976	417.796	6.96	(R)-2-O-Sulfolactate	--	1.55777e-05	7.94478	C3H6O6S	MS2	--	--	--	-	-	-	-
POS_M171T697	2.89678e+07	3.50888e+07	2.92154e+07	2.25656e+06	1.86685e+06	1.93828e+06	3.10907e+07	2.02056e+06	-3.94365	0.000131298	0.0217537	1.16525	171.101	696.69	11.61	--	--	--	--	--	--	--	--	--	-	-	-	-
POS_M176T218	2.53982e+07	1.59541e+07	1.35781e+07	4.41806e+07	4.67862e+07	5.32997e+07	1.83101e+07	4.80888e+07	1.39306	0.00273747	0.0605956	1.15041	176.037	217.721	3.63	2-Hydroxy-3-oxoadipate	--	6.34986e-05	0.252184	C6H8O6	MS2	--	--	--	C03217	ko00630//Glyoxylate and dicarboxylate metabolism	Carbohydrate metabolism	Metabolism
POS_M176T106	8.11933e+07	7.95711e+07	7.71663e+07	1.33041e+08	1.79907e+08	2.01634e+08	7.93102e+07	1.71528e+08	1.11286	0.010428	0.110709	1.97402	176.037	105.623	1.76	--	--	--	--	--	--	--	--	--	-	-	-	-
POS_M176T117	6.48614e+07	5.79999e+07	5.28943e+07	2.41317e+07	2.52219e+07	2.33548e+07	5.85852e+07	2.42361e+07	-1.27338	0.000610378	0.0346546	1.24674	176.037	116.971	1.95	--	--	--	--	--	--	--	--	--	-	-	-	-
POS_M178T113	3.58435e+06	2.345e+06	2.52193e+06	6.40121e+07	8.20943e+07	6.8332e+07	2.81709e+06	7.14795e+07	4.66525	0.000231062	0.0257822	1.77124	178.053	113.311	1.89	--	--	--	--	--	--	--	--	--	-	-	-	-
POS_M180T113	3.77043e+06	4.28904e+06	4.27501e+06	7.79712e+07	8.58429e+07	1.07634e+08	4.11149e+06	9.04827e+07	4.45991	0.000623809	0.0346546	1.97447	180.068	113.215	1.89	--	--	--	--	--	--	--	--	--	-	-	-	-
POS_M183T329	2.647e+07	6.97103e+07	2.5771e+07	1.48252e+08	1.43356e+08	9.21844e+07	4.06504e+07	1.27931e+08	1.65402	0.0194036	0.147695	1.83712	182.984	329.298	5.49	--	--	--	--	--	--	--	--	--	-	-	-	-
POS_M184T514	3.26982e+07	4.72931e+07	3.30684e+07	6.66785e+06	6.60823e+06	6.35442e+06	3.76865e+07	6.5435e+06	-2.52591	0.00292185	0.0621264	1.2007	184.003	514.203	8.57	--	--	--	--	--	--	--	--	--	-	-	-	-
POS_M184T114	2.40012e+08	1.63743e+08	2.18972e+08	1.48853e+08	4.63347e+07	6.31921e+07	2.07576e+08	8.61267e+07	-1.26911	0.0358564	0.198292	2.11542	184.073	113.85	1.9	--	--	--	--	--	--	--	--	--	-	-	-	-
POS_M185T509	8.23481e+06	1.75536e+07	1.4193e+07	3.86755e+07	3.33033e+07	5.67514e+07	1.33272e+07	4.29101e+07	1.68695	0.0176356	0.140686	1.08791	185.023	509.096	8.48	--	--	--	--	--	--	--	--	--	-	-	-	-
POS_M187T165	8.51609e+08	1.70591e+09	1.73711e+09	6.745e+08	5.73985e+08	3.84e+08	1.43154e+09	5.44162e+08	-1.39546	0.042604	0.215583	5.92112	186.956	164.612	2.74	--	--	--	--	--	--	--	--	--	-	-	-	-
POS_M196T132	3.31661e+07	3.38344e+07	3.34644e+07	1.20293e+07	1.20731e+07	1.00579e+07	3.34883e+07	1.13868e+07	-1.5563	5.73227e-06	0.00783529	1.00956	195.968	131.638	2.19	--	--	--	--	--	--	--	--	--	-	-	-	-
POS_M196T113	481148	423286	969373	7.97366e+07	1.21782e+08	1.29353e+08	624602	1.10291e+08	7.46416	0.00207226	0.0542109	2.20896	196.064	113.316	1.89	--	--	--	--	--	--	--	--	--	-	-	-	-
POS_M201T71	1.37356e+08	1.19432e+08	1.11246e+08	3.75156e+07	2.76044e+07	1.53959e+07	1.22678e+08	2.68386e+07	-2.1925	0.000667019	0.0355691	2.07815	200.973	70.7442	1.18	--	--	--	--	--	--	--	--	--	-	-	-	-
POS_M208T119	4.43252e+07	1.97987e+07	1.79788e+07	5.19544e+07	6.54889e+07	5.60854e+07	2.73675e+07	5.78429e+07	1.07967	0.0315267	0.18656	1.11156	208.064	118.648	1.98	--	--	--	--	--	--	--	--	--	-	-	-	-
POS_M209T330	1.82638e+07	2.25526e+07	2.2425e+07	5.86305e+07	7.26469e+07	6.38372e+07	2.10805e+07	6.50382e+07	1.62538	0.000528383	0.0334393	1.40929	209.092	329.828	5.5	L-Kynurenine	--	6.19059e-36	0.250674	C10H12N2O3	MS2	Organooxygen compounds	2922-83-0	HMDB0000684	C00328	ko01100//Metabolic pathways;ko00380//Tryptophan metabolism;ko05143//African trypanosomiasis	Amino acid metabolism;Global and overview maps;Infectious diseases	Human Diseases;Metabolism
POS_M214T119	4.8841e+07	6.09137e+07	5.04567e+07	3.39505e+07	2.35731e+07	2.20562e+07	5.34038e+07	2.65266e+07	-1.0095	0.00721372	0.0951532	1.09856	214.014	119.198	1.99	--	Carmustine	--	0.852474	C5H9Cl2N3O2	MS1	Organic carbonic acids and derivatives	154-93-8	HMDB0014407	-	-	-	-
POS_M214T97	1.16799e+08	2.12313e+08	2.02429e+08	2.99676e+07	2.46355e+07	2.79176e+07	1.77181e+08	2.75069e+07	-2.68736	0.00787756	0.0982941	2.56774	214.051	96.5651	1.61	--	--	--	--	--	--	--	--	--	-	-	-	-
POS_M219T71_2	1.31991e+08	1.19306e+08	1.32923e+08	5.63094e+07	6.33512e+07	5.1652e+07	1.28073e+08	5.71042e+07	-1.1653	0.000216218	0.0257822	1.7788	218.983	70.8	1.18	--	--	--	--	--	--	--	--	--	-	-	-	-
POS_M224T835	3.61508e+08	1.38043e+08	2.47849e+08	1.28735e+07	5.0225e+07	2.76173e+07	2.49134e+08	3.02386e+07	-3.04246	0.0286754	0.177848	2.83046	223.988	834.602	13.91	--	--	--	--	--	--	--	--	--	-	-	-	-
POS_M225T637	6.48398e+07	5.3801e+07	4.39294e+07	1.55333e+07	2.63187e+07	4.10852e+06	5.41901e+07	1.53202e+07	-1.8226	0.0115767	0.115714	1.27881	225.028	636.956	10.62	--	--	--	--	--	--	--	--	--	-	-	-	-
POS_M237T338	6.21796e+06	6.46985e+06	6.71105e+06	2.78517e+07	3.52789e+07	3.55585e+07	6.46629e+06	3.28964e+07	2.34692	0.000472705	0.0328791	1.09514	237.086	338.267	5.64	L-Formylkynurenine	--	0.00217509	2.41494	C11H12N2O4	MS2	Benzene and substituted derivatives	-	HMDB0060485	C02700	ko01100//Metabolic pathways;ko00380//Tryptophan metabolism	Amino acid metabolism;Global and overview maps	Metabolism
POS_M238T104_2	4.64449e+08	4.19794e+08	3.75729e+08	1.17948e+08	1.58207e+08	1.27298e+08	4.19991e+08	1.34484e+08	-1.64292	0.000547126	0.0340942	3.59866	238.037	104.199	1.74	--	--	--	--	--	--	--	--	--	-	-	-	-
POS_M239T553	1.43664e+08	1.56398e+08	1.47125e+08	6.55358e+07	6.51344e+07	9.19844e+07	1.49062e+08	7.42182e+07	-1.00607	0.00149688	0.0487628	1.84342	239.089	553.303	9.22	--	--	--	--	--	--	--	--	--	-	-	-	-
POS_M240T102_1	1.01824e+08	1.60646e+08	1.0624e+08	1.54855e+07	1.07544e+07	8.13203e+06	1.22903e+08	1.14573e+07	-3.42318	0.00424742	0.0726872	2.26555	239.935	102.246	1.7	--	--	--	--	--	--	--	--	--	-	-	-	-
POS_M242T71_2	4.09763e+08	3.69243e+08	4.18352e+08	1.86725e+08	2.20759e+08	1.67605e+08	3.99119e+08	1.91697e+08	-1.058	0.000669232	0.0355691	3.02004	241.999	70.8	1.18	--	--	--	--	--	--	--	--	--	-	-	-	-
POS_M243T71	9.6409e+07	8.96086e+07	1.02303e+08	4.26163e+07	5.17373e+07	3.74656e+07	9.61069e+07	4.39397e+07	-1.12911	0.000716632	0.0367905	1.51555	243	70.8	1.18	--	--	--	--	--	--	--	--	--	-	-	-	-
POS_M244T71	1.11245e+08	9.98776e+07	1.10568e+08	4.67268e+07	5.584e+07	4.09997e+07	1.0723e+08	4.78555e+07	-1.16395	0.000472172	0.0328791	1.62195	243.997	70.7786	1.18	--	--	--	--	--	--	--	--	--	-	-	-	-
POS_M245T748	1.92224e+08	2.00115e+08	2.33299e+08	6.57894e+07	4.09375e+07	5.12234e+07	2.08546e+08	5.26501e+07	-1.98586	0.000424637	0.0305487	2.64371	245.267	747.578	12.46	--	--	--	--	--	--	--	--	--	-	-	-	-
POS_M245T732	1.04322e+08	1.00811e+08	1.18006e+08	4.35792e+07	2.6239e+07	2.9471e+07	1.07713e+08	3.30964e+07	-1.70245	0.000565474	0.034318	1.82215	245.266	731.564	12.19	--	--	--	--	--	--	--	--	--	-	-	-	-
POS_M250T111	2.85498e+07	5.60413e+07	5.70504e+07	1.28768e+08	1.06752e+08	2.11836e+08	4.72139e+07	1.49119e+08	1.65918	0.0377542	0.202771	1.9674	250.061	111.389	1.86	--	--	--	--	--	--	--	--	--	-	-	-	-
POS_M250T126	1.35383e+07	3.09203e+07	2.47059e+07	7.08822e+07	7.88351e+07	8.772e+07	2.30548e+07	7.91458e+07	1.77944	0.00134191	0.0464359	1.56819	250.061	125.999	2.1	--	gamma-L-Glutamyl-L-cysteine	--	3.79618	C8H14N2O5S	MS1	Carboxylic acids and derivatives	636-58-8	HMDB0001049	C00669	ko01100//Metabolic pathways;ko00480//Glutathione metabolism	Global and overview maps;Metabolism of other amino acids	Metabolism
POS_M254T71	2.95186e+07	2.5987e+07	3.02586e+07	1.62287e+06	6.56018e+06	3.5934e+06	2.85881e+07	3.92548e+06	-2.86447	0.000224279	0.0257822	1.0497	254.051	70.7536	1.18	--	Pelargonidin	--	10.433	C15H11O5	MS1	--	--	--	C05904	ko01100//Metabolic pathways;ko01110//Biosynthesis of secondary metabolites	Global and overview maps	Metabolism
POS_M256T137	1.75636e+07	3.10661e+07	2.48705e+07	2.90656e+06	1.50653e+06	1.91086e+06	2.45e+07	2.10798e+06	-3.53885	0.00466402	0.0757409	1.0087	256.079	136.864	2.28	--	Nicotinate D-ribonucleoside	--	9.69591	C11H14NO6	MS1	Organooxygen compounds	-	HMDB0006809	C05841	ko01100//Metabolic pathways;ko00760//Nicotinate and nicotinamide metabolism	Global and overview maps;Metabolism of cofactors and vitamins	Metabolism
POS_M257T99	4.61416e+07	4.49581e+07	4.27372e+07	1.14565e+07	1.42616e+07	1.38042e+07	4.46123e+07	1.31741e+07	-1.75974	1.86041e-05	0.0127147	1.20354	257.074	98.6806	1.64	--	--	--	--	--	--	--	--	--	-	-	-	-
POS_M260T104_1	4.4941e+07	3.93261e+07	3.52363e+07	1.18825e+07	1.48715e+07	1.08362e+07	3.98345e+07	1.253e+07	-1.66862	0.000874154	0.0384365	1.10873	260.02	104.183	1.74	--	--	--	--	--	--	--	--	--	-	-	-	-
POS_M264T71	4.44261e+07	3.87214e+07	3.61214e+07	8.55328e+06	8.84573e+06	7.12356e+06	3.97563e+07	8.17419e+06	-2.28204	0.000229486	0.0257822	1.1981	263.933	71.2278	1.19	--	--	--	--	--	--	--	--	--	-	-	-	-
POS_M265T71	1.56421e+08	1.386e+08	1.5903e+08	6.46127e+07	8.03796e+07	6.3259e+07	1.5135e+08	6.94171e+07	-1.12453	0.000633325	0.0349768	1.89697	265.015	70.8	1.18	--	--	--	--	--	--	--	--	--	-	-	-	-
POS_M272T767	3.11312e+08	2.75558e+08	3.73761e+08	1.17619e+08	7.25564e+07	9.22846e+07	3.2021e+08	9.41532e+07	-1.76594	0.00200147	0.0534914	3.11446	272.294	766.686	12.78	--	--	--	--	--	--	--	--	--	-	-	-	-
POS_M272T782	4.13386e+08	3.97384e+08	5.12402e+08	1.55507e+08	1.00709e+08	1.508e+08	4.41057e+08	1.35672e+08	-1.70085	0.00158327	0.0491945	3.64309	272.294	781.949	13.03	--	--	--	--	--	--	--	--	--	-	-	-	-
POS_M274T92_2	3.26186e+07	3.94e+07	4.7098e+07	1.02852e+08	1.17115e+08	1.48878e+08	3.97055e+07	1.22948e+08	1.63064	0.00426138	0.0726872	1.90814	274.014	91.5674	1.53	--	--	--	--	--	--	--	--	--	-	-	-	-
POS_M279T115_1	2.95126e+07	3.92627e+07	3.06548e+07	1.1236e+06	1.03586e+06	723658	3.31433e+07	961041	-5.10798	0.00047391	0.0328791	1.22566	278.572	115.136	1.92	--	--	--	--	--	--	--	--	--	-	-	-	-
POS_M279T440	2.01339e+07	2.03371e+07	2.11628e+07	1.01405e+08	2.69085e+08	1.4458e+08	2.05446e+07	1.7169e+08	3.06298	0.0396758	0.209188	2.42145	279.155	439.536	7.33	--	--	--	--	--	--	--	--	--	-	-	-	-
POS_M301T185	9.83173e+07	1.36509e+08	9.70805e+07	2.31614e+07	1.48288e+07	2.79159e+07	1.10636e+08	2.19687e+07	-2.33229	0.00277679	0.0607714	2.02602	301.14	185.127	3.09	--	--	--	--	--	--	--	--	--	-	-	-	-
POS_M307T252	2.32477e+07	4.34273e+07	4.69142e+07	6.68074e+06	2.26106e+06	6.80858e+06	3.78631e+07	5.25013e+06	-2.85037	0.0123205	0.119677	1.17978	307.078	252.076	4.2	Glutathione	--	1.07723e-13	15.3545	C10H17N3O6S	MS2	Carboxylic acids and derivatives	-	HMDB0062697	C00051	ko01100//Metabolic pathways;ko02010//ABC transporters;ko04976//Bile secretion;ko00270//Cysteine and methionine metabolism;ko00480//Glutathione metabolism;ko04918//Thyroid hormone synthesis	Amino acid metabolism;Digestive system;Endocrine system;Global and overview maps;Membrane transport;Metabolism of other amino acids	Environmental Information Processing;Metabolism;Organismal Systems
POS_M322T204	5.34127e+07	2.11341e+07	2.54199e+07	6.66678e+07	8.12953e+07	8.6609e+07	3.33222e+07	7.81907e+07	1.23051	0.0187835	0.144918	1.379	322.106	203.977	3.4	--	--	--	--	--	--	--	--	--	-	-	-	-
POS_M323T103	6.61074e+07	8.14524e+07	6.60457e+07	2.49643e+08	1.42664e+08	3.00467e+08	7.12018e+07	2.30925e+08	1.69744	0.0269324	0.172302	2.49764	322.992	102.898	1.71	--	--	--	--	--	--	--	--	--	-	-	-	-
POS_M323T132_1	1.03885e+07	6.99836e+06	1.18052e+07	4.07255e+07	6.29076e+07	8.25799e+07	9.73067e+06	6.2071e+07	2.67331	0.0126499	0.121007	1.48661	322.992	132.293	2.2	--	--	--	--	--	--	--	--	--	-	-	-	-
POS_M323T166	3.81272e+06	5.71667e+06	5.12957e+06	4.75666e+07	4.0219e+07	4.48388e+07	4.88632e+06	4.42081e+07	3.17749	5.93685e-05	0.0157461	1.33928	323.09	166.065	2.77	--	--	--	--	--	--	--	--	--	-	-	-	-
POS_M323T232	5.81008e+06	7.70755e+06	6.22676e+06	3.51555e+07	4.14005e+07	4.94466e+07	6.58146e+06	4.20009e+07	2.67394	0.00105956	0.0415436	1.25776	323.091	231.919	3.87	--	Dihydro-O-methylsterigmatocystin	--	10.0134	C19H16O6	MS1	Sterigmatocystins	21793-91-9	HMDB0030591	C03944	ko01130//Biosynthesis of antibiotics	Global and overview maps	Metabolism
POS_M332T737	3.45072e+07	3.55111e+07	3.96848e+07	8.0622e+07	6.48716e+07	9.53067e+07	3.65677e+07	8.02668e+07	1.13423	0.00808002	0.0994462	1.36615	332.315	737.367	12.29	--	--	--	--	--	--	--	--	--	-	-	-	-
POS_M333T128_1	1.07188e+08	8.51373e+07	8.76092e+07	2.90753e+07	3.23734e+07	2.52512e+07	9.33115e+07	2.89e+07	-1.69099	0.00089725	0.0384365	1.68749	332.559	128.103	2.14	--	--	--	--	--	--	--	--	--	-	-	-	-
POS_M341T103	1.21925e+07	2.49186e+07	1.2848e+07	5.70212e+07	3.96343e+07	8.5621e+07	1.66531e+07	6.07588e+07	1.86731	0.0347244	0.194924	1.28582	341.003	102.526	1.71	Fructose 1,6-bisphosphate	--	6.11339e-23	0.238567	C6H14O12P2	MS2	Organooxygen compounds	488-69-7	HMDB0001058	C00354	ko01100//Metabolic pathways;ko01110//Biosynthesis of secondary metabolites;ko01120//Microbial metabolism in diverse environments;ko01130//Biosynthesis of antibiotics;ko01200//Carbon metabolism;ko05230//Central carbon metabolism in cancer;ko00400//Phenylalanine, tyrosine and tryptophan biosynthesis;ko04922//Glucagon signaling pathway;ko04152//AMPK signaling pathway	Amino acid metabolism;Cancers;Endocrine system;Global and overview maps;Signal transduction	Environmental Information Processing;Human Diseases;Metabolism;Organismal Systems
POS_M345T839_2	5.18824e+08	6.22089e+08	8.75638e+08	3.66114e+08	2.54169e+08	1.51779e+08	6.72184e+08	2.57354e+08	-1.3851	0.0278001	0.175314	3.99505	345.264	839.159	13.99	--	Himbacine	--	1.97363	C22H35NO2	MS1	--	--	--	-	-	-	-
POS_M363T103_1	3.15837e+07	4.79796e+07	2.78473e+07	1.33338e+08	7.5637e+07	1.85646e+08	3.58035e+07	1.3154e+08	1.87733	0.041638	0.213761	1.88418	362.984	102.501	1.71	--	--	--	--	--	--	--	--	--	-	-	-	-
POS_M373T119_1	5.26173e+07	3.95336e+07	3.96626e+07	1.48564e+07	1.47661e+07	1.54789e+07	4.39378e+07	1.50338e+07	-1.54725	0.0026533	0.06007	1.11933	372.544	119.119	1.99	--	--	--	--	--	--	--	--	--	-	-	-	-
POS_M402T804	3.93482e+08	1.83302e+08	1.73344e+08	1.20267e+07	8.56395e+06	5.17145e+06	2.50043e+08	8.58737e+06	-4.86381	0.0282344	0.176169	3.0433	402.347	803.596	13.39	--	2-Methyl-6-phytylhydroquinone	--	0.0334739	C27H46O2	MS1	Prenol lipids	54432-31-4	HMDB0038959	C15882	ko01100//Metabolic pathways;ko01110//Biosynthesis of secondary metabolites;ko00130//Ubiquinone and other terpenoid-quinone biosynthesis	Global and overview maps;Metabolism of cofactors and vitamins	Metabolism
POS_M427T96	1.97289e+08	3.63089e+08	3.92095e+08	6.55053e+07	4.76642e+07	6.07097e+07	3.17491e+08	5.79597e+07	-2.45359	0.0130482	0.122654	3.32267	427.094	96.1644	1.6	--	--	--	--	--	--	--	--	--	-	-	-	-
POS_M428T96	3.41038e+07	6.00303e+07	6.18092e+07	7.88392e+06	7.40096e+06	6.48772e+06	5.19811e+07	7.25753e+06	-2.84044	0.00754394	0.0969524	1.39799	428.097	96.1598	1.6	--	--	--	--	--	--	--	--	--	-	-	-	-
POS_M429T96	1.64302e+07	3.16228e+07	3.08297e+07	3.29959e+06	2.6404e+06	3.00153e+06	2.62943e+07	2.9805e+06	-3.14112	0.00918221	0.105081	1.00932	429.089	96.2675	1.6	--	--	--	--	--	--	--	--	--	-	-	-	-
POS_M437T192_2	9.82745e+07	3.2523e+07	3.07742e+07	1.37846e+08	1.95424e+08	1.97982e+08	5.38572e+07	1.77084e+08	1.71722	0.0141851	0.127771	2.28931	437.144	191.821	3.2	--	--	--	--	--	--	--	--	--	-	-	-	-
POS_M446T176	2.6787e+07	3.75608e+07	3.33791e+07	9.66505e+06	3.48218e+06	9.50927e+06	3.25757e+07	7.55217e+06	-2.10883	0.00259184	0.0591687	1.06792	446.083	176.439	2.94	--	Baicalin	--	4.99063	C21H18O11	MS1	Flavonoids	21967-41-9	HMDB0041832	-	-	-	-
POS_M449T96	4.3305e+07	6.1062e+07	6.94905e+07	8.33811e+06	9.53812e+06	8.06467e+06	5.79525e+07	8.64697e+06	-2.7446	0.00310025	0.0640999	1.47496	449.074	96.0118	1.6	--	Cyanidin 5-O-glucoside	--	23.0665	C21H21O11	MS1	--	--	--	-	-	-	-
POS_M449T791_2	1.4235e+08	1.74182e+08	2.69088e+08	6.81622e+08	5.46221e+08	8.91528e+08	1.95207e+08	7.06457e+08	1.8556	0.00891024	0.103464	4.67534	449.334	791.484	13.19	--	--	--	--	--	--	--	--	--	-	-	-	-
POS_M450T133	4.39263e+07	2.71353e+07	3.48501e+07	7.57487e+06	6.52816e+06	1.27651e+07	3.53039e+07	8.95605e+06	-1.97889	0.00725164	0.0952739	1.03916	450.03	133.205	2.22	--	--	--	--	--	--	--	--	--	-	-	-	-
POS_M490T796_1	9.84605e+07	9.83085e+07	1.1144e+08	6.12447e+07	3.95735e+07	5.24083e+07	1.02736e+08	5.10755e+07	-1.00824	0.00250707	0.0588577	1.50092	490.287	795.617	13.26	--	Deltaline	--	23.6136	C27H41NO8	MS1	--	--	--	-	-	-	-
POS_M494T812_1	1.58508e+09	8.13714e+08	1.03406e+09	5.16344e+08	1.59544e+08	5.18381e+08	1.14428e+09	3.9809e+08	-1.52328	0.0447384	0.221464	5.16636	494.311	811.725	13.53	--	Zygadenine	--	0.178948	C27H43NO7	MS1	--	--	--	-	-	-	-
POS_M494T802_2	1.64591e+09	1.24642e+09	1.67301e+09	1.02474e+09	4.29576e+08	5.09548e+08	1.52178e+09	6.54622e+08	-1.21703	0.0201441	0.149884	5.79684	494.311	801.879	13.36	--	--	--	--	--	--	--	--	--	-	-	-	-
POS_M496T812_2	1.84399e+08	1.45428e+08	9.78395e+07	3.10507e+07	4.61344e+07	3.05614e+07	1.42555e+08	3.59155e+07	-1.98885	0.0139798	0.126968	2.12066	496.337	811.751	13.53	--	--	--	--	--	--	--	--	--	-	-	-	-
POS_M499T126	6.8574e+06	1.86436e+07	1.65863e+07	3.44323e+07	3.81043e+07	4.33101e+07	1.40291e+07	3.86155e+07	1.46076	0.00526151	0.0806936	1.0195	499.116	125.74	2.1	--	--	--	--	--	--	--	--	--	-	-	-	-
POS_M502T827_1	2.05109e+08	3.92976e+08	5.56558e+08	2.03306e+09	1.43587e+09	8.57736e+08	3.84881e+08	1.44222e+09	1.90581	0.0405214	0.210954	6.37163	502.283	826.538	13.78	--	--	--	--	--	--	--	--	--	-	-	-	-
POS_M503T827_1	4.52833e+07	8.53796e+07	1.28734e+08	2.52565e+08	4.20366e+08	6.21317e+08	8.64655e+07	4.31416e+08	2.31888	0.034299	0.193803	3.67351	503.283	826.541	13.78	--	--	--	--	--	--	--	--	--	-	-	-	-
POS_M526T823_2	9.26873e+08	1.43733e+09	1.8755e+09	1.02588e+08	3.28841e+08	2.79715e+08	1.41323e+09	2.37048e+08	-2.57575	0.0141204	0.127415	6.96066	526.305	823.415	13.72	--	--	--	--	--	--	--	--	--	-	-	-	-
POS_M527T112_2	8.28965e+07	6.6099e+07	5.90906e+07	4.98295e+07	1.29959e+07	3.59177e+07	6.9362e+07	3.29144e+07	-1.07543	0.0470723	0.227156	1.1737	526.955	111.739	1.86	--	--	--	--	--	--	--	--	--	-	-	-	-
POS_M527T816_3	7.77913e+08	6.86576e+08	8.58888e+08	2.06396e+08	3.88128e+08	2.06923e+08	7.74459e+08	2.67149e+08	-1.53554	0.00292959	0.0621264	4.64767	527.282	815.518	13.59	--	--	--	--	--	--	--	--	--	-	-	-	-
POS_M529T829_5	4.47288e+08	3.57168e+08	2.74405e+08	6.92746e+07	1.36491e+08	2.05797e+08	3.5962e+08	1.37188e+08	-1.39032	0.0249614	0.16674	2.99633	529.325	828.636	13.81	--	--	--	--	--	--	--	--	--	-	-	-	-
POS_M542T794_3	2.53356e+08	2.63653e+08	1.71882e+08	1.43249e+08	9.57331e+07	1.04811e+08	2.2963e+08	1.14598e+08	-1.00274	0.0239673	0.162885	2.21423	542.337	793.796	13.23	--	--	--	--	--	--	--	--	--	-	-	-	-
POS_M545T821_2	1.12958e+07	7.78854e+07	1.17256e+08	2.03621e+08	1.46181e+08	1.98588e+08	6.88123e+07	1.82797e+08	1.4095	0.0338806	0.192559	2.10292	545.354	820.897	13.68	--	--	--	--	--	--	--	--	--	-	-	-	-
POS_M546T786_2	2.71186e+07	2.61277e+07	5.52343e+07	9.49152e+07	6.92852e+07	1.0992e+08	3.61602e+07	9.13736e+07	1.33737	0.0222247	0.156607	1.51607	546.319	786.032	13.1	--	--	--	--	--	--	--	--	--	-	-	-	-
POS_M547T786_1	6.64702e+06	8.60459e+06	1.57546e+07	3.85608e+07	3.03503e+07	4.96308e+07	1.03354e+07	3.9514e+07	1.93477	0.00944548	0.106111	1.11762	547.322	785.925	13.1	--	--	--	--	--	--	--	--	--	-	-	-	-
POS_M621T397_7	6.97893e+08	6.91516e+08	4.85172e+08	1.43914e+08	2.53736e+08	1.07377e+08	6.2486e+08	1.68342e+08	-1.89214	0.00522569	0.080483	4.51015	621.325	397.189	6.62	--	--	--	--	--	--	--	--	--	-	-	-	-
POS_M622T397_1	3.91833e+08	2.805e+08	3.07149e+08	2.29052e+08	1.05291e+08	1.29802e+08	3.26494e+08	1.54715e+08	-1.07744	0.0273687	0.173556	2.57095	621.56	397.123	6.62	--	--	--	--	--	--	--	--	--	-	-	-	-
POS_M622T397_4	2.55844e+08	6.63766e+08	5.02301e+08	1.69114e+08	1.28103e+08	7.96865e+07	4.7397e+08	1.25634e+08	-1.91557	0.0454879	0.223254	3.77364	621.703	397.19	6.62	--	--	--	--	--	--	--	--	--	-	-	-	-
POS_M664T128_2	3.50216e+07	2.68467e+07	3.24034e+07	7.04021e+06	9.55085e+06	5.50421e+06	3.14239e+07	7.36509e+06	-2.09309	0.000856109	0.0383687	1.0246	664.12	128.088	2.13	NAD	--	4.68429e-16	4.01144	C21H28N7O14P2	MS2	(5'->5')-dinucleotides	58-68-4	HMDB0001487	C00003	ko01100//Metabolic pathways;ko00760//Nicotinate and nicotinamide metabolism;ko04977//Vitamin digestion and absorption;ko00983//Drug metabolism - other enzymes;ko00730//Thiamine metabolism;ko04152//AMPK signaling pathway;ko04925//Aldosterone synthesis and secretion;ko00190//Oxidative phosphorylation;ko04211//Longevity regulating pathway - mammal;ko04212//Longevity regulating pathway - worm	Aging;Digestive system;Endocrine system;Energy metabolism;Global and overview maps;Metabolism of cofactors and vitamins;Signal transduction;Xenobiotics biodegradation and metabolism	Environmental Information Processing;Metabolism;Organismal Systems
POS_M693T31_2	6.38747e+08	2.90129e+08	2.44016e+08	6.7218e+06	5.42973e+06	4.25303e+06	3.90964e+08	5.46818e+06	-6.15983	0.0364431	0.199852	3.80865	692.556	31.4088	0.52	--	--	--	--	--	--	--	--	--	-	-	-	-
POS_M693T787	1.98069e+08	2.03363e+08	1.0867e+08	7.98176e+07	3.72952e+07	7.26066e+07	1.70034e+08	6.32398e+07	-1.42692	0.0330161	0.190217	2.11051	692.565	786.595	13.11	--	--	--	--	--	--	--	--	--	-	-	-	-
POS_M694T31_2	9.44262e+07	7.6166e+07	5.46827e+07	2.75256e+06	2.58301e+06	1.66997e+06	7.50917e+07	2.33518e+06	-5.00705	0.0031845	0.0649674	1.79743	693.562	31.4076	0.52	--	--	--	--	--	--	--	--	--	-	-	-	-
POS_M694T837	1.98492e+08	3.45612e+08	1.88252e+08	2.05947e+07	6.80123e+07	2.92026e+07	2.44119e+08	3.92698e+07	-2.63609	0.0179386	0.141211	3.01167	693.569	837.44	13.96	--	--	--	--	--	--	--	--	--	-	-	-	-
POS_M704T838	8.15882e+07	9.57529e+07	3.90445e+07	4.01505e+06	2.39736e+07	3.38083e+06	7.21285e+07	1.04565e+07	-2.78617	0.0281964	0.176169	1.61694	703.592	837.52	13.96	--	--	--	--	--	--	--	--	--	-	-	-	-
POS_M706T406_3	4.86284e+07	6.90376e+07	7.07098e+07	2.27758e+07	2.77647e+07	1.76134e+07	6.27919e+07	2.2718e+07	-1.46674	0.00643452	0.0897468	1.32415	706.07	405.646	6.76	--	--	--	--	--	--	--	--	--	-	-	-	-
POS_M710T397_8	1.4106e+09	1.4187e+09	8.41338e+08	8.28559e+08	3.18145e+08	2.14834e+08	1.22355e+09	4.53846e+08	-1.4308	0.0460113	0.224213	5.54012	710.064	397.197	6.62	--	--	--	--	--	--	--	--	--	-	-	-	-
POS_M710T397_12	4.69767e+08	2.70273e+08	5.09404e+08	1.17619e+08	2.46453e+08	1.7365e+08	4.16481e+08	1.79241e+08	-1.21635	0.0457875	0.223493	2.8347	710.352	397.197	6.62	--	--	--	--	--	--	--	--	--	-	-	-	-
POS_M719T797	1.03095e+08	9.6813e+07	1.19192e+08	2.60598e+07	3.13052e+07	3.564e+07	1.06367e+08	3.10017e+07	-1.77863	0.00047507	0.0328791	1.82566	718.544	796.564	13.28	--	--	--	--	--	--	--	--	--	-	-	-	-
POS_M719T809	1.2666e+07	1.93819e+07	1.47334e+07	5.47958e+07	4.47324e+07	7.83378e+07	1.55937e+07	5.92887e+07	1.92679	0.0126127	0.121007	1.33961	718.544	808.774	13.48	--	--	--	--	--	--	--	--	--	-	-	-	-
POS_M719T745	248.88	248.88	248.88	3.87381e+07	3.69684e+07	2.25776e+07	248.88	3.27613e+07	17.0062	0.00305768	0.0635268	1.20175	718.564	745.221	12.42	--	--	--	--	--	--	--	--	--	-	-	-	-
POS_M719T837	4.2137e+10	4.88564e+10	1.94771e+10	4.224e+08	8.67949e+07	2.77761e+08	3.68235e+10	2.62319e+08	-7.13316	0.0146894	0.129959	40.1465	718.581	836.891	13.95	--	--	--	--	--	--	--	--	--	-	-	-	-
POS_M719T814	248.88	248.88	248.88	4.55755e+08	4.15509e+08	2.91916e+08	248.88	3.87727e+08	20.5712	0.00141195	0.0470235	4.16421	718.581	813.816	13.56	--	--	--	--	--	--	--	--	--	-	-	-	-
POS_M720T816	248.88	248.88	248.88	1.0713e+08	1.69085e+08	7.60425e+07	248.88	1.17419e+08	18.8478	0.0127098	0.121096	2.22258	719.568	816.265	13.6	--	--	--	--	--	--	--	--	--	-	-	-	-
POS_M720T838_1	5.57647e+09	3.01338e+09	2.39415e+09	1.17887e+08	4.83668e+07	4.00306e+07	3.66133e+09	6.87614e+07	-5.73463	0.0210765	0.152351	11.964	719.569	838.383	13.97	--	--	--	--	--	--	--	--	--	-	-	-	-
POS_M720T798_1	2.99828e+10	2.67755e+10	7.78341e+09	5.0147e+07	4.01847e+07	2.27665e+08	2.15139e+10	1.05999e+08	-7.66507	0.036567	0.200231	29.5672	719.57	798.074	13.3	--	--	--	--	--	--	--	--	--	-	-	-	-
POS_M720T764	248.88	248.88	248.88	8.73123e+07	3.21371e+07	8.72208e+07	248.88	6.88901e+07	18.0785	0.0199679	0.149581	1.66743	719.57	763.653	12.73	--	--	--	--	--	--	--	--	--	-	-	-	-
POS_M733T31_3	8.00798e+07	5.55074e+07	9.40213e+07	3.61454e+07	3.58384e+07	2.53225e+07	7.65362e+07	3.24354e+07	-1.23857	0.0202064	0.150005	1.28359	732.569	31.4096	0.52	--	--	--	--	--	--	--	--	--	-	-	-	-
POS_M734T797	1.91763e+08	3.84014e+08	3.06279e+08	7.65711e+07	7.77371e+07	7.40804e+07	2.94019e+08	7.61295e+07	-1.94938	0.0175175	0.140686	3.07973	733.561	797.139	13.29	--	--	--	--	--	--	--	--	--	-	-	-	-
POS_M741T824	5.3474e+08	8.38189e+08	3.76702e+08	6.3206e+06	5.85659e+07	6.21936e+06	5.8321e+08	2.3702e+07	-4.62094	0.0148744	0.130854	5.00063	740.564	824.07	13.73	--	--	--	--	--	--	--	--	--	-	-	-	-
POS_M745T746	6.44548e+06	5.31284e+06	4.82631e+06	2.24867e+07	2.56263e+07	5.23705e+07	5.52821e+06	3.34945e+07	2.59904	0.0421441	0.214847	1.03149	744.543	746.291	12.44	--	--	--	--	--	--	--	--	--	-	-	-	-
POS_M745T787	2.22559e+07	3.81516e+07	4.6891e+07	1.26708e+08	1.51059e+08	1.46264e+08	3.57662e+07	1.41344e+08	1.98254	0.000523574	0.0334393	2.1869	744.56	786.974	13.12	--	--	--	--	--	--	--	--	--	-	-	-	-
POS_M746T787_2	8.02037e+06	6.44361e+06	1.9229e+07	4.0235e+07	4.89428e+07	2.96469e+07	1.1231e+07	3.96082e+07	1.81831	0.0145531	0.129189	1.10543	745.564	786.597	13.11	--	--	--	--	--	--	--	--	--	-	-	-	-
POS_M747T798_2	1.10546e+08	1.7374e+08	2.26339e+08	1.74389e+07	2.71168e+07	3.08813e+07	1.70208e+08	2.51457e+07	-2.75892	0.0126153	0.121007	2.45412	746.596	797.948	13.3	--	--	--	--	--	--	--	--	--	-	-	-	-
POS_M747T769	5.31512e+07	3.51101e+07	7.28994e+07	6.63845e+06	9.29349e+06	1.73022e+07	5.37202e+07	1.10781e+07	-2.27776	0.0199598	0.149581	1.26661	746.613	769.043	12.82	--	--	--	--	--	--	--	--	--	-	-	-	-
POS_M748T839_1	1.33744e+08	7.33053e+07	7.38324e+07	3.68183e+07	1.95342e+07	2.43753e+07	9.36273e+07	2.69093e+07	-1.79883	0.0322289	0.188205	1.58813	747.585	839.12	13.99	--	--	--	--	--	--	--	--	--	-	-	-	-
POS_M752T792_2	2.74233e+07	1.44063e+07	1.7451e+07	3.61761e+07	4.72142e+07	7.13431e+07	1.97602e+07	5.15778e+07	1.38415	0.0456654	0.223323	1.10897	751.52	791.527	13.19	--	--	--	--	--	--	--	--	--	-	-	-	-
POS_M755T807	2.74221e+07	6.37268e+07	4.81648e+07	9.45062e+06	5.41025e+06	1.42609e+07	4.64379e+07	9.70728e+06	-2.25816	0.0274307	0.173786	1.25056	754.524	807.235	13.45	--	--	--	--	--	--	--	--	--	-	-	-	-
POS_M759T766_1	2.35031e+08	1.75293e+08	2.85246e+08	1.18365e+08	7.62761e+07	3.34162e+07	2.31857e+08	7.60191e+07	-1.6088	0.0178083	0.140805	2.44806	758.557	765.881	12.76	--	--	--	--	--	--	--	--	--	-	-	-	-
POS_M759T31_3	1.35287e+07	9.91663e+06	1.64436e+07	5.99645e+07	5.04487e+07	6.04721e+07	1.32963e+07	5.69618e+07	2.09897	0.000316456	0.0279068	1.41657	758.587	31.409	0.52	--	--	--	--	--	--	--	--	--	-	-	-	-
POS_M760T786_1	2.24612e+07	4.14916e+07	2.06153e+07	6.29153e+07	6.35272e+07	5.67541e+07	2.81894e+07	6.10655e+07	1.11521	0.00939819	0.105948	1.14216	759.561	786.377	13.11	--	--	--	--	--	--	--	--	--	-	-	-	-
POS_M760T787	1.12927e+07	4.07462e+06	2.43001e+07	3.43033e+07	4.91089e+07	6.16538e+07	1.32225e+07	4.83554e+07	1.87069	0.0236272	0.161593	1.21715	759.594	787.019	13.12	--	--	--	--	--	--	--	--	--	-	-	-	-
POS_M761T786_1	4.68785e+07	3.4791e+07	7.65221e+07	5.88908e+08	4.1493e+08	2.42894e+08	5.27305e+07	4.15577e+08	2.97841	0.0226582	0.158181	3.84093	760.574	786.311	13.11	--	--	--	--	--	--	--	--	--	-	-	-	-
POS_M761T31_3	3.62178e+07	7.67001e+06	8.12671e+06	5.57501e+07	8.4731e+07	5.97548e+07	1.73382e+07	6.67453e+07	1.94471	0.0195273	0.148183	1.43991	760.591	31.4076	0.52	--	--	--	--	--	--	--	--	--	-	-	-	-
POS_M762T31_2	1.51765e+07	1.03853e+07	1.15965e+07	7.95816e+07	7.46751e+07	6.79314e+07	1.23861e+07	7.40627e+07	2.58003	7.35225e-05	0.0167493	1.6843	761.579	31.4074	0.52	--	--	--	--	--	--	--	--	--	-	-	-	-
POS_M762T786_2	3.29824e+07	1.67762e+07	1.91275e+07	1.32946e+08	1.41416e+08	7.20442e+07	2.2962e+07	1.15469e+08	2.33018	0.0145552	0.129189	1.97143	761.594	786.403	13.11	--	--	--	--	--	--	--	--	--	-	-	-	-
POS_M762T824_2	9.99226e+07	8.1978e+07	8.53727e+07	1.72074e+08	3.2236e+08	2.48653e+08	8.90911e+07	2.47696e+08	1.47522	0.0222272	0.156607	2.54793	761.61	824.097	13.73	--	--	--	--	--	--	--	--	--	-	-	-	-
POS_M769T792_2	1.03915e+08	1.00608e+08	1.82998e+08	3.41418e+08	2.32447e+08	2.47007e+08	1.29174e+08	2.73624e+08	1.08288	0.0293498	0.180234	2.43024	768.539	791.544	13.19	--	--	--	--	--	--	--	--	--	-	-	-	-
POS_M769T787_1	5.89701e+07	8.47266e+07	8.26618e+07	1.95267e+07	1.55102e+07	3.00167e+07	7.54528e+07	2.16846e+07	-1.79891	0.0044916	0.074305	1.54859	768.58	786.915	13.12	--	--	--	--	--	--	--	--	--	-	-	-	-
POS_M769T797_1	1.82324e+08	4.76883e+07	1.29562e+08	6.42846e+06	4.1508e+06	1.66991e+07	1.19858e+08	9.0928e+06	-3.72046	0.0481037	0.2294	1.93971	768.582	796.792	13.28	--	--	--	--	--	--	--	--	--	-	-	-	-
POS_M770T792_2	5.10909e+07	5.03954e+07	7.18926e+07	2.15575e+08	1.22172e+08	1.55952e+08	5.7793e+07	1.64566e+08	1.5097	0.0193333	0.147621	2.09428	769.546	791.54	13.19	--	--	--	--	--	--	--	--	--	-	-	-	-
POS_M770T31_3	5.38232e+07	4.23151e+07	6.10549e+07	1.44042e+06	2.13825e+06	1.67418e+06	5.23977e+07	1.75095e+06	-4.90329	0.000751443	0.0372526	1.48499	769.599	31.409	0.52	--	--	--	--	--	--	--	--	--	-	-	-	-
POS_M770T787_2	2.80956e+07	4.51977e+07	3.35683e+07	1.30551e+07	7.3232e+06	8.11472e+06	3.56205e+07	9.49768e+06	-1.90706	0.00815436	0.099621	1.08649	769.599	786.993	13.12	--	--	--	--	--	--	--	--	--	-	-	-	-
POS_M773T786_1	6.23523e+07	1.27593e+08	9.90211e+07	4.87417e+07	2.00874e+07	2.41238e+07	9.63222e+07	3.09843e+07	-1.63633	0.0353016	0.196649	1.6513	772.591	785.59	13.09	--	--	--	--	--	--	--	--	--	-	-	-	-
POS_M773T786_2	3.92828e+07	4.10306e+07	3.76929e+07	2.03055e+07	1.51283e+07	5.94745e+06	3.93355e+07	1.37938e+07	-1.51181	0.00405374	0.071152	1.06244	772.612	786.144	13.1	--	--	--	--	--	--	--	--	--	-	-	-	-
POS_M773T798_1	3.9207e+07	7.17557e+07	8.71496e+07	2.15213e+07	1.55037e+07	1.18004e+07	6.60375e+07	1.62751e+07	-2.02062	0.0259936	0.169933	1.41334	772.613	797.651	13.29	--	--	--	--	--	--	--	--	--	-	-	-	-
POS_M773T792	2.28798e+07	1.61753e+07	4.85519e+07	1.34099e+08	1.09501e+08	1.41724e+08	2.92023e+07	1.28441e+08	2.13695	0.00200941	0.0534914	2.12262	773.482	791.553	13.19	--	--	--	--	--	--	--	--	--	-	-	-	-
POS_M774T786	2.85242e+07	6.59308e+07	3.06311e+07	3.53557e+06	2.42798e+06	4.30599e+06	4.16954e+07	3.42318e+06	-3.60648	0.0344735	0.194213	1.28328	773.596	786.128	13.1	--	--	--	--	--	--	--	--	--	-	-	-	-
POS_M775T838	3.97886e+07	1.56845e+07	1.07727e+08	3.18095e+08	4.07931e+08	2.19567e+08	5.44001e+07	3.15197e+08	2.53457	0.0128787	0.121905	3.35462	774.587	838.065	13.97	--	--	--	--	--	--	--	--	--	-	-	-	-
POS_M775T792_2	3.18693e+06	5.33475e+06	1.00158e+07	4.1643e+07	2.13144e+07	6.47299e+07	6.17916e+06	4.25624e+07	2.7841	0.0457316	0.223391	1.17174	775.489	791.556	13.19	--	--	--	--	--	--	--	--	--	-	-	-	-
POS_M776T792	3.95989e+06	4.25918e+06	9.66329e+06	4.14065e+07	2.10851e+07	5.18129e+07	5.96079e+06	3.81015e+07	2.67627	0.0251399	0.167319	1.13585	775.506	791.556	13.19	--	--	--	--	--	--	--	--	--	-	-	-	-
POS_M781T787_1	8.73425e+06	7.83398e+06	1.45237e+07	2.3744e+07	3.30655e+07	4.96366e+07	1.0364e+07	3.54821e+07	1.77551	0.0329897	0.190165	1.00036	780.541	786.986	13.12	--	--	--	--	--	--	--	--	--	-	-	-	-
POS_M783T745	5.54212e+06	9.23748e+06	5.98325e+06	3.96602e+07	2.86979e+07	3.53708e+07	6.92095e+06	3.45763e+07	2.32074	0.00123664	0.0443697	1.10357	782.573	744.766	12.41	--	--	--	--	--	--	--	--	--	-	-	-	-
POS_M783T758	6.52861e+06	9.02617e+06	6.30491e+06	6.37605e+07	5.07868e+07	3.86216e+07	7.28656e+06	5.10563e+07	2.80878	0.00391283	0.0703716	1.37869	782.573	758.369	12.64	--	--	--	--	--	--	--	--	--	-	-	-	-
POS_M784T797	2.08268e+07	9.50377e+06	1.84091e+07	5.09805e+07	4.74749e+07	3.16689e+07	1.62466e+07	4.33748e+07	1.41672	0.016798	0.138246	1.07805	783.58	796.884	13.28	--	--	--	--	--	--	--	--	--	-	-	-	-
POS_M787T31_2	2.10544e+07	1.73739e+07	1.80507e+07	6.05278e+07	5.54292e+07	5.27999e+07	1.88264e+07	5.62523e+07	1.57916	0.000122487	0.0217537	1.31084	786.586	31.4078	0.52	--	--	--	--	--	--	--	--	--	-	-	-	-
POS_M787T838	1.67056e+08	1.58491e+08	5.22458e+08	1.64963e+09	1.11262e+09	7.97699e+08	2.82669e+08	1.18665e+09	2.06971	0.0306719	0.1839	6.04074	786.587	838.052	13.97	--	--	--	--	--	--	--	--	--	-	-	-	-
POS_M787T786_1	1.31001e+08	2.16921e+08	9.74071e+07	1.17996e+09	1.19219e+09	4.46828e+08	1.48443e+08	9.3966e+08	2.66223	0.033612	0.1919	5.52733	786.588	786.242	13.1	--	--	--	--	--	--	--	--	--	-	-	-	-
POS_M787T747	2.93787e+07	1.84861e+07	4.79528e+07	2.87744e+08	1.3217e+08	1.87794e+08	3.19392e+07	2.02569e+08	2.66502	0.0211339	0.15244	2.63956	786.589	746.669	12.44	--	--	--	--	--	--	--	--	--	-	-	-	-
POS_M787T31_3	2.374e+07	1.19353e+07	1.22872e+07	6.25706e+07	7.09233e+07	5.68238e+07	1.59875e+07	6.34392e+07	1.98843	0.00109128	0.0423161	1.46847	786.608	31.4074	0.52	--	--	--	--	--	--	--	--	--	-	-	-	-
POS_M787T835	2.71359e+09	7.42972e+08	2.35818e+08	4.67012e+09	5.01326e+09	3.01475e+09	1.23079e+09	4.23271e+09	1.78199	0.0370385	0.2011	10.8737	786.606	835.352	13.92	--	--	--	--	--	--	--	--	--	-	-	-	-
POS_M787T797	5.66316e+07	9.04277e+07	6.77291e+07	4.51432e+08	2.20583e+08	2.68774e+08	7.15961e+07	3.13596e+08	2.13096	0.0270752	0.172735	3.07368	786.606	797.242	13.29	--	--	--	--	--	--	--	--	--	-	-	-	-
POS_M787T824_2	1.73285e+08	5.60042e+08	4.99526e+08	2.22347e+09	3.42907e+09	1.84748e+09	4.10951e+08	2.50001e+09	2.60489	0.0131934	0.122654	9.32206	786.606	824.033	13.73	--	--	--	--	--	--	--	--	--	-	-	-	-
POS_M787T728	1.28425e+07	8.2812e+06	5.94204e+06	5.44502e+07	2.67723e+07	2.75774e+07	9.02192e+06	3.62667e+07	2.00714	0.0430723	0.216947	1.01569	786.607	728.048	12.13	--	--	--	--	--	--	--	--	--	-	-	-	-
POS_M787T776	1.5498e+07	3.47639e+07	7.01596e+06	1.98742e+08	1.78915e+08	7.90381e+07	1.90926e+07	1.52232e+08	2.99518	0.0246906	0.166251	2.28905	786.607	776.064	12.93	--	--	--	--	--	--	--	--	--	-	-	-	-
POS_M787T755	8.63485e+06	1.33899e+07	3.86035e+06	1.06079e+08	1.12649e+08	4.8183e+07	8.62838e+06	8.89701e+07	3.36616	0.0177247	0.140686	1.80907	786.606	754.757	12.58	--	--	--	--	--	--	--	--	--	-	-	-	-
POS_M787T80_3	4.13667e+07	3.83994e+07	5.28042e+07	1.07325e+08	8.61943e+07	8.52285e+07	4.41901e+07	9.29159e+07	1.0722	0.00447321	0.074305	1.47167	786.832	79.8085	1.33	--	--	--	--	--	--	--	--	--	-	-	-	-
POS_M787T80_4	6.34641e+07	5.18113e+07	4.10718e+07	1.47162e+07	2.96141e+06	2.31778e+06	5.21158e+07	6.66513e+06	-2.96701	0.00396534	0.0706822	1.41469	786.845	79.8037	1.33	--	--	--	--	--	--	--	--	--	-	-	-	-
POS_M788T786_1	5.43999e+07	3.48304e+07	1.99359e+07	2.92971e+08	2.21694e+08	1.55816e+08	3.63888e+07	2.23494e+08	2.61867	0.0101737	0.109498	2.80929	787.591	785.959	13.1	--	--	--	--	--	--	--	--	--	-	-	-	-
POS_M788T812	6.29892e+08	1.72968e+08	1.3241e+08	1.60693e+09	1.1673e+09	9.3124e+08	3.11756e+08	1.23516e+09	1.98621	0.0221202	0.156357	6.15423	787.59	812.371	13.54	--	--	--	--	--	--	--	--	--	-	-	-	-
POS_M788T31_3	3.73669e+06	2.12379e+06	2.1669e+06	2.32239e+07	2.96013e+07	2.72554e+07	2.67579e+06	2.66935e+07	3.31845	0.000242902	0.0262983	1.0482	787.613	31.4078	0.52	--	--	--	--	--	--	--	--	--	-	-	-	-
POS_M788T775_2	7.66828e+07	3.78677e+07	5.77528e+06	1.77295e+08	2.38039e+08	2.18306e+08	4.01086e+07	2.11213e+08	2.39672	0.00326621	0.0655528	2.74087	787.611	774.995	12.92	--	--	--	--	--	--	--	--	--	-	-	-	-
POS_M789T797	1.74236e+08	9.72614e+07	9.97193e+07	6.75431e+07	2.22091e+07	4.06691e+07	1.23739e+08	4.34737e+07	-1.50908	0.0479205	0.229095	1.70554	788.602	797.347	13.29	--	--	--	--	--	--	--	--	--	-	-	-	-
POS_M789T811	4.55278e+07	1.11513e+08	5.85457e+07	2.78888e+08	2.92686e+08	1.52243e+08	7.18623e+07	2.41273e+08	1.74736	0.0259411	0.16986	2.55721	788.618	810.58	13.51	--	--	--	--	--	--	--	--	--	-	-	-	-
POS_M798T792_2	3.02571e+07	2.20791e+07	5.09674e+07	9.58385e+07	7.58818e+07	1.06389e+08	3.44345e+07	9.27031e+07	1.42876	0.0093319	0.105735	1.59992	797.578	791.556	13.19	--	--	--	--	--	--	--	--	--	-	-	-	-
POS_M809T824_2	3.32491e+08	3.08754e+08	1.99786e+08	8.11184e+07	5.26182e+07	1.47554e+08	2.80344e+08	9.37635e+07	-1.5801	0.0197487	0.149083	2.80786	808.572	824.467	13.74	--	--	--	--	--	--	--	--	--	-	-	-	-
POS_M809T786	1.05323e+07	2.444e+07	4.25886e+06	3.75515e+07	6.04825e+07	5.35452e+07	1.30771e+07	5.05264e+07	1.95	0.0143267	0.128512	1.21771	808.593	785.824	13.1	--	--	--	--	--	--	--	--	--	-	-	-	-
POS_M811T835	6.37484e+07	6.8269e+06	1.25883e+08	2.46851e+08	2.41162e+08	1.78628e+08	6.54861e+07	2.22214e+08	1.76269	0.018346	0.142684	2.61798	810.583	835.352	13.92	--	--	--	--	--	--	--	--	--	-	-	-	-
POS_M812T824	2.5956e+07	3.65588e+07	2.48382e+07	8.1299e+06	6.19526e+06	5.80252e+06	2.91177e+07	6.70922e+06	-2.11768	0.00414929	0.0717919	1.01644	811.588	823.678	13.73	--	--	--	--	--	--	--	--	--	-	-	-	-
POS_M823T405	2.81293e+07	3.19897e+07	2.72606e+07	3.33669e+06	7.01758e+06	3.95397e+06	2.91265e+07	4.76941e+06	-2.61045	0.00019059	0.0245701	1.06339	823.41	405.324	6.76	--	Rifampicin	--	2.51585	C43H58N4O12	MS1	--	--	--	C06688	ko04976//Bile secretion	Digestive system	Organismal Systems
POS_M823T406_4	4.85921e+07	5.49664e+07	7.70921e+07	2.52597e+07	3.96076e+07	2.14463e+07	6.02169e+07	2.87712e+07	-1.06554	0.037416	0.201947	1.07754	823.433	405.633	6.76	--	--	--	--	--	--	--	--	--	-	-	-	-
POS_M829T397_1	2.13551e+08	3.46073e+08	2.33973e+08	4.72817e+07	1.6918e+08	1.22672e+08	2.64532e+08	1.13044e+08	-1.22655	0.0495574	0.23238	2.47687	828.575	397.195	6.62	--	--	--	--	--	--	--	--	--	-	-	-	-
POS_M876T792_1	1.07636e+07	1.44605e+07	2.14147e+07	7.51717e+07	4.46967e+07	4.54981e+07	1.55463e+07	5.51222e+07	1.82606	0.019633	0.148572	1.27187	875.513	791.544	13.19	--	--	--	--	--	--	--	--	--	-	-	-	-
NEG_M89T99_2	1.56232e+09	1.60499e+09	2.37575e+09	8.892e+08	1.2199e+09	5.74191e+08	1.84769e+09	8.94431e+08	-1.04668	0.0420865	0.0971486	5.39556	89.0229	99.2372	1.65	--	--	--	--	--	--	--	--	--	-	-	-	-
NEG_M89T570	3.36185e+08	2.79732e+08	3.12129e+08	12.7089	12.7089	12.7089	3.09349e+08	12.7089	-24.5369	4.60255e-05	0.00315109	3.40881	89.0224	569.811	9.5	--	--	--	--	--	--	--	--	--	-	-	-	-
NEG_M89T463	9.02198e+07	4.32957e+07	6.20014e+07	4.59506e+06	7.83218e+06	1.56866e+07	6.51723e+07	9.37127e+06	-2.79794	0.0164394	0.051974	1.38751	89.0223	463.443	7.72	--	--	--	--	--	--	--	--	--	-	-	-	-
NEG_M89T583	8.93285e+07	7.1159e+07	2.82549e+07	2.97847e+06	2.60374e+06	1.66629e+06	6.29141e+07	2.41617e+06	-4.70259	0.0288211	0.0749421	1.42449	89.0224	583.289	9.72	--	--	--	--	--	--	--	--	--	-	-	-	-
NEG_M89T594	2.25361e+08	3.29392e+08	9.99423e+07	12.7089	12.7089	12.7089	2.18232e+08	12.7089	-24.0335	0.0302163	0.07712	2.66149	89.0223	593.842	9.9	--	--	--	--	--	--	--	--	--	-	-	-	-
NEG_M90T99	4.80505e+07	7.24669e+07	5.80911e+07	1.10405e+07	1.37337e+07	5.69773e+06	5.95362e+07	1.01573e+07	-2.55125	0.00271285	0.0177498	1.32405	90.0263	99.2602	1.65	L-Lactic acid	--	2.57565e-05	1.39899	C3H6O3	MS2	Hydroxy acids and derivatives	-	HMDB0144295	C00186	ko01100//Metabolic pathways;ko01110//Biosynthesis of secondary metabolites;ko01120//Microbial metabolism in diverse environments;ko01130//Biosynthesis of antibiotics;ko05230//Central carbon metabolism in cancer;ko04922//Glucagon signaling pathway;ko00051//Fructose and mannose metabolism;ko04024//cAMP signaling pathway;ko00620//Pyruvate metabolism;ko00640//Propanoate metabolism;ko00010//Glycolysis…	Cancers;Carbohydrate metabolism;Endocrine system;Global and overview maps;Signal transduction	Environmental Information Processing;Human Diseases;Metabolism;Organismal Systems
NEG_M97T144	7.17884e+07	5.28794e+07	3.45366e+07	8.15273e+06	8.10019e+06	1.1366e+06	5.30681e+07	5.7965e+06	-3.19459	0.0126856	0.0443035	1.2926	96.9684	144.278	2.4	--	--	--	--	--	--	--	--	--	-	-	-	-
NEG_M101T493	8.49706e+07	1.11537e+08	1.02198e+08	3.34668e+07	2.68412e+07	1.25009e+07	9.95688e+07	2.42696e+07	-2.03654	0.00162894	0.0136189	1.64636	101.023	493.368	8.22	--	--	--	--	--	--	--	--	--	-	-	-	-
NEG_M102T93	6.76445e+07	7.56671e+07	8.71763e+07	12.7089	12.7089	12.7089	7.68293e+07	12.7089	-22.5274	0.000171486	0.00481718	1.68043	102.055	93.3698	1.56	--	3-Aminoisobutanoic acid	--	1.14443	C4H9NO2	MS1	Carboxylic acids and derivatives	144-90-1	HMDB0003911	-	-	-	-
NEG_M113T691	4.67823e+07	1.81027e+08	2.24956e+08	12.7089	12.7089	12.7089	1.50922e+08	12.7089	-23.5015	0.048016	0.106292	2.08887	112.983	690.575	11.51	--	--	--	--	--	--	--	--	--	-	-	-	-
NEG_M113T456	8.68495e+07	2.45572e+08	1.15556e+08	6.49365e+06	1.6806e+07	5.171e+06	1.49326e+08	9.49022e+06	-3.97588	0.0461361	0.103545	2.04724	112.983	455.588	7.59	--	--	--	--	--	--	--	--	--	-	-	-	-
NEG_M113T547	1.67278e+08	1.91259e+08	1.15983e+08	9.52586e+06	4.51035e+07	2.31102e+07	1.58173e+08	2.59132e+07	-2.60975	0.00570047	0.027157	2.1706	112.983	547.016	9.12	--	--	--	--	--	--	--	--	--	-	-	-	-
NEG_M113T605	3.67236e+08	1.21304e+08	5.33277e+08	12.7089	12.7089	12.7089	3.40606e+08	12.7089	-24.6758	0.0465737	0.104175	3.22807	112.983	605.41	10.09	--	--	--	--	--	--	--	--	--	-	-	-	-
NEG_M113T490	2.56868e+08	3.38253e+08	3.89922e+08	12.7089	12.7089	12.7089	3.28348e+08	12.7089	-24.6229	0.00106085	0.0109566	3.43233	112.983	489.548	8.16	--	--	--	--	--	--	--	--	--	-	-	-	-
NEG_M115T94	3.12634e+07	3.5758e+07	4.23305e+07	12.7089	12.7089	12.7089	3.64506e+07	12.7089	-21.4517	0.000344413	0.00683003	1.15366	115.002	93.8565	1.56	--	Malate	--	7.8113	C4H6O5	MS1	Hydroxy acids and derivatives	6915-15-7	HMDB0000744	-	-	-	-
NEG_M115T104	4.4773e+07	6.32699e+07	6.89804e+07	12.7089	12.7089	12.7089	5.90077e+07	12.7089	-22.1466	0.0012766	0.0119914	1.45213	115.02	103.955	1.73	--	--	--	--	--	--	--	--	--	-	-	-	-
NEG_M116T33	2.94455e+07	4.0913e+07	5.40543e+07	12.7089	12.7089	12.7089	4.14709e+07	12.7089	-21.6378	0.0043041	0.0228968	1.1983	115.919	32.6666	0.54	--	--	--	--	--	--	--	--	--	-	-	-	-
NEG_M117T116_2	5.31664e+07	7.12863e+07	9.88983e+07	2.07459e+07	1.49808e+07	2.79097e+07	7.44503e+07	2.12121e+07	-1.81139	0.0182325	0.0554818	1.30507	117.018	116.017	1.93	Succinic acid	--	9.4496e-05	1.54065	C4H6O4	MS2	Carboxylic acids and derivatives	110-15-6	HMDB0000254	C00042	ko01100//Metabolic pathways;ko01110//Biosynthesis of secondary metabolites;ko01120//Microbial metabolism in diverse environments;ko01130//Biosynthesis of antibiotics;ko01200//Carbon metabolism;ko00350//Tyrosine metabolism;ko05230//Central carbon metabolism in cancer;ko01220//Degradation of aromatic compounds;ko00360//Phenylalanine metabolism;ko00250//Alanine, aspartate and glutamate metabolism;ko…	Amino acid metabolism;Cancers;Carbohydrate metabolism;Endocrine system;Energy metabolism;Global and overview maps;Metabolism of cofactors and vitamins;Nervous system;Signal transduction	Environmental Information Processing;Human Diseases;Metabolism;Organismal Systems
NEG_M122T353	7.21718e+07	8.01755e+07	2.51523e+07	12.7089	12.7089	12.7089	5.91665e+07	12.7089	-22.1505	0.0261198	0.0703985	1.4037	122.024	352.774	5.88	--	--	--	--	--	--	--	--	--	-	-	-	-
NEG_M124T501	4.86769e+07	3.15873e+07	2.95339e+07	3.25703e+06	3.95281e+06	2.86453e+06	3.65994e+07	3.35812e+06	-3.44609	0.00543147	0.026348	1.09874	124.038	501.014	8.35	--	--	--	--	--	--	--	--	--	-	-	-	-
NEG_M124T651	3.98145e+07	2.18837e+07	3.25857e+07	1.86845e+06	6.00299e+06	2.41846e+06	3.1428e+07	3.42997e+06	-3.19578	0.00644333	0.0292083	1.0016	124.038	650.573	10.84	--	--	--	--	--	--	--	--	--	-	-	-	-
NEG_M130T830	8.02664e+07	6.87254e+07	4.98843e+07	1.18343e+07	3.99914e+06	8.74387e+06	6.62921e+07	8.19244e+06	-3.01647	0.00314277	0.0192183	1.45768	129.974	830.043	13.83	--	--	--	--	--	--	--	--	--	-	-	-	-
NEG_M130T580	3.66456e+07	3.00957e+07	5.30712e+07	2.60521e+06	1.21272e+07	9.95123e+06	3.99375e+07	8.22789e+06	-2.27915	0.0128901	0.0446415	1.03043	129.974	579.968	9.67	--	--	--	--	--	--	--	--	--	-	-	-	-
NEG_M130T94_2	1.02847e+08	1.72841e+08	1.81369e+08	12.7089	12.7089	12.7089	1.52353e+08	12.7089	-23.5151	0.00360004	0.0206815	2.30184	130.05	93.8561	1.56	--	--	--	--	--	--	--	--	--	-	-	-	-
NEG_M130T106	9.12695e+07	9.17264e+07	9.42051e+07	4.30484e+07	3.888e+07	4.61967e+07	9.24003e+07	4.27084e+07	-1.11338	2.74734e-05	0.00272315	1.35969	130.061	106.464	1.77	--	--	--	--	--	--	--	--	--	-	-	-	-
NEG_M131T99_2	5.66255e+07	8.28853e+07	8.87658e+07	12.7089	12.7089	12.7089	7.60922e+07	12.7089	-22.5135	0.00152955	0.0131918	1.64582	131.045	98.7551	1.65	--	Glycyl-glycine	--	0.339604	C4H8N2O3	MS1	Carboxylic acids and derivatives	556-50-3	HMDB0011733	-	-	-	-
NEG_M133T94_2	6.26568e+07	5.87493e+07	6.38427e+07	12.7089	12.7089	12.7089	6.17496e+07	12.7089	-22.2122	2.30376e-06	0.00101019	1.52214	132.945	93.872	1.56	--	--	--	--	--	--	--	--	--	-	-	-	-
NEG_M133T94_3	3.66316e+08	3.866e+08	1.81552e+08	12.7089	12.7089	12.7089	3.11489e+08	12.7089	-24.5468	0.00880713	0.0353189	3.31646	133.013	93.8565	1.56	--	L-Malic acid	--	0.655262	C4H6O5	MS1	Hydroxy acids and derivatives	97-67-6	HMDB0000156	C00149	ko01100//Metabolic pathways;ko01110//Biosynthesis of secondary metabolites;ko01120//Microbial metabolism in diverse environments;ko01130//Biosynthesis of antibiotics;ko01200//Carbon metabolism;ko05230//Central carbon metabolism in cancer;ko00630//Glyoxylate and dicarboxylate metabolism;ko04742//Taste transduction;ko04922//Glucagon signaling pathway;ko00020//Citrate cycle (TCA cycle);ko00620//Pyru…	Cancers;Carbohydrate metabolism;Endocrine system;Excretory system;Global and overview maps;Sensory system	Human Diseases;Metabolism;Organismal Systems
NEG_M135T95	1.44247e+08	1.60817e+08	1.54507e+08	12.7089	12.7089	12.7089	1.5319e+08	12.7089	-23.523	5.88298e-06	0.00133498	2.391	135.029	94.6763	1.58	--	--	--	--	--	--	--	--	--	-	-	-	-
NEG_M137T518	2.31044e+07	4.10074e+07	5.11692e+07	12.7089	12.7089	12.7089	3.8427e+07	12.7089	-21.5278	0.00941898	0.0367424	1.13271	137.022	517.64	8.63	--	--	--	--	--	--	--	--	--	-	-	-	-
NEG_M147T116_1	5.28e+08	7.43273e+08	1.65608e+09	12.7089	12.7089	12.7089	9.75783e+08	12.7089	-26.1942	0.0477309	0.105766	5.34762	146.965	115.63	1.93	--	--	--	--	--	--	--	--	--	-	-	-	-
NEG_M147T332	3.59093e+08	3.23336e+08	2.84141e+08	9.28855e+07	9.93072e+07	1.26375e+08	3.2219e+08	1.06189e+08	-1.60128	0.000837598	0.00998651	2.83025	146.965	332.067	5.53	--	--	--	--	--	--	--	--	--	-	-	-	-
NEG_M147T98	1.48294e+08	1.62162e+08	1.58436e+08	12.7089	12.7089	12.7089	1.56297e+08	12.7089	-23.5519	2.95105e-06	0.00101019	2.41632	146.982	98.0976	1.63	--	--	--	--	--	--	--	--	--	-	-	-	-
NEG_M147T660	6.62084e+07	5.76152e+07	5.41311e+07	1.20909e+06	2.32781e+07	2.28822e+07	5.93182e+07	1.57898e+07	-1.90948	0.00586098	0.0276106	1.24254	147.028	660.135	11	--	--	--	--	--	--	--	--	--	-	-	-	-
NEG_M149T98	5.22751e+07	5.60825e+07	5.79208e+07	12.7089	12.7089	12.7089	5.54261e+07	12.7089	-22.0563	4.82749e-06	0.00114599	1.43797	148.979	98.1054	1.64	--	Hydrocinnamic acid	--	13.2207	C9H10O2	MS1	Phenylpropanoic acids	501-52-0	HMDB0000764	C05629	ko01120//Microbial metabolism in diverse environments;ko01220//Degradation of aromatic compounds;ko00360//Phenylalanine metabolism	Amino acid metabolism;Global and overview maps	Metabolism
NEG_M155T94_2	1.13967e+08	1.25513e+08	1.50522e+08	12.7089	12.7089	12.7089	1.30001e+08	12.7089	-23.2862	0.000271986	0.00607109	2.18209	154.927	94.3555	1.57	--	--	--	--	--	--	--	--	--	-	-	-	-
NEG_M157T94	3.54398e+07	4.01956e+07	5.06406e+07	12.7089	12.7089	12.7089	4.2092e+07	12.7089	-21.6593	0.000720876	0.00928985	1.2343	156.924	94.3773	1.57	--	--	--	--	--	--	--	--	--	-	-	-	-
NEG_M159T91	9.01894e+07	7.56124e+07	7.41372e+07	3.98112e+07	4.21771e+07	2.66808e+07	7.99797e+07	3.6223e+07	-1.14273	0.00339888	0.0200639	1.26738	158.924	91.1767	1.52	--	Pyrophosphate	--	3.68429	H4P2O7	MS1	Non-metal oxoanionic compounds	14000-31-8	HMDB0000250	C00013	ko05012//Parkinson disease;ko00190//Oxidative phosphorylation	Energy metabolism;Neurodegenerative diseases	Human Diseases;Metabolism
NEG_M159T160	8.59728e+07	9.16095e+07	1.49344e+08	2.17319e+07	2.93175e+07	6.99909e+06	1.08976e+08	1.93495e+07	-2.49364	0.0135746	0.046112	1.72586	158.977	159.811	2.66	--	--	--	--	--	--	--	--	--	-	-	-	-
NEG_M164T95	1.2027e+08	1.14642e+08	1.19243e+08	2.31126e+08	3.16157e+08	3.36505e+08	1.18052e+08	2.94596e+08	1.31932	0.0054618	0.0264565	2.50359	163.839	94.8969	1.58	--	--	--	--	--	--	--	--	--	-	-	-	-
NEG_M165T94	3.12747e+07	4.06486e+07	4.82022e+07	12.7089	12.7089	12.7089	4.00418e+07	12.7089	-21.5872	0.00121717	0.0116809	1.19722	165.039	94.4655	1.57	--	--	--	--	--	--	--	--	--	-	-	-	-
NEG_M166T95	1.24342e+08	1.12827e+08	1.12465e+08	2.2889e+08	3.07114e+08	3.3347e+08	1.16545e+08	2.89825e+08	1.3143	0.00541315	0.0263168	2.47801	165.836	94.8969	1.58	--	--	--	--	--	--	--	--	--	-	-	-	-
NEG_M168T95	3.8471e+07	3.51069e+07	3.75967e+07	7.19238e+07	1.01233e+08	1.07944e+08	3.70582e+07	9.37001e+07	1.33826	0.00697969	0.0308286	1.41174	167.833	94.931	1.58	--	--	--	--	--	--	--	--	--	-	-	-	-
NEG_M168T32	5.25305e+07	4.38182e+07	4.76791e+07	2.05885e+07	1.87881e+07	1.8775e+07	4.80093e+07	1.93839e+07	-1.30846	0.000381885	0.00700102	1.03454	167.931	32.2272	0.54	--	--	--	--	--	--	--	--	--	-	-	-	-
NEG_M174T103	6.79548e+07	5.6537e+07	3.67068e+07	1.42851e+07	7.53468e+06	2.25229e+07	5.37329e+07	1.47809e+07	-1.86207	0.018231	0.0554818	1.1538	174.001	103.234	1.72	--	--	--	--	--	--	--	--	--	-	-	-	-
NEG_M174T93	2.17981e+09	2.44242e+09	2.88519e+09	12.7089	12.7089	12.7089	2.50247e+09	12.7089	-27.5529	0.000262643	0.0059808	9.57347	174.04	93.3588	1.56	--	--	--	--	--	--	--	--	--	-	-	-	-
NEG_M175T161_2	8.61495e+08	9.0566e+08	8.9332e+08	12.7089	12.7089	12.7089	8.86825e+08	12.7089	-26.0563	2.90216e-07	0.000321221	5.76333	174.955	160.744	2.68	Guanidinosuccinic acid	--	3.64803e-26	0.984402	C5H9N3O4	MS2	Carboxylic acids and derivatives	6133-30-8	HMDB0003157	-	-	-	-
NEG_M175T318	6.54044e+07	8.11428e+07	2.8556e+07	1.60042e+07	5.22197e+06	4.71956e+06	5.83677e+07	8.64857e+06	-2.75464	0.0360396	0.0872864	1.26695	174.953	318.5	5.31	--	--	--	--	--	--	--	--	--	-	-	-	-
NEG_M175T542	2.08431e+07	4.99301e+07	2.67012e+07	12.7089	12.7089	12.7089	3.24915e+07	12.7089	-21.2858	0.0216144	0.0621754	1.02333	174.953	542.42	9.04	--	--	--	--	--	--	--	--	--	-	-	-	-
NEG_M175T93	1.52102e+08	1.72454e+08	2.19058e+08	12.7089	12.7089	12.7089	1.81205e+08	12.7089	-23.7653	0.000794018	0.00967536	2.55919	175.043	93.3657	1.56	--	N-Acetyl-L-aspartic acid	--	0.228357	C6H9NO5	MS1	Carboxylic acids and derivatives	997-55-7	HMDB0000812	C01042	ko01100//Metabolic pathways;ko00250//Alanine, aspartate and glutamate metabolism	Amino acid metabolism;Global and overview maps	Metabolism
NEG_M176T93	2.07992e+07	3.38861e+07	5.99918e+07	12.7089	12.7089	12.7089	3.82257e+07	12.7089	-21.5203	0.0294289	0.0758686	1.08576	176.044	93.3739	1.56	--	4-Methylumbelliferone	--	18.3483	C10H8O3	MS1	Coumarins and derivatives	-	HMDB0059622	-	-	-	-
NEG_M182T98_1	3.0538e+07	3.30624e+07	3.57234e+07	12.7089	12.7089	12.7089	3.3108e+07	12.7089	-21.3129	2.4746e-05	0.00259933	1.10897	181.965	97.943	1.63	--	--	--	--	--	--	--	--	--	-	-	-	-
NEG_M183T798	3.26467e+07	3.55558e+07	7.55554e+07	12.7089	12.7089	12.7089	4.79193e+07	12.7089	-21.8463	0.0257828	0.0698471	1.2282	183.01	797.588	13.29	--	--	--	--	--	--	--	--	--	-	-	-	-
NEG_M186T104_2	3.59861e+08	4.88212e+08	6.90501e+08	12.7089	12.7089	12.7089	5.12858e+08	12.7089	-25.2662	0.00596944	0.0278588	4.1895	186.045	104.297	1.74	--	--	--	--	--	--	--	--	--	-	-	-	-
NEG_M187T104_2	1.42954e+09	1.92275e+09	2.69293e+09	12.7089	12.7089	12.7089	2.01507e+09	12.7089	-27.2404	0.00539357	0.0262444	8.32152	187.041	104.297	1.74	--	--	--	--	--	--	--	--	--	-	-	-	-
NEG_M188T104	9.25714e+07	1.2147e+08	1.61152e+08	12.7089	12.7089	12.7089	1.25064e+08	12.7089	-23.2303	0.00326113	0.0196883	2.09119	188.044	104.297	1.74	--	--	--	--	--	--	--	--	--	-	-	-	-
NEG_M189T107_2	7.16987e+07	9.00478e+07	5.17218e+07	12.7089	12.7089	12.7089	7.11561e+07	12.7089	-22.4167	0.00300922	0.0187118	1.60146	189.057	106.971	1.78	--	--	--	--	--	--	--	--	--	-	-	-	-
NEG_M191T93	1.94859e+08	1.49321e+08	1.13789e+08	5.09029e+07	6.38675e+07	4.26894e+07	1.52656e+08	5.24866e+07	-1.54027	0.0145026	0.0480597	1.87659	191.019	92.7657	1.55	--	--	--	--	--	--	--	--	--	-	-	-	-
NEG_M191T773	9.09789e+07	7.74574e+07	7.24259e+07	3.44348e+07	3.26779e+07	2.69631e+07	8.02874e+07	3.13586e+07	-1.35631	0.00121607	0.0116809	1.3501	191.107	772.656	12.88	--	--	--	--	--	--	--	--	--	-	-	-	-
NEG_M192T116	6.77528e+07	6.63586e+07	8.00357e+07	12.7089	12.7089	12.7089	7.13824e+07	12.7089	-22.4213	8.03965e-05	0.00378662	1.62662	192.033	115.736	1.93	--	--	--	--	--	--	--	--	--	-	-	-	-
NEG_M195T94	3.88094e+08	4.42483e+08	4.39059e+08	12.7089	12.7089	12.7089	4.23212e+08	12.7089	-24.989	1.7688e-05	0.0021753	3.96684	195.05	94.3773	1.57	--	--	--	--	--	--	--	--	--	-	-	-	-
NEG_M198T396_2	4.07014e+08	4.35342e+08	4.41688e+08	9.51668e+08	1.18865e+09	1.75708e+09	4.28014e+08	1.29913e+09	1.60182	0.0219338	0.0626618	5.40982	198.032	395.993	6.6	--	--	--	--	--	--	--	--	--	-	-	-	-
NEG_M198T106	5.83619e+07	5.19773e+07	5.87124e+07	2.48191e+07	1.87896e+07	2.88199e+07	5.63505e+07	2.41429e+07	-1.22283	0.000906032	0.0102153	1.08463	198.049	106.311	1.77	--	--	--	--	--	--	--	--	--	-	-	-	-
NEG_M199T396	4.01612e+07	4.21982e+07	4.27584e+07	9.22867e+07	1.09809e+08	1.66134e+08	4.17059e+07	1.22743e+08	1.55732	0.0220546	0.0628603	1.64976	199.035	395.993	6.6	--	4-Methylumbelliferyl acetate	--	21.4034	C12H10O4	MS1	Coumarins and derivatives	2747-05-09	HMDB0032989	-	-	-	-
NEG_M199T115_2	1.37757e+08	1.5451e+08	1.86002e+08	12.7089	12.7089	12.7089	1.59423e+08	12.7089	-23.5805	0.000352848	0.00688411	2.41288	199.037	115.037	1.92	--	--	--	--	--	--	--	--	--	-	-	-	-
NEG_M201T99_2	6.66651e+08	7.2308e+08	8.45283e+08	2.26631e+08	1.69593e+08	2.88065e+07	7.45005e+08	1.41677e+08	-2.39465	0.00157621	0.0133882	4.6693	201.037	99.2602	1.65	--	--	--	--	--	--	--	--	--	-	-	-	-
NEG_M202T99	5.05633e+07	5.35047e+07	6.2782e+07	1.80609e+07	1.3716e+07	2.20874e+06	5.56167e+07	1.13286e+07	-2.29555	0.00178848	0.0142776	1.26486	202.041	99.2602	1.65	--	Methabenzthiazuron	--	16.111	C10H11N3OS	MS1	--	--	--	-	-	-	-
NEG_M213T95	3.21932e+07	4.04205e+07	6.10134e+07	12.7089	12.7089	12.7089	4.45424e+07	12.7089	-21.7409	0.00653057	0.0295031	1.23338	212.886	94.6984	1.58	--	--	--	--	--	--	--	--	--	-	-	-	-
NEG_M215T95	1.78206e+07	1.68066e+07	1.91555e+07	5.873e+07	8.91064e+07	1.36853e+08	1.79276e+07	9.48965e+07	2.40417	0.0276923	0.0734151	1.59274	214.883	94.5439	1.58	--	--	--	--	--	--	--	--	--	-	-	-	-
NEG_M238T109	3.27008e+08	3.95226e+08	4.89666e+08	12.7089	12.7089	12.7089	4.03966e+08	12.7089	-24.9219	0.00101986	0.0108053	3.81096	238.094	108.649	1.81	--	Dihydrobiopterin	--	0.275794	C9H13N5O3	MS1	Pteridines and derivatives	6779-87-9	HMDB0000038	C00268	ko01100//Metabolic pathways;ko00790//Folate biosynthesis	Global and overview maps;Metabolism of cofactors and vitamins	Metabolism
NEG_M243T160	7.43309e+07	7.40885e+07	4.60519e+07	2.35779e+07	2.46292e+07	2.02e+07	6.48238e+07	2.28024e+07	-1.50734	0.0114021	0.0412874	1.21472	242.943	160.379	2.67	Cytidine	--	3.38449e-19	0.190299	C9H13N3O5	MS2	Pyrimidine nucleosides	65-46-3	HMDB0000089	C00475	ko01100//Metabolic pathways;ko00240//Pyrimidine metabolism	Global and overview maps;Nucleotide metabolism	Metabolism
NEG_M243T757	3.17741e+07	3.60147e+07	5.27906e+07	12.7089	12.7089	12.7089	4.01931e+07	12.7089	-21.5927	0.003314	0.019881	1.18711	243.196	757.181	12.62	--	--	--	--	--	--	--	--	--	-	-	-	-
NEG_M266T396_2	6.79183e+07	6.90787e+07	7.434e+07	1.534e+08	2.23101e+08	3.36823e+08	7.04457e+07	2.37774e+08	1.75501	0.0352499	0.0859693	2.3264	266.019	395.776	6.6	--	--	--	--	--	--	--	--	--	-	-	-	-
NEG_M268T396	2.13146e+07	2.29591e+07	2.3613e+07	4.50609e+07	5.14299e+07	7.01226e+07	2.26289e+07	5.55378e+07	1.2953	0.0120823	0.0428108	1.06991	268.017	395.993	6.6	--	--	--	--	--	--	--	--	--	-	-	-	-
NEG_M269T112	4.76037e+07	4.44929e+07	4.51709e+07	12.7089	12.7089	12.7089	4.57558e+07	12.7089	-21.7797	1.08604e-06	0.000713917	1.31222	269.054	112.265	1.87	--	Nordiazepam	--	20.3862	C15H11ClN2O	MS1	Benzodiazepines	1088-11-5	HMDB0060538	-	-	-	-
NEG_M269T100	3.42386e+07	3.74259e+07	5.47472e+07	1.09305e+08	1.57318e+08	2.74708e+08	4.21372e+07	1.80444e+08	2.09838	0.0492192	0.107983	2.08533	269.087	100.135	1.67	--	--	--	--	--	--	--	--	--	-	-	-	-
NEG_M271T96	1.22736e+08	9.07473e+07	7.97908e+07	6.04079e+07	4.36862e+07	3.26273e+07	9.77579e+07	4.55738e+07	-1.10101	0.026484	0.0710053	1.33215	270.796	95.594	1.59	--	--	--	--	--	--	--	--	--	-	-	-	-
NEG_M275T87	2.47548e+08	2.24318e+08	1.87226e+08	3.80255e+08	6.02254e+08	6.40771e+08	2.19697e+08	5.41093e+08	1.30036	0.0180039	0.0550138	3.27766	275.088	86.6178	1.44	--	--	--	--	--	--	--	--	--	-	-	-	-
NEG_M278T103	4.40279e+07	4.69265e+07	6.4158e+07	12.7089	12.7089	12.7089	5.17041e+07	12.7089	-21.956	0.00118879	0.0115978	1.36361	278.092	103.304	1.72	--	--	--	--	--	--	--	--	--	-	-	-	-
NEG_M279T761	7.31384e+07	4.58879e+07	6.9154e+07	2.17431e+07	2.09038e+07	1.45966e+07	6.27268e+07	1.90812e+07	-1.71693	0.00768233	0.032558	1.24395	279.233	761.128	12.69	--	Linoleate	--	1.09438	C18H32O2	MS1	Fatty Acyls	506-21-8	HMDB0006270	C01595	ko01100//Metabolic pathways;ko01040//Biosynthesis of unsaturated fatty acids;ko00591//Linoleic acid metabolism	Global and overview maps;Lipid metabolism	Metabolism
NEG_M280T759	2.71008e+07	2.88201e+07	6.19324e+07	12.7089	12.7089	12.7089	3.92844e+07	12.7089	-21.5597	0.0256816	0.0696413	1.11256	280.236	759.124	12.65	--	--	--	--	--	--	--	--	--	-	-	-	-
NEG_M287T96	2.62291e+07	2.91752e+07	3.73719e+07	12.7089	12.7089	12.7089	3.09254e+07	12.7089	-21.2145	0.000750948	0.00944516	1.05792	286.771	95.847	1.6	--	--	--	--	--	--	--	--	--	-	-	-	-
NEG_M289T97	6.80409e+07	6.21044e+07	6.6101e+07	12.7089	12.7089	12.7089	6.54155e+07	12.7089	-22.2954	3.04227e-06	0.00101019	1.56822	288.858	96.5032	1.61	--	--	--	--	--	--	--	--	--	-	-	-	-
NEG_M293T91	4.00127e+08	3.60025e+08	3.45458e+08	1.47285e+08	1.50825e+08	8.51524e+07	3.68537e+08	1.27754e+08	-1.52844	0.000857884	0.0100657	2.99631	292.923	91.1683	1.52	--	--	--	--	--	--	--	--	--	-	-	-	-
NEG_M293T99	6.75024e+07	6.1271e+07	5.93041e+07	3.42284e+07	3.04024e+07	2.73267e+06	6.26925e+07	2.24545e+07	-1.48129	0.017031	0.0531999	1.17658	292.986	98.7085	1.65	--	--	--	--	--	--	--	--	--	-	-	-	-
NEG_M297T97	7.3881e+07	4.99539e+07	4.86043e+07	3.30041e+07	2.87123e+07	1.5733e+07	5.74798e+07	2.58164e+07	-1.15476	0.0310911	0.0786134	1.033	296.89	96.8175	1.61	--	--	--	--	--	--	--	--	--	-	-	-	-
NEG_M299T97	5.70018e+07	4.88793e+07	5.26503e+07	1.8545e+08	2.67627e+08	3.56219e+08	5.28438e+07	2.69765e+08	2.3519	0.0117431	0.0420408	2.73974	298.887	96.8229	1.61	--	--	--	--	--	--	--	--	--	-	-	-	-
NEG_M305T97	2.76266e+07	2.98434e+07	3.3611e+07	12.7089	12.7089	12.7089	3.03603e+07	12.7089	-21.1879	6.43203e-05	0.00348348	1.05991	304.832	96.7618	1.61	--	--	--	--	--	--	--	--	--	-	-	-	-
NEG_M305T109_2	2.67983e+08	2.7818e+08	3.39116e+08	5.60841e+08	6.14117e+08	9.13695e+08	2.95093e+08	6.96218e+08	1.23837	0.0231663	0.0649145	3.67375	305.08	108.653	1.81	--	--	--	--	--	--	--	--	--	-	-	-	-
NEG_M306T108_2	1.80893e+09	1.3881e+09	1.89661e+09	4.58679e+08	6.26555e+08	3.88558e+08	1.69788e+09	4.91264e+08	-1.78916	0.00217888	0.0156432	6.62408	306.077	108.141	1.8	--	--	--	--	--	--	--	--	--	-	-	-	-
NEG_M307T108	1.90957e+08	1.52868e+08	2.48912e+08	6.66871e+07	1.03123e+08	6.49459e+07	1.97579e+08	7.82519e+07	-1.33623	0.0174922	0.0540808	1.99053	307.081	108.108	1.8	--	--	--	--	--	--	--	--	--	-	-	-	-
NEG_M308T108_1	6.82612e+07	4.44911e+07	6.04233e+07	1.13474e+07	1.53936e+07	9.49562e+06	5.77252e+07	1.20789e+07	-2.25672	0.00318098	0.0193756	1.28957	308.072	108.192	1.8	--	--	--	--	--	--	--	--	--	-	-	-	-
NEG_M308T108_2	3.10267e+07	2.19903e+07	2.67516e+07	7.68343e+07	8.90957e+07	6.88888e+07	2.65895e+07	7.82729e+07	1.55765	0.00130097	0.0121349	1.36332	308.083	108.105	1.8	--	--	--	--	--	--	--	--	--	-	-	-	-
NEG_M311T32	6.85885e+07	1.13869e+08	2.27956e+08	12.7089	12.7089	12.7089	1.36805e+08	12.7089	-23.3598	0.0447707	0.101096	2.00736	311.17	31.7011	0.53	--	--	--	--	--	--	--	--	--	-	-	-	-
NEG_M312T776_2	6.55509e+08	6.63605e+08	4.21747e+08	1.56377e+08	1.38945e+08	1.20662e+08	5.80287e+08	1.38661e+08	-2.0652	0.00525097	0.0258423	3.98704	312.172	776.356	12.94	--	--	--	--	--	--	--	--	--	-	-	-	-
NEG_M312T837	6.41417e+07	3.65788e+07	9.93319e+07	1.32194e+07	1.28482e+07	1.39095e+07	6.66841e+07	1.33257e+07	-2.32313	0.0424806	0.0977186	1.27782	312.172	837.429	13.96	--	--	--	--	--	--	--	--	--	-	-	-	-
NEG_M313T97_2	3.55656e+07	3.90772e+07	4.76044e+07	12.7089	12.7089	12.7089	4.0749e+07	12.7089	-21.6125	0.000337721	0.00675544	1.22045	312.864	96.9969	1.62	--	--	--	--	--	--	--	--	--	-	-	-	-
NEG_M313T826	9.88212e+07	1.10393e+08	1.38049e+08	12.7089	12.7089	12.7089	1.15754e+08	12.7089	-23.1187	0.000573638	0.00840956	2.05039	313.078	826.115	13.77	--	--	--	--	--	--	--	--	--	-	-	-	-
NEG_M319T91	7.37416e+06	6.95758e+06	8.11231e+06	2.51368e+07	3.68117e+07	5.22119e+07	7.48135e+06	3.80535e+07	2.34666	0.0176065	0.0543017	1.01904	318.876	91.3409	1.52	--	--	--	--	--	--	--	--	--	-	-	-	-
NEG_M322T94	2.42407e+07	4.23137e+07	3.121e+07	12.7089	12.7089	12.7089	3.25881e+07	12.7089	-21.2901	0.00345721	0.0201929	1.06988	322.044	93.6358	1.56	--	CMP	--	0.211672	C9H14N3O8P	MS1	Pyrimidine nucleotides	63-37-6	HMDB0000095	C00055	ko01100//Metabolic pathways;ko00240//Pyrimidine metabolism	Global and overview maps;Nucleotide metabolism	Metabolism
NEG_M322T110	1.12223e+08	1.46461e+08	1.84766e+08	12.7089	12.7089	12.7089	1.47817e+08	12.7089	-23.4715	0.00212881	0.015452	2.28656	322.069	109.819	1.83	--	--	--	--	--	--	--	--	--	-	-	-	-
NEG_M325T32	5.86418e+07	1.00786e+08	1.79635e+08	12.7089	12.7089	12.7089	1.13021e+08	12.7089	-23.0842	0.0333011	0.0827049	1.85469	325.184	31.6714	0.53	--	--	--	--	--	--	--	--	--	-	-	-	-
NEG_M326T797_1	1.09849e+09	1.2491e+09	1.23307e+09	3.48175e+09	4.81248e+09	7.6982e+09	1.19355e+09	5.33081e+09	2.15909	0.0293217	0.0756803	11.664	326.188	797.163	13.29	--	--	--	--	--	--	--	--	--	-	-	-	-
NEG_M327T797_1	1.69929e+08	1.60401e+08	1.14821e+08	6.7211e+07	7.13485e+07	5.65441e+07	1.48384e+08	6.50346e+07	-1.19005	0.00900765	0.035756	1.72266	327.18	796.947	13.28	--	--	--	--	--	--	--	--	--	-	-	-	-
NEG_M327T797_2	8.88238e+07	8.78279e+07	6.437e+07	3.92974e+07	4.00777e+07	3.56309e+07	8.03406e+07	3.83353e+07	-1.06745	0.00660077	0.0297595	1.227	327.192	796.942	13.28	--	Corticosterone	--	13.2151	C21H30O4	MS1	Steroids and steroid derivatives	50-22-6	HMDB0001547	C02140	ko01100//Metabolic pathways;ko00140//Steroid hormone biosynthesis;ko04925//Aldosterone synthesis and secretion;ko04923//Regulation of lipolysis in adipocyte;ko05020//Prion diseases	Endocrine system;Global and overview maps;Lipid metabolism;Neurodegenerative diseases	Human Diseases;Metabolism;Organismal Systems
NEG_M329T95_1	4.36938e+07	2.85659e+07	3.63348e+07	12.7089	12.7089	12.7089	3.61982e+07	12.7089	-21.4416	0.00115705	0.0114345	1.15775	328.755	95.4605	1.59	--	--	--	--	--	--	--	--	--	-	-	-	-
NEG_M335T832	3.37445e+07	3.70472e+07	3.31595e+07	8.70073e+07	6.44209e+07	6.28892e+07	3.46504e+07	7.14391e+07	1.04384	0.00957024	0.0371238	1.12332	335.225	831.833	13.86	--	12-Keto-tetrahydro-leukotriene B4	--	7.70286	C20H32O4	MS1	Fatty Acyls	-	HMDB0002995	C02165	ko01100//Metabolic pathways;ko04976//Bile secretion;ko04080//Neuroactive ligand-receptor interaction;ko00590//Arachidonic acid metabolism;ko04726//Serotonergic synapse;ko04750//Inflammatory mediator regulation of TRP channels;ko03320//PPAR signaling pathway	Digestive system;Endocrine system;Global and overview maps;Lipid metabolism;Nervous system;Sensory system;Signaling molecules and interaction	Environmental Information Processing;Metabolism;Organismal Systems
NEG_M337T91	5.07206e+07	5.64154e+07	5.90111e+07	12.7089	12.7089	12.7089	5.53824e+07	12.7089	-22.0552	2.26224e-05	0.00245417	1.43427	336.887	91.3259	1.52	--	3,5-Dibromo-L-tyrosine	--	24.153	C9H9Br2NO3	MS1	Prenol lipids	10376-47-3	HMDB0035930	-	-	-	-
NEG_M339T81_2	2.14833e+08	2.72003e+08	2.00947e+08	6.10852e+08	6.56642e+08	9.82563e+08	2.29261e+08	7.50019e+08	1.70994	0.0119192	0.0424197	4.25347	338.988	81.4912	1.36	--	--	--	--	--	--	--	--	--	-	-	-	-
NEG_M339T816_2	1.8195e+09	1.92473e+09	2.19645e+09	12.7089	12.7089	12.7089	1.98023e+09	12.7089	-27.2152	6.07501e-05	0.00347557	8.56333	339.2	815.66	13.59	--	--	--	--	--	--	--	--	--	-	-	-	-
NEG_M340T816	3.75967e+08	4.03307e+08	4.68842e+08	12.7089	12.7089	12.7089	4.16038e+08	12.7089	-24.9644	0.000112173	0.00407213	3.91791	340.203	815.618	13.59	--	Norethindrone acetate	--	1.12979	C22H28O3	MS1	--	--	--	-	-	-	-
NEG_M340T838	3.09143e+07	6.45836e+07	3.54192e+07	12.7089	12.7089	12.7089	4.3639e+07	12.7089	-21.7113	0.0144312	0.0479426	1.20421	340.199	838.177	13.97	--	--	--	--	--	--	--	--	--	-	-	-	-
NEG_M341T816_1	7.66739e+07	8.49855e+07	9.74289e+07	12.7089	12.7089	12.7089	8.63628e+07	12.7089	-22.6961	0.000138162	0.00442018	1.78319	341.195	815.581	13.59	--	--	--	--	--	--	--	--	--	-	-	-	-
NEG_M341T816_2	4.00625e+07	3.76611e+07	4.23677e+07	6.3893e+07	1.03564e+08	8.9525e+07	4.00304e+07	8.56607e+07	1.09754	0.0175069	0.0541012	1.23605	341.207	815.624	13.59	--	--	--	--	--	--	--	--	--	-	-	-	-
NEG_M342T443	2.99562e+07	3.1334e+07	4.143e+07	12.7089	12.7089	12.7089	3.42401e+07	12.7089	-21.3614	0.000694594	0.00917058	1.11469	342.087	442.967	7.38	--	--	--	--	--	--	--	--	--	-	-	-	-
NEG_M350T92	3.1634e+07	3.10117e+07	3.4648e+07	12.7089	12.7089	12.7089	3.24312e+07	12.7089	-21.2831	8.55327e-06	0.00156693	1.10064	350.102	92.2078	1.54	--	Penicillin V	--	23.25	C16H18N2O5S	MS1	Carboxylic acids and derivatives	1987-08-01	HMDB0014561	-	-	-	-
NEG_M353T836	1.96114e+07	1.89408e+07	2.24134e+07	4.46141e+07	6.22084e+07	8.62193e+07	2.03219e+07	6.43473e+07	1.66285	0.022022	0.0627945	1.21518	353.215	835.827	13.93	--	--	--	--	--	--	--	--	--	-	-	-	-
NEG_M365T756	5.88125e+07	5.02846e+07	5.34729e+07	1.05467e+08	1.46038e+08	1.91899e+08	5.419e+07	1.47801e+08	1.44756	0.0202786	0.0593785	1.77136	365.139	755.701	12.6	--	--	--	--	--	--	--	--	--	-	-	-	-
NEG_M369T81	4.41129e+07	3.76809e+07	4.12116e+07	12.7089	12.7089	12.7089	4.10018e+07	12.7089	-21.6214	2.505e-05	0.00259933	1.2415	368.997	81.3038	1.36	--	--	--	--	--	--	--	--	--	-	-	-	-
NEG_M375T97_2	3.43518e+07	2.42113e+07	3.4589e+07	12.7089	12.7089	12.7089	3.10507e+07	12.7089	-21.2204	0.000816274	0.00980266	1.07	374.905	97.3457	1.62	--	2,3-Bisphosphoglycerate	--	0.686148	C3H8O10P2	MS1	Organooxygen compounds	138-81-8	HMDB0001294	-	-	-	-
NEG_M377T838	8.59112e+07	5.28513e+07	4.47097e+07	3.53554e+06	5.25548e+06	5.97812e+06	6.11574e+07	4.92305e+06	-3.6349	0.0111916	0.0407331	1.41231	377.274	837.852	13.96	--	--	--	--	--	--	--	--	--	-	-	-	-
NEG_M378T837	1.24741e+08	7.16983e+07	2.2227e+08	12.7089	12.7089	12.7089	1.3957e+08	12.7089	-23.3886	0.0340118	0.0839674	2.08644	378.276	837.385	13.96	--	2-Arachidonylglycerol	--	1.93983	C23H38O4	MS1	Endocannabinoids	222723-55-9	HMDB0013657	C13856	ko04080//Neuroactive ligand-receptor interaction;ko04723//Retrograde endocannabinoid signaling	Nervous system;Signaling molecules and interaction	Environmental Information Processing;Organismal Systems
NEG_M379T776	1.71664e+08	1.2081e+08	1.5072e+08	6.33233e+07	6.18468e+07	5.53867e+07	1.47731e+08	6.01856e+07	-1.29549	0.00424965	0.0227229	1.78178	379.155	776.338	12.94	--	--	--	--	--	--	--	--	--	-	-	-	-
NEG_M379T832_3	1.59681e+09	1.56315e+09	1.61811e+09	6.12645e+09	6.0527e+09	7.95801e+09	1.59269e+09	6.71239e+09	2.07536	0.00119795	0.011614	13.7286	379.235	831.911	13.87	--	--	--	--	--	--	--	--	--	-	-	-	-
NEG_M380T776	3.35894e+07	4.70525e+07	4.79464e+07	12.7089	12.7089	12.7089	4.28628e+07	12.7089	-21.6855	0.000765791	0.00950894	1.24348	380.159	776.125	12.94	--	Colchicine	--	24.2959	C22H25NO6	MS1	Tropones	64-86-8	HMDB0015466	C07592	ko01110//Biosynthesis of secondary metabolites	Global and overview maps	Metabolism
NEG_M381T832	1.12432e+08	1.35072e+08	1.83074e+08	12.7089	12.7089	12.7089	1.43526e+08	12.7089	-23.429	0.00232401	0.0162728	2.25254	381.23	832.197	13.87	--	--	--	--	--	--	--	--	--	-	-	-	-
NEG_M391T91	5.51562e+07	5.61429e+07	5.55864e+07	2.54557e+07	2.16777e+07	1.13289e+07	5.56285e+07	1.94874e+07	-1.51328	0.00103207	0.01084	1.15362	390.899	91.1618	1.52	--	--	--	--	--	--	--	--	--	-	-	-	-
NEG_M391T808_2	6.04714e+07	6.61399e+07	1.43784e+08	12.7089	12.7089	12.7089	9.01317e+07	12.7089	-22.7578	0.0284727	0.0745198	1.67672	391.263	807.543	13.46	--	--	--	--	--	--	--	--	--	-	-	-	-
NEG_M393T797	1.86373e+08	1.35796e+08	1.49722e+08	3.49913e+07	5.20737e+07	2.48496e+07	1.57297e+08	3.73049e+07	-2.07606	0.00214733	0.0155193	2.10488	393.171	796.904	13.28	--	--	--	--	--	--	--	--	--	-	-	-	-
NEG_M401T98	2.61446e+07	2.75435e+07	2.78968e+07	6.1656e+07	6.449e+07	1.19537e+08	2.7195e+07	8.18944e+07	1.59042	0.0440156	0.0999913	1.31788	400.909	98.2683	1.64	--	--	--	--	--	--	--	--	--	-	-	-	-
NEG_M402T808	1.32e+08	1.55847e+08	3.78593e+08	12.7089	12.7089	12.7089	2.22147e+08	12.7089	-24.0592	0.0473943	0.105427	2.55727	402.294	807.531	13.46	--	--	--	--	--	--	--	--	--	-	-	-	-
NEG_M403T772	8.75914e+07	4.97247e+07	1.0936e+08	7.47223e+06	2.49531e+07	9.35101e+06	8.22255e+07	1.39255e+07	-2.56186	0.0201957	0.0593188	1.50498	403.307	771.691	12.86	--	--	--	--	--	--	--	--	--	-	-	-	-
NEG_M407T816	6.67843e+07	7.26324e+07	7.90286e+07	12.7089	12.7089	12.7089	7.28151e+07	12.7089	-22.45	3.28422e-05	0.00276083	1.64372	407.187	815.835	13.6	--	--	--	--	--	--	--	--	--	-	-	-	-
NEG_M410T781	4.90446e+07	5.00262e+07	8.72227e+07	12.7089	12.7089	12.7089	6.20978e+07	12.7089	-22.2203	0.0078063	0.0329033	1.45436	410.222	780.966	13.02	--	--	--	--	--	--	--	--	--	-	-	-	-
NEG_M413T91_1	2.60015e+08	2.7577e+08	3.31729e+08	12.7089	12.7089	12.7089	2.89171e+08	12.7089	-24.4396	0.000185315	0.00499335	3.26121	412.881	90.8576	1.51	--	--	--	--	--	--	--	--	--	-	-	-	-
NEG_M417T90	4.42589e+07	4.45313e+07	6.54929e+07	12.7089	12.7089	12.7089	5.14277e+07	12.7089	-21.9483	0.00186055	0.0144702	1.355	417.02	90.0443	1.5	--	--	--	--	--	--	--	--	--	-	-	-	-
NEG_M421T781_1	1.1043e+08	1.01021e+08	1.15818e+08	6.75331e+07	5.3375e+07	3.80078e+07	1.0909e+08	5.2972e+07	-1.04221	0.00420525	0.0226552	1.41857	421.252	780.969	13.02	--	--	--	--	--	--	--	--	--	-	-	-	-
NEG_M426T112	5.47567e+08	2.68674e+08	2.33585e+08	4.1993e+07	3.90506e+07	3.09329e+07	3.49942e+08	3.73255e+07	-3.22888	0.034664	0.0849148	3.22786	426.022	111.775	1.86	--	--	--	--	--	--	--	--	--	-	-	-	-
NEG_M428T113	3.21923e+07	2.93129e+07	6.17412e+07	12.7089	12.7089	12.7089	4.10821e+07	12.7089	-21.6242	0.0166172	0.0523256	1.1597	428.026	112.693	1.88	--	IDP	--	28.7689	C10H14N4O11P2	MS1	Purine nucleotides	1986-04-04	HMDB0003335	C00104	ko00230//Purine metabolism	Nucleotide metabolism	Metabolism
NEG_M438T781	4.82779e+07	5.38004e+07	7.0944e+07	12.7089	12.7089	12.7089	5.76741e+07	12.7089	-22.1136	0.00107362	0.01102	1.44063	438.242	780.998	13.02	--	--	--	--	--	--	--	--	--	-	-	-	-
NEG_M448T113	1.04166e+08	6.66738e+07	1.23127e+08	4.91409e+07	4.46672e+07	1.22129e+07	9.79889e+07	3.53404e+07	-1.4713	0.0365004	0.0880031	1.41487	448.004	113.068	1.88	--	--	--	--	--	--	--	--	--	-	-	-	-
NEG_M453T98_2	1.53073e+07	1.2348e+07	1.0094e+07	4.9514e+07	4.45404e+07	6.0723e+07	1.25831e+07	5.15925e+07	2.03567	0.00147635	0.0129866	1.19281	452.921	98.1676	1.64	--	--	--	--	--	--	--	--	--	-	-	-	-
NEG_M454T100	4.65808e+07	8.15218e+07	1.0531e+08	12.7089	12.7089	12.7089	7.78043e+07	12.7089	-22.5456	0.0103242	0.0389785	1.60796	454.047	100.13	1.67	--	Cefotaxime	--	4.97952	C16H17N5O7S2	MS1	Lactams	63527-52-6	HMDB0014636	-	-	-	-
NEG_M455T96	5.90324e+06	3.00098e+06	3.39206e+06	2.2198e+07	3.28922e+07	6.2472e+07	4.09876e+06	3.91874e+07	3.25713	0.0438997	0.0998418	1.05205	454.701	95.8786	1.6	--	--	--	--	--	--	--	--	--	-	-	-	-
NEG_M461T797	3.4527e+07	4.68707e+07	5.49254e+07	12.7089	12.7089	12.7089	4.5441e+07	12.7089	-21.7697	0.00156062	0.0133367	1.27187	461.158	797.067	13.28	--	--	--	--	--	--	--	--	--	-	-	-	-
NEG_M476T109	2.46063e+07	3.70957e+07	4.78281e+07	12.7089	12.7089	12.7089	3.65101e+07	12.7089	-21.454	0.00553876	0.0266183	1.11848	476.192	108.637	1.81	--	--	--	--	--	--	--	--	--	-	-	-	-
NEG_M476T810_1	2.84916e+08	2.8474e+08	3.22678e+08	12.7089	12.7089	12.7089	2.97445e+08	12.7089	-24.4803	1.91934e-05	0.0022362	3.32875	476.277	809.747	13.5	--	--	--	--	--	--	--	--	--	-	-	-	-
NEG_M476T810_2	1.44212e+08	1.30868e+08	2.79126e+08	12.7089	12.7089	12.7089	1.84736e+08	12.7089	-23.7931	0.017522	0.0541034	2.45472	476.289	809.756	13.5	--	--	--	--	--	--	--	--	--	-	-	-	-
NEG_M477T90_2	3.25704e+07	5.35712e+07	1.36007e+07	12.7089	12.7089	12.7089	3.32474e+07	12.7089	-21.319	0.0450042	0.10145	1.01706	476.963	90.0372	1.5	--	--	--	--	--	--	--	--	--	-	-	-	-
NEG_M500T811_4	3.10797e+08	2.22711e+08	2.24027e+08	2.71313e+07	5.29058e+06	2.25574e+07	2.52511e+08	1.83264e+07	-3.78435	0.00143385	0.0128159	2.94605	500.291	810.514	13.51	--	Mupirocin	--	14.9476	C26H44O9	MS1	Fatty Acyls	12650-69-0	HMDB0014554	-	-	-	-
NEG_M501T811_3	1.53655e+08	1.254e+08	1.37277e+08	7.60127e+07	4.76112e+07	7.09003e+07	1.38777e+08	6.48414e+07	-1.09779	0.00349899	0.0203119	1.63367	501.271	810.521	13.51	--	--	--	--	--	--	--	--	--	-	-	-	-
NEG_M501T811_4	3.43555e+08	3.9421e+08	6.98874e+08	12.7089	12.7089	12.7089	4.7888e+08	12.7089	-25.1673	0.0124907	0.0437734	3.9836	501.282	810.512	13.51	--	--	--	--	--	--	--	--	--	-	-	-	-
NEG_M506T131_2	1.54475e+08	1.21254e+08	9.16975e+07	4.22985e+06	2.80117e+07	3.80972e+06	1.22476e+08	1.20171e+07	-3.34933	0.00507835	0.0252435	2.0037	505.986	130.694	2.18	--	--	--	--	--	--	--	--	--	-	-	-	-
NEG_M506T149	9.39789e+07	8.82505e+07	6.24492e+07	12.7089	12.7089	12.7089	8.15595e+07	12.7089	-22.6136	0.0010939	0.0110987	1.73875	505.986	148.848	2.48	Phosphoadenosine phosphosulfate	--	2.93045e-05	13.4625	C10H15N5O13P2S	MS2	Purine nucleotides	-	HMDB0062646	C00053	ko01100//Metabolic pathways;ko01120//Microbial metabolism in diverse environments;ko00230//Purine metabolism;ko00920//Sulfur metabolism;ko00532//Glycosaminoglycan biosynthesis - chondroitin sulfate / dermatan sulfate;ko00534//Glycosaminoglycan biosynthesis - heparan sulfate / heparin	Energy metabolism;Global and overview maps;Glycan biosynthesis and metabolism;Nucleotide metabolism	Metabolism
NEG_M506T105	8.0156e+07	5.29867e+07	1.0414e+08	12.7089	12.7089	12.7089	7.90943e+07	12.7089	-22.5693	0.00587469	0.0276106	1.66425	505.992	105.378	1.76	--	ATP	--	7.2912	C10H16N5O13P3	MS1	Purine nucleotides	56-65-5	HMDB0000538	C00002	ko01100//Metabolic pathways;ko01110//Biosynthesis of secondary metabolites;ko01130//Biosynthesis of antibiotics;ko00230//Purine metabolism;ko04080//Neuroactive ligand-receptor interaction;ko04742//Taste transduction;ko05012//Parkinson disease;ko00190//Oxidative phosphorylation;ko04750//Inflammatory mediator regulation of TRP channels;ko04721//Synaptic vesicle cycle;ko04917//Prolactin signaling pa…	Cardiovascular diseases;Endocrine and metabolic diseases;Endocrine system;Energy metabolism;Global and overview maps;Immune system;Infectious diseases;Nervous system;Neurodegenerative diseases;Nucleotide metabolism;Sensory system;Signal transduction;Signaling molecules and interaction;Transport and catabolism	Cellular Processes;Environmental Information Processing;Human Diseases;Metabolism;Organismal Systems
NEG_M509T796	9.68465e+07	4.07848e+07	5.92993e+07	2.21631e+07	1.09731e+07	1.2207e+07	6.56435e+07	1.51144e+07	-2.11873	0.0401153	0.0939039	1.28557	509.285	795.512	13.26	--	--	--	--	--	--	--	--	--	-	-	-	-
NEG_M518T789_1	5.82254e+07	6.86534e+07	1.19183e+08	12.7089	12.7089	12.7089	8.20206e+07	12.7089	-22.6217	0.0120871	0.0428108	1.64968	518.248	788.647	13.14	--	--	--	--	--	--	--	--	--	-	-	-	-
NEG_M524T807_2	1.0092e+08	1.27991e+08	1.13e+08	1.47587e+07	4.44702e+07	5.5577e+07	1.1397e+08	3.82686e+07	-1.57442	0.00639743	0.0291195	1.61368	524.265	807.397	13.46	--	--	--	--	--	--	--	--	--	-	-	-	-
NEG_M524T822_1	4.88236e+07	6.65684e+07	9.02871e+07	12.7089	12.7089	12.7089	6.85597e+07	12.7089	-22.3631	0.00465748	0.0241154	1.53888	524.295	822.003	13.7	--	--	--	--	--	--	--	--	--	-	-	-	-
NEG_M525T807_5	5.19596e+08	5.63407e+08	8.26965e+08	12.7089	12.7089	12.7089	6.36656e+08	12.7089	-25.5782	0.00268131	0.0176128	4.74136	525.281	807.129	13.45	--	--	--	--	--	--	--	--	--	-	-	-	-
NEG_M526T807_2	7.05223e+07	6.1023e+07	3.69851e+07	2.78603e+07	2.40367e+07	1.21895e+07	5.61768e+07	2.13621e+07	-1.39492	0.0343859	0.0844203	1.07572	526.281	806.806	13.45	--	--	--	--	--	--	--	--	--	-	-	-	-
NEG_M526T824_4	1.6835e+09	1.89467e+09	2.57467e+09	12.7089	12.7089	12.7089	2.05095e+09	12.7089	-27.2659	0.00158591	0.0134007	8.55843	526.294	823.657	13.73	--	--	--	--	--	--	--	--	--	-	-	-	-
NEG_M527T824_4	4.05095e+08	3.35639e+08	3.22809e+08	1.89415e+08	8.87662e+07	1.9825e+08	3.54514e+08	1.5881e+08	-1.15854	0.0107735	0.039881	2.6075	527.295	823.547	13.73	--	--	--	--	--	--	--	--	--	-	-	-	-
NEG_M538T792_2	7.17784e+07	4.27707e+07	4.11937e+07	28833	22593.4	31844.2	5.19142e+07	27756.8	-10.8691	0.00643343	0.0292033	1.3692	538.287	791.737	13.2	--	--	--	--	--	--	--	--	--	-	-	-	-
NEG_M539T792_3	1.90102e+08	1.80525e+08	2.76378e+08	12.7089	12.7089	12.7089	2.15669e+08	12.7089	-24.0165	0.00210552	0.0153488	2.77338	539.322	791.531	13.19	--	--	--	--	--	--	--	--	--	-	-	-	-
NEG_M539T792_4	5.78521e+07	3.47554e+07	4.16514e+07	9.04503e+06	5.27465e+06	2.03227e+06	4.4753e+07	5.45065e+06	-3.03748	0.00530965	0.0260232	1.19398	539.333	791.606	13.19	--	--	--	--	--	--	--	--	--	-	-	-	-
NEG_M588T814_3	6.5863e+07	5.60958e+07	6.97611e+07	3.65758e+07	4.84885e+06	1.39987e+07	6.39066e+07	1.84744e+07	-1.79044	0.0114654	0.0414491	1.24859	588.341	813.564	13.56	--	--	--	--	--	--	--	--	--	-	-	-	-
NEG_M590T839_1	1.82625e+07	2.59789e+07	3.21358e+07	6.59957e+07	7.23617e+07	1.22184e+08	2.54591e+07	8.68473e+07	1.7703	0.0280222	0.0739477	1.42978	590.345	839.002	13.98	--	--	--	--	--	--	--	--	--	-	-	-	-
NEG_M592T807_2	1.33171e+08	1.24456e+08	1.96815e+08	12.7089	12.7089	12.7089	1.5148e+08	12.7089	-23.5068	0.0026669	0.0175857	2.318	592.264	806.806	13.45	--	--	--	--	--	--	--	--	--	-	-	-	-
NEG_M612T810_2	9.17961e+07	7.07894e+07	7.7153e+07	2.7578e+07	9.6522e+06	1.12425e+07	7.99128e+07	1.61576e+07	-2.30622	0.00165711	0.0137152	1.5333	612.327	809.791	13.5	--	--	--	--	--	--	--	--	--	-	-	-	-
NEG_M614T827_2	8.49612e+07	1.13125e+08	2.24016e+08	12.7089	12.7089	12.7089	1.40701e+08	12.7089	-23.4003	0.0295159	0.0760042	2.08681	614.355	827.24	13.79	--	--	--	--	--	--	--	--	--	-	-	-	-
NEG_M803T816_1	5.07235e+07	3.83976e+07	2.02437e+07	4.43702e+06	3.11123e+06	2.52933e+06	3.64549e+07	3.35919e+06	-3.43993	0.0202771	0.0593785	1.06712	802.552	815.504	13.59	--	--	--	--	--	--	--	--	--	-	-	-	-

## Sheet: Table S4
Table S4: DCMs in the comparison of H37Ra-infected macrophages vs. uninfected controls
name	Ctrl-24h-1	Ctrl-24h-2	Ctrl-24h-3	Ra-24h-1	Ra-24h-2	Ra-24h-3	control_mean	case_mean	log2_FC(case_mean/control_mean)	Pvalue	fdr	vip	mz	rt	rtmin	MS2_name	MS1_name	identify.pvalue	ppm	formula	MS_type	Class	CAS	HMDB	C_ID	Pathway	KEGG_B_class	KEGG_A_class
POS_M84T764	2.91432e+07	2.65295e+07	2.1116e+07	5.07245e+07	7.51441e+07	9.95852e+07	2.55962e+07	7.51512e+07	1.55387	0.0257002	0.277699	1.52337	84.064	764.308	12.74	--	--	--	--	--	--	--	--	--	-	-	-	-
POS_M85T150	1.18896e+07	1.81958e+07	1.4629e+07	4.60666e+07	2.5527e+07	5.42899e+07	1.49048e+07	4.19612e+07	1.49328	0.0364448	0.314048	1.1075	84.9601	150.351	2.51	--	--	--	--	--	--	--	--	--	-	-	-	-
POS_M86T195	1.01061e+09	8.41439e+08	8.19512e+08	5.1387e+08	4.30375e+08	3.44806e+08	8.90521e+08	4.29684e+08	-1.05137	0.00403847	0.110957	4.85816	86.097	194.93	3.25	Piperidine	--	2.72315e-05	6.22323	C5H11N	MS2	Piperidines	110-89-4	HMDB0034301	C01746	ko04974//Protein digestion and absorption	Digestive system	Organismal Systems
POS_M99T358	4.57442e+08	1.74701e+08	4.6724e+08	1.01573e+08	1.18952e+08	6.69012e+07	3.66461e+08	9.58088e+07	-1.93543	0.0494953	0.346499	3.44901	98.5123	357.935	5.97	--	--	--	--	--	--	--	--	--	-	-	-	-
POS_M99T133	4.00705e+08	4.2823e+08	3.40205e+08	1.66776e+08	1.32822e+08	4.85044e+07	3.89713e+08	1.16034e+08	-1.74786	0.00332398	0.100132	3.75417	98.9841	133.481	2.22	--	--	--	--	--	--	--	--	--	-	-	-	-
POS_M99T147	1.60378e+08	1.57481e+08	1.78925e+08	3.72809e+08	2.30439e+08	4.43242e+08	1.65594e+08	3.4883e+08	1.07487	0.0436417	0.334741	2.85499	98.9842	146.504	2.44	Hydrogen phosphate	--	7.96359e-09	0.362012	H3PO4	MS2	Non-metal oxoanionic compounds	14066-19-4	HMDB0000973	-	-	-	-
POS_M99T166	6.19911e+07	3.21503e+07	7.19043e+07	1.51399e+07	1.52089e+07	1.50322e+07	5.53486e+07	1.5127e+07	-1.87142	0.0281308	0.284561	1.36861	98.9843	165.671	2.76	--	--	--	--	--	--	--	--	--	-	-	-	-
POS_M101T745	1.16502e+08	1.91491e+08	1.36292e+08	6.38554e+07	1.56309e+07	7.34078e+07	1.48095e+08	5.09647e+07	-1.53895	0.0276467	0.282276	2.13041	101.071	744.567	12.41	--	N-Nitroso-pyrrolidine	--	4.96281	C4H8N2O	MS1	Pyrrolidines	930-55-2	HMDB0031642	-	-	-	-
POS_M102T152	8.18348e+07	5.15662e+07	8.50505e+07	1.86182e+08	1.87689e+08	1.02764e+08	7.28172e+07	1.58879e+08	1.12557	0.045612	0.337217	1.95796	102.034	151.845	2.53	--	--	--	--	--	--	--	--	--	-	-	-	-
POS_M114T91	248.88	248.88	248.88	3.36277e+08	1.81864e+08	1.64454e+08	248.88	2.27531e+08	19.8022	0.0140664	0.214827	3.33396	114.098	91.4929	1.52	--	N-Carbamoylputrescine	--	2.52586	C5H13N3O	MS1	Carboximidic acids and derivatives	6851-51-0	HMDB0033458	C00436	ko01100//Metabolic pathways;ko00330//Arginine and proline metabolism	Amino acid metabolism;Global and overview maps	Metabolism
POS_M124T720	2.32802e+07	9.71064e+07	6.48786e+07	1.69083e+08	4.06542e+08	2.83496e+08	6.17551e+07	2.86374e+08	2.21327	0.0352642	0.309979	3.20155	124.087	719.648	11.99	--	--	--	--	--	--	--	--	--	-	-	-	-
POS_M126T454	2.0161e+07	2.07517e+07	8.63511e+07	1.22993e+08	8.99332e+07	1.23837e+08	4.24213e+07	1.12254e+08	1.40391	0.0471442	0.33983	1.75452	125.986	453.744	7.56	--	--	--	--	--	--	--	--	--	-	-	-	-
POS_M128T145	5.91996e+07	6.62784e+07	4.98203e+07	3.43555e+07	1.91369e+07	5.64147e+06	5.84328e+07	1.97113e+07	-1.56776	0.015504	0.223927	1.36973	128.042	145.196	2.42	--	--	--	--	--	--	--	--	--	-	-	-	-
POS_M130T75_2	2.91916e+08	4.18686e+08	2.78721e+08	1.61885e+08	1.7945e+08	1.13109e+08	3.29774e+08	1.51481e+08	-1.12234	0.0217508	0.258809	2.90838	130.086	75.1752	1.25	--	Vigabatrin	--	2.55926	C6H11NO2	MS1	Carboxylic acids and derivatives	60643-86-9	HMDB0015212	-	-	-	-
POS_M130T515	6.28186e+07	9.77698e+07	1.32405e+08	3.48937e+07	4.2409e+07	3.86422e+07	9.76646e+07	3.86483e+07	-1.33743	0.0432046	0.334741	1.62641	130.158	515.447	8.59	--	--	--	--	--	--	--	--	--	-	-	-	-
POS_M132T185	9.06034e+08	1.00157e+09	1.18119e+09	6.54866e+08	9.6482e+07	1.76742e+08	1.0296e+09	3.09363e+08	-1.73471	0.0199448	0.250027	5.86857	131.975	185.262	3.09	--	--	--	--	--	--	--	--	--	-	-	-	-
POS_M136T786	9.60847e+06	4.48795e+07	9.70215e+06	7.55963e+07	7.60523e+07	8.95167e+07	2.13967e+07	8.03884e+07	1.9096	0.00942933	0.174762	1.71313	136.021	785.713	13.1	--	--	--	--	--	--	--	--	--	-	-	-	-
POS_M140T331	3.18821e+08	2.78629e+08	2.33692e+08	2.99388e+07	3.65117e+07	6.88798e+07	2.77047e+08	4.51101e+07	-2.61861	0.0010636	0.0507878	3.49513	139.981	331.037	5.52	--	--	--	--	--	--	--	--	--	-	-	-	-
POS_M144T332	8.59757e+07	1.26445e+08	1.04217e+08	1.78953e+07	1.76583e+07	1.75424e+07	1.05546e+08	1.76986e+07	-2.57616	0.0016848	0.0663692	2.1447	143.997	331.506	5.53	--	--	--	--	--	--	--	--	--	-	-	-	-
POS_M149T216	2.65394e+08	2.6678e+08	2.97451e+08	1.43986e+09	1.6674e+09	7.2583e+08	2.76542e+08	1.27769e+09	2.20797	0.0242911	0.270768	6.87616	149.022	215.967	3.6	--	--	--	--	--	--	--	--	--	-	-	-	-
POS_M157T77	2.09507e+06	6.49082e+06	3.9391e+06	3.50083e+07	3.04383e+07	3.3861e+07	4.175e+06	3.31025e+07	2.98709	0.000102583	0.0163519	1.24606	157.083	77.3255	1.29	--	--	--	--	--	--	--	--	--	-	-	-	-
POS_M167T391	1.06241e+08	3.54075e+07	3.75656e+07	1.91897e+08	2.48507e+08	1.42171e+08	5.97381e+07	1.94192e+08	1.70076	0.0251344	0.275625	2.51786	167.012	391.269	6.52	--	--	--	--	--	--	--	--	--	-	-	-	-
POS_M167T485	6.40045e+08	3.53707e+08	6.18481e+08	2.58662e+08	1.32477e+08	3.92447e+07	5.37411e+08	1.43461e+08	-1.90537	0.0244256	0.271713	4.30381	167.011	484.975	8.08	--	--	--	--	--	--	--	--	--	-	-	-	-
POS_M167T471	4.36636e+07	4.5525e+07	4.64288e+07	1.68567e+08	3.41847e+08	2.11845e+08	4.52058e+07	2.40753e+08	2.41297	0.0198583	0.249885	3.05914	167.013	470.726	7.85	--	--	--	--	--	--	--	--	--	-	-	-	-
POS_M171T697	2.89678e+07	3.50888e+07	2.92154e+07	6.21651e+06	3.28286e+06	2.49187e+06	3.10907e+07	3.99708e+06	-2.95946	0.000296627	0.0257596	1.20262	171.101	696.69	11.61	--	--	--	--	--	--	--	--	--	-	-	-	-
POS_M172T325	1.26739e+07	7.90674e+07	1.49804e+07	1.29524e+08	2.14902e+08	1.21352e+08	3.55739e+07	1.55259e+08	2.12579	0.0318053	0.297074	2.3498	171.993	325.332	5.42	--	--	--	--	--	--	--	--	--	-	-	-	-
POS_M176T117	6.48614e+07	5.79999e+07	5.28943e+07	6.61534e+06	2.92334e+07	5.85679e+06	5.85852e+07	1.39018e+07	-2.07526	0.00604935	0.139556	1.50322	176.037	116.971	1.95	--	--	--	--	--	--	--	--	--	-	-	-	-
POS_M178T113	3.58435e+06	2.345e+06	2.52193e+06	1.12711e+08	1.32757e+08	1.41991e+08	2.81709e+06	1.29153e+08	5.51873	0.000127896	0.0168756	2.60297	178.053	113.311	1.89	--	--	--	--	--	--	--	--	--	-	-	-	-
POS_M180T113	3.77043e+06	4.28904e+06	4.27501e+06	1.75665e+08	1.99228e+08	2.19934e+08	4.11149e+06	1.98276e+08	5.5917	0.000109746	0.0166677	3.22787	180.068	113.215	1.89	--	--	--	--	--	--	--	--	--	-	-	-	-
POS_M184T427	1.03354e+08	8.13992e+07	8.75174e+07	2.44041e+07	2.9843e+07	3.1566e+07	9.07569e+07	2.86044e+07	-1.66577	0.000835684	0.0439337	1.81205	184.002	426.879	7.11	--	--	--	--	--	--	--	--	--	-	-	-	-
POS_M184T514	3.26982e+07	4.72931e+07	3.30684e+07	1.80048e+07	6.63085e+06	1.53494e+07	3.76865e+07	1.33283e+07	-1.49955	0.0145637	0.218985	1.08995	184.003	514.203	8.57	--	--	--	--	--	--	--	--	--	-	-	-	-
POS_M196T113	481148	423286	969373	1.10259e+08	1.41028e+08	1.59359e+08	624602	1.36882e+08	7.77578	0.000682126	0.0390857	2.68625	196.064	113.316	1.89	--	--	--	--	--	--	--	--	--	-	-	-	-
POS_M201T71	1.37356e+08	1.19432e+08	1.11246e+08	4.66409e+07	4.28389e+07	3.59294e+07	1.22678e+08	4.18031e+07	-1.5532	0.00062801	0.0378195	2.0698	200.973	70.7442	1.18	--	--	--	--	--	--	--	--	--	-	-	-	-
POS_M214T97	1.16799e+08	2.12313e+08	2.02429e+08	9.48237e+07	7.11939e+07	8.24755e+07	1.77181e+08	8.2831e+07	-1.09698	0.0385771	0.321035	2.06849	214.051	96.5651	1.61	--	--	--	--	--	--	--	--	--	-	-	-	-
POS_M225T637	6.48398e+07	5.3801e+07	4.39294e+07	2.4472e+07	3.35447e+07	5.74e+06	5.41901e+07	2.12522e+07	-1.35041	0.0317417	0.297074	1.22924	225.028	636.956	10.62	--	--	--	--	--	--	--	--	--	-	-	-	-
POS_M240T102_1	1.01824e+08	1.60646e+08	1.0624e+08	3.02245e+07	2.30453e+07	1.73826e+07	1.22903e+08	2.35508e+07	-2.38368	0.00672445	0.147418	2.23964	239.935	102.246	1.7	--	--	--	--	--	--	--	--	--	-	-	-	-
POS_M254T71	2.95186e+07	2.5987e+07	3.02586e+07	1.14522e+07	3.32919e+06	2.44081e+06	2.85881e+07	5.74074e+06	-2.3161	0.00193129	0.0710957	1.09182	254.051	70.7536	1.18	--	Pelargonidin	--	10.433	C15H11O5	MS1	--	--	--	C05904	ko01100//Metabolic pathways;ko01110//Biosynthesis of secondary metabolites	Global and overview maps	Metabolism
POS_M264T71	4.44261e+07	3.87214e+07	3.61214e+07	2.21944e+07	1.37362e+07	1.48844e+07	3.97563e+07	1.69383e+07	-1.23089	0.003205	0.0985478	1.08472	263.933	71.2278	1.19	--	--	--	--	--	--	--	--	--	-	-	-	-
POS_M279T333	1.24373e+08	6.67444e+07	1.4117e+08	2.10402e+07	4.59304e+07	2.02846e+07	1.10762e+08	2.90851e+07	-1.92912	0.0274109	0.282119	1.95159	279.156	333.478	5.56	--	--	--	--	--	--	--	--	--	-	-	-	-
POS_M301T185	9.83173e+07	1.36509e+08	9.70805e+07	1.62206e+07	6.17123e+07	1.48852e+07	1.10636e+08	3.09394e+07	-1.8383	0.0166334	0.231166	1.96159	301.14	185.127	3.09	--	--	--	--	--	--	--	--	--	-	-	-	-
POS_M307T252	2.32477e+07	4.34273e+07	4.69142e+07	9.03336e+06	1.99191e+07	1.05957e+07	3.78631e+07	1.31827e+07	-1.52215	0.0384478	0.320692	1.05761	307.078	252.076	4.2	Glutathione	--	1.07723e-13	15.3545	C10H17N3O6S	MS2	Carboxylic acids and derivatives	-	HMDB0062697	C00051	ko01100//Metabolic pathways;ko02010//ABC transporters;ko04976//Bile secretion;ko00270//Cysteine and methionine metabolism;ko00480//Glutathione metabolism;ko04918//Thyroid hormone synthesis	Amino acid metabolism;Digestive system;Endocrine system;Global and overview maps;Membrane transport;Metabolism of other amino acids	Environmental Information Processing;Metabolism;Organismal Systems
POS_M322T204	5.34127e+07	2.11341e+07	2.54199e+07	6.3828e+07	8.52277e+07	8.32778e+07	3.33222e+07	7.74445e+07	1.21668	0.0224896	0.261041	1.44704	322.106	203.977	3.4	--	--	--	--	--	--	--	--	--	-	-	-	-
POS_M358T819	7.52763e+07	5.83737e+07	1.08025e+08	3.80702e+07	4.21427e+07	3.49759e+07	8.05583e+07	3.83963e+07	-1.06907	0.0457446	0.337529	1.3691	358.367	818.935	13.65	--	--	--	--	--	--	--	--	--	-	-	-	-
POS_M365T93	110891	59158.7	80983.3	4.0222e+07	4.63495e+07	4.45781e+07	83677.7	4.37165e+07	9.02912	1.79788e-05	0.00655327	1.53444	365.104	92.7351	1.55	--	--	--	--	--	--	--	--	--	-	-	-	-
POS_M402T804	3.93482e+08	1.83302e+08	1.73344e+08	2.09662e+07	1.0766e+07	2.00562e+07	2.50043e+08	1.72628e+07	-3.85644	0.0316811	0.297074	3.2705	402.347	803.596	13.39	--	2-Methyl-6-phytylhydroquinone	--	0.0334739	C27H46O2	MS1	Prenol lipids	54432-31-4	HMDB0038959	C15882	ko01100//Metabolic pathways;ko01110//Biosynthesis of secondary metabolites;ko00130//Ubiquinone and other terpenoid-quinone biosynthesis	Global and overview maps;Metabolism of cofactors and vitamins	Metabolism
POS_M428T96	3.41038e+07	6.00303e+07	6.18092e+07	2.71601e+07	1.71569e+07	1.90796e+07	5.19811e+07	2.11322e+07	-1.29854	0.0310858	0.295689	1.1948	428.097	96.1598	1.6	--	--	--	--	--	--	--	--	--	-	-	-	-
POS_M446T176	2.6787e+07	3.75608e+07	3.33791e+07	1.72725e+07	4.83182e+06	1.13117e+07	3.25757e+07	1.11387e+07	-1.54822	0.0108603	0.188205	1.03061	446.083	176.439	2.94	--	Baicalin	--	4.99063	C21H18O11	MS1	Flavonoids	21967-41-9	HMDB0041832	-	-	-	-
POS_M449T96	4.3305e+07	6.1062e+07	6.94905e+07	3.26133e+07	2.19702e+07	2.95002e+07	5.79525e+07	2.80279e+07	-1.04801	0.0229923	0.263861	1.1915	449.074	96.0118	1.6	--	Cyanidin 5-O-glucoside	--	23.0665	C21H21O11	MS1	--	--	--	-	-	-	-
POS_M452T799_3	5.11472e+08	3.40881e+08	6.59283e+08	2.98691e+08	1.20808e+08	1.34833e+08	5.03879e+08	1.84778e+08	-1.44729	0.0420876	0.333475	3.78259	452.289	799.395	13.32	--	--	--	--	--	--	--	--	--	-	-	-	-
POS_M468T796_2	1.03802e+08	5.87978e+08	1.13665e+08	8.05171e+08	7.03617e+08	1.06356e+09	2.68482e+08	8.57449e+08	1.67523	0.0376001	0.318727	5.16169	468.318	795.604	13.26	--	--	--	--	--	--	--	--	--	-	-	-	-
POS_M494T812_1	1.58508e+09	8.13714e+08	1.03406e+09	3.27771e+08	4.10917e+08	3.37625e+08	1.14428e+09	3.58771e+08	-1.67331	0.0272235	0.281635	6.04803	494.311	811.725	13.53	--	Zygadenine	--	0.178948	C27H43NO7	MS1	--	--	--	-	-	-	-
POS_M496T812_2	1.84399e+08	1.45428e+08	9.78395e+07	2.8985e+07	8.01629e+07	2.87185e+07	1.42555e+08	4.59555e+07	-1.63322	0.033325	0.304729	2.1009	496.337	811.751	13.53	--	--	--	--	--	--	--	--	--	-	-	-	-
POS_M526T838_1	2.0662e+07	2.84231e+07	1.75557e+07	4.28139e+07	6.35269e+07	9.60744e+07	2.22136e+07	6.74717e+07	1.60284	0.046011	0.337892	1.41529	526.278	838.08	13.97	--	--	--	--	--	--	--	--	--	-	-	-	-
POS_M526T834	3.06288e+06	3.96493e+06	2.46149e+06	2.46088e+07	2.0489e+07	2.78664e+07	3.1631e+06	2.43214e+07	2.94282	0.00062946	0.0378195	1.05885	526.311	833.572	13.89	--	--	--	--	--	--	--	--	--	-	-	-	-
POS_M568T818_1	8.07533e+07	1.72379e+08	1.086e+08	3.01353e+08	2.61813e+08	3.47297e+08	1.20577e+08	3.03488e+08	1.33168	0.00756299	0.15372	3.02906	568.323	817.841	13.63	--	Nelfinavir	--	5.17477	C32H45N3O4S	MS1	Carboxylic acids and derivatives	159989-64-7	HMDB0014365	-	-	-	-
POS_M621T397_7	6.97893e+08	6.91516e+08	4.85172e+08	9.20035e+07	1.72184e+08	3.46619e+08	6.2486e+08	2.03602e+08	-1.61778	0.0147919	0.220842	4.52854	621.325	397.189	6.62	--	--	--	--	--	--	--	--	--	-	-	-	-
POS_M693T31_2	6.38747e+08	2.90129e+08	2.44016e+08	2.38956e+07	1.31395e+07	8.8927e+06	3.90964e+08	1.53093e+07	-4.67456	0.03944	0.324237	4.11015	692.556	31.4088	0.52	--	--	--	--	--	--	--	--	--	-	-	-	-
POS_M693T787	1.98069e+08	2.03363e+08	1.0867e+08	3.72979e+07	7.19064e+07	7.94253e+07	1.70034e+08	6.28765e+07	-1.43523	0.0324822	0.300247	2.2176	692.565	786.595	13.11	--	--	--	--	--	--	--	--	--	-	-	-	-
POS_M694T31_2	9.44262e+07	7.6166e+07	5.46827e+07	6.08027e+06	5.71707e+06	712901	7.50917e+07	4.17008e+06	-4.17051	0.00364117	0.104033	1.90865	693.562	31.4076	0.52	--	--	--	--	--	--	--	--	--	-	-	-	-
POS_M694T837	1.98492e+08	3.45612e+08	1.88252e+08	1.33037e+08	3.55705e+07	2.31214e+07	2.44119e+08	6.39098e+07	-1.93348	0.0429576	0.334337	2.83777	693.569	837.44	13.96	--	--	--	--	--	--	--	--	--	-	-	-	-
POS_M704T838	8.15882e+07	9.57529e+07	3.90445e+07	2.48462e+07	1.67897e+07	1.49424e+06	7.21285e+07	1.43767e+07	-2.32684	0.0346888	0.30854	1.62218	703.592	837.52	13.96	--	--	--	--	--	--	--	--	--	-	-	-	-
POS_M706T406_3	4.86284e+07	6.90376e+07	7.07098e+07	2.97956e+07	3.24143e+07	2.53564e+07	6.27919e+07	2.91887e+07	-1.10517	0.0104456	0.183933	1.29143	706.07	405.646	6.76	--	--	--	--	--	--	--	--	--	-	-	-	-
POS_M717T835	1.15994e+07	2.11155e+07	1.65457e+07	5.11525e+07	4.60531e+07	5.5787e+07	1.64202e+07	5.09975e+07	1.63495	0.000921367	0.0455889	1.35035	716.526	834.852	13.91	--	--	--	--	--	--	--	--	--	-	-	-	-
POS_M719T797	1.03095e+08	9.6813e+07	1.19192e+08	2.05736e+07	3.71727e+07	3.89349e+07	1.06367e+08	3.22271e+07	-1.7227	0.00111868	0.0520544	1.97671	718.544	796.564	13.28	--	--	--	--	--	--	--	--	--	-	-	-	-
POS_M719T745	248.88	248.88	248.88	6.01701e+07	1.36646e+08	1.10354e+08	248.88	1.0239e+08	18.6502	0.0103056	0.182349	2.25374	718.564	745.221	12.42	--	--	--	--	--	--	--	--	--	-	-	-	-
POS_M719T837	4.2137e+10	4.88564e+10	1.94771e+10	9.84822e+08	1.43198e+09	4.35553e+08	3.68235e+10	9.50785e+08	-5.27536	0.0156787	0.224842	41.6825	718.581	836.891	13.95	--	--	--	--	--	--	--	--	--	-	-	-	-
POS_M720T838_1	5.57647e+09	3.01338e+09	2.39415e+09	1.99225e+08	2.4295e+08	9.57221e+07	3.66133e+09	1.79299e+08	-4.35193	0.0233549	0.266088	12.8079	719.569	838.383	13.97	--	--	--	--	--	--	--	--	--	-	-	-	-
POS_M720T798_1	2.99828e+10	2.67755e+10	7.78341e+09	1.90236e+08	4.09866e+08	2.21076e+08	2.15139e+10	2.73726e+08	-6.29639	0.0374401	0.317863	30.9931	719.57	798.074	13.3	--	--	--	--	--	--	--	--	--	-	-	-	-
POS_M721T836_2	1.23834e+08	1.97144e+08	1.23796e+08	3.04344e+07	5.26158e+07	1.45889e+07	1.48258e+08	3.25463e+07	-2.18754	0.0124955	0.204549	2.3835	720.595	836.397	13.94	--	--	--	--	--	--	--	--	--	-	-	-	-
POS_M731T839_1	1.29095e+07	2.53174e+07	9.14228e+06	9.65486e+07	5.6909e+07	8.17221e+07	1.57897e+07	7.83932e+07	2.31174	0.00755988	0.15372	1.77317	730.526	838.608	13.98	--	--	--	--	--	--	--	--	--	-	-	-	-
POS_M733T786_1	6.95001e+07	8.23611e+07	8.01979e+07	3.51762e+07	2.95574e+07	3.51421e+07	7.7353e+07	3.32919e+07	-1.21629	0.000555292	0.035815	1.53043	732.542	786.242	13.1	--	--	--	--	--	--	--	--	--	-	-	-	-
POS_M733T766	4.59487e+07	9.25562e+07	7.90871e+07	2.95442e+07	2.49602e+07	2.515e+07	7.25307e+07	2.65515e+07	-1.4498	0.0299047	0.290415	1.46085	732.544	765.881	12.76	--	--	--	--	--	--	--	--	--	-	-	-	-
POS_M734T797	1.91763e+08	3.84014e+08	3.06279e+08	7.45399e+07	1.36937e+08	3.05571e+07	2.94019e+08	8.06781e+07	-1.86566	0.0287274	0.285675	3.14936	733.561	797.139	13.29	--	--	--	--	--	--	--	--	--	-	-	-	-
POS_M735T786	1.55966e+07	2.02548e+07	2.37807e+07	6.96315e+07	6.92231e+07	8.91124e+07	1.98773e+07	7.5989e+07	1.93467	0.001298	0.0561013	1.71584	734.571	786.303	13.11	--	--	--	--	--	--	--	--	--	-	-	-	-
POS_M741T824	5.3474e+08	8.38189e+08	3.76702e+08	1.44626e+07	1.14092e+07	1.94033e+07	5.8321e+08	1.50917e+07	-5.27219	0.0137506	0.211883	5.26828	740.564	824.07	13.73	--	--	--	--	--	--	--	--	--	-	-	-	-
POS_M747T798_2	1.10546e+08	1.7374e+08	2.26339e+08	5.26753e+07	4.47952e+07	5.1717e+07	1.70208e+08	4.97292e+07	-1.77514	0.0229737	0.263861	2.39061	746.596	797.948	13.3	--	--	--	--	--	--	--	--	--	-	-	-	-
POS_M748T839_1	1.33744e+08	7.33053e+07	7.38324e+07	4.72523e+07	1.88019e+07	2.13764e+07	9.36273e+07	2.91436e+07	-1.68375	0.0428839	0.334237	1.69551	747.585	839.12	13.99	--	--	--	--	--	--	--	--	--	-	-	-	-
POS_M759T766_1	2.35031e+08	1.75293e+08	2.85246e+08	1.17424e+08	6.34323e+07	1.19147e+08	2.31857e+08	1.00001e+08	-1.21322	0.0228412	0.263618	2.50019	758.557	765.881	12.76	--	--	--	--	--	--	--	--	--	-	-	-	-
POS_M759T824_2	5.40016e+08	4.87641e+08	3.61258e+08	1.28496e+08	2.96203e+08	2.31346e+08	4.62972e+08	2.18682e+08	-1.08209	0.0275798	0.282119	3.37117	758.574	824.312	13.74	--	--	--	--	--	--	--	--	--	-	-	-	-
POS_M761T765	1.69685e+08	1.19874e+08	6.64946e+07	5.00393e+08	5.22513e+08	3.27978e+08	1.18684e+08	4.50295e+08	1.92374	0.00832039	0.163046	4.07985	760.574	764.831	12.75	--	--	--	--	--	--	--	--	--	-	-	-	-
POS_M761T746_2	7.23363e+07	1.7142e+07	5.9039e+07	2.32495e+08	3.12074e+08	3.34051e+08	4.95058e+07	2.92874e+08	2.56461	0.00225882	0.07743	3.55803	760.581	745.79	12.43	--	--	--	--	--	--	--	--	--	-	-	-	-
POS_M762T31_2	1.51765e+07	1.03853e+07	1.15965e+07	2.31802e+08	1.3553e+08	1.01781e+08	1.23861e+07	1.56371e+08	3.65818	0.0209486	0.255092	2.62008	761.579	31.4074	0.52	--	--	--	--	--	--	--	--	--	-	-	-	-
POS_M762T746	1.21408e+07	1.08464e+07	2.30673e+06	4.02121e+07	4.09069e+07	5.94673e+07	8.43131e+06	4.68621e+07	2.47459	0.00541823	0.133744	1.3975	761.579	745.942	12.43	--	--	--	--	--	--	--	--	--	-	-	-	-
POS_M762T836	2.79131e+09	4.79742e+09	3.30425e+09	1.36736e+09	2.31958e+09	7.52753e+08	3.63099e+09	1.4799e+09	-1.29486	0.0464114	0.338813	9.75967	761.595	836.44	13.94	--	--	--	--	--	--	--	--	--	-	-	-	-
POS_M762T824_1	6.66819e+08	2.13033e+08	1.61265e+08	1.2969e+09	1.27636e+09	7.02453e+08	3.47039e+08	1.09191e+09	1.65368	0.0419566	0.333427	5.79068	761.594	824.032	13.73	--	--	--	--	--	--	--	--	--	-	-	-	-
POS_M763T745	8.00911e+06	3.90941e+06	1.1457e+06	6.56008e+07	3.54278e+07	3.95678e+07	4.35474e+06	4.68654e+07	3.42787	0.0116507	0.194328	1.44821	762.598	744.569	12.41	--	--	--	--	--	--	--	--	--	-	-	-	-
POS_M770T31_3	5.38232e+07	4.23151e+07	6.10549e+07	4.84986e+06	1.55907e+06	2.87421e+06	5.23977e+07	3.09438e+06	-4.08178	0.000880808	0.0447983	1.61418	769.599	31.409	0.52	--	--	--	--	--	--	--	--	--	-	-	-	-
POS_M773T798_1	3.9207e+07	7.17557e+07	8.71496e+07	2.66876e+07	2.30356e+07	1.83163e+07	6.60375e+07	2.26798e+07	-1.54187	0.0390136	0.322459	1.4013	772.613	797.651	13.29	--	--	--	--	--	--	--	--	--	-	-	-	-
POS_M774T786	2.85242e+07	6.59308e+07	3.06311e+07	3.23135e+06	3.37525e+06	3.57821e+06	4.16954e+07	3.39494e+06	-3.61843	0.0342952	0.307254	1.32394	773.596	786.128	13.1	--	--	--	--	--	--	--	--	--	-	-	-	-
POS_M783T770_1	1.44313e+07	1.19097e+07	1.02004e+07	5.60359e+07	3.6404e+07	3.2285e+07	1.21805e+07	4.1575e+07	1.77115	0.0167303	0.231284	1.19262	782.557	769.75	12.83	--	--	--	--	--	--	--	--	--	-	-	-	-
POS_M783T758	6.52861e+06	9.02617e+06	6.30491e+06	3.99056e+07	5.61545e+07	4.71242e+07	7.28656e+06	4.77281e+07	2.71153	0.00106994	0.0508689	1.4601	782.573	758.369	12.64	--	--	--	--	--	--	--	--	--	-	-	-	-
POS_M784T824_2	1.97709e+07	5.93544e+07	1.94142e+07	1.69877e+08	9.36481e+07	1.19788e+08	3.28465e+07	1.27771e+08	1.95975	0.0217455	0.258809	2.12277	783.577	824.097	13.73	--	--	--	--	--	--	--	--	--	-	-	-	-
POS_M787T31_2	2.10544e+07	1.73739e+07	1.80507e+07	8.51471e+07	6.46719e+07	7.85601e+07	1.88264e+07	7.61264e+07	2.01564	0.000733821	0.0413625	1.7415	786.586	31.4078	0.52	--	--	--	--	--	--	--	--	--	-	-	-	-
POS_M787T838	1.67056e+08	1.58491e+08	5.22458e+08	1.37571e+09	1.03636e+09	1.01737e+09	2.82669e+08	1.14315e+09	2.01583	0.00675112	0.147645	6.58786	786.587	838.052	13.97	--	--	--	--	--	--	--	--	--	-	-	-	-
POS_M787T786_1	1.31001e+08	2.16921e+08	9.74071e+07	2.57374e+09	7.99127e+08	2.06929e+09	1.48443e+08	1.81405e+09	3.61124	0.0345884	0.308503	8.71819	786.588	786.242	13.1	--	--	--	--	--	--	--	--	--	-	-	-	-
POS_M787T747	2.93787e+07	1.84861e+07	4.79528e+07	2.89145e+08	1.63717e+08	2.2383e+08	3.19392e+07	2.25564e+08	2.82014	0.00650996	0.145879	3.12713	786.589	746.669	12.44	--	--	--	--	--	--	--	--	--	-	-	-	-
POS_M787T31_3	2.374e+07	1.19353e+07	1.22872e+07	1.89053e+08	1.27099e+08	7.91382e+07	1.59875e+07	1.31763e+08	3.04293	0.0225114	0.261041	2.34419	786.608	31.4074	0.52	--	--	--	--	--	--	--	--	--	-	-	-	-
POS_M787T728	1.28425e+07	8.2812e+06	5.94204e+06	1.04834e+08	9.07443e+07	6.84448e+07	9.02192e+06	8.80078e+07	3.28612	0.00184999	0.0697573	2.03248	786.607	728.048	12.13	--	--	--	--	--	--	--	--	--	-	-	-	-
POS_M787T755	8.63485e+06	1.33899e+07	3.86035e+06	4.79136e+07	4.83432e+07	4.22821e+07	8.62838e+06	4.61796e+07	2.42009	0.000370677	0.0299416	1.41521	786.606	754.757	12.58	--	--	--	--	--	--	--	--	--	-	-	-	-
POS_M787T836	1.23512e+08	8.39876e+07	5.90243e+07	2.10769e+08	2.29497e+08	1.8226e+08	8.88412e+07	2.07509e+08	1.22387	0.00697445	0.148481	2.44913	786.621	836.44	13.94	--	--	--	--	--	--	--	--	--	-	-	-	-
POS_M787T80_4	6.34641e+07	5.18113e+07	4.10718e+07	5.92323e+06	4.59778e+06	1.57474e+07	5.21158e+07	8.75615e+06	-2.57335	0.00415187	0.113219	1.49053	786.845	79.8037	1.33	--	--	--	--	--	--	--	--	--	-	-	-	-
POS_M788T746_1	4.73852e+07	2.32522e+07	1.84393e+07	1.32264e+08	2.33082e+08	1.89775e+08	2.96922e+07	1.8504e+08	2.63968	0.00704945	0.148814	2.79922	787.59	745.819	12.43	--	--	--	--	--	--	--	--	--	-	-	-	-
POS_M788T31_2	4.9188e+07	2.76633e+07	2.77921e+07	1.14974e+08	8.2512e+07	7.14872e+07	3.48811e+07	8.96576e+07	1.36198	0.0211987	0.256708	1.61613	787.597	31.4079	0.52	--	--	--	--	--	--	--	--	--	-	-	-	-
POS_M788T31_3	3.73669e+06	2.12379e+06	2.1669e+06	3.68428e+07	2.17156e+07	1.9994e+07	2.67579e+06	2.61842e+07	3.29066	0.011962	0.19759	1.07635	787.613	31.4078	0.52	--	--	--	--	--	--	--	--	--	-	-	-	-
POS_M788T839_4	2.00663e+07	3.49713e+07	1.80229e+07	2.17108e+08	1.21306e+08	1.07744e+08	2.43535e+07	1.48719e+08	2.61039	0.0233617	0.266088	2.42498	787.624	839.123	13.99	--	--	--	--	--	--	--	--	--	-	-	-	-
POS_M788T811	6.0429e+07	5.28041e+07	4.13044e+07	8.17888e+08	1.77577e+09	7.60555e+08	5.15125e+07	1.11807e+09	4.43994	0.0317114	0.297074	7.01798	787.626	810.788	13.51	--	--	--	--	--	--	--	--	--	-	-	-	-
POS_M789T786_2	1.55369e+08	1.7563e+08	6.98279e+07	5.13647e+08	4.541e+08	3.39029e+08	1.33609e+08	4.35592e+08	1.70496	0.00759991	0.153898	3.89928	788.619	786.311	13.11	--	--	--	--	--	--	--	--	--	-	-	-	-
POS_M789T811	4.55278e+07	1.11513e+08	5.85457e+07	2.07463e+08	1.81319e+08	2.80043e+08	7.18623e+07	2.22941e+08	1.63336	0.0134346	0.21077	2.71605	788.618	810.58	13.51	--	--	--	--	--	--	--	--	--	-	-	-	-
POS_M790T798	1.11142e+08	3.66917e+07	5.50993e+07	2.53199e+08	2.54756e+08	1.96366e+08	6.76443e+07	2.34774e+08	1.79523	0.0047862	0.122569	2.92432	789.608	798.463	13.31	--	--	--	--	--	--	--	--	--	-	-	-	-
POS_M809T786	1.05323e+07	2.444e+07	4.25886e+06	4.71686e+07	5.43434e+07	4.40372e+07	1.30771e+07	4.85164e+07	1.89143	0.00612455	0.140994	1.34049	808.593	785.824	13.1	--	--	--	--	--	--	--	--	--	-	-	-	-
POS_M809T760_2	9.04556e+06	6.85473e+06	1.23497e+07	6.89893e+07	7.22513e+07	4.69158e+07	9.41666e+06	6.27188e+07	2.73561	0.00278131	0.0894519	1.66268	808.591	759.92	12.67	--	--	--	--	--	--	--	--	--	-	-	-	-
POS_M815T836	7.26894e+07	7.48033e+07	5.62221e+07	2.24866e+07	4.09461e+07	1.4511e+07	6.79049e+07	2.59812e+07	-1.38605	0.01281	0.206909	1.43232	814.64	836.097	13.93	--	--	--	--	--	--	--	--	--	-	-	-	-
POS_M829T397_1	2.13551e+08	3.46073e+08	2.33973e+08	1.07313e+08	1.55098e+08	1.3287e+08	2.64532e+08	1.3176e+08	-1.00553	0.0378061	0.319624	2.45332	828.575	397.195	6.62	--	--	--	--	--	--	--	--	--	-	-	-	-
NEG_M89T570	3.36185e+08	2.79732e+08	3.12129e+08	12.7089	12.7089	12.7089	3.09349e+08	12.7089	-24.5369	4.60255e-05	0.00849043	2.16967	89.0224	569.811	9.5	--	--	--	--	--	--	--	--	--	-	-	-	-
NEG_M89T594	2.25361e+08	3.29392e+08	9.99423e+07	12.7089	12.7089	12.7089	2.18232e+08	12.7089	-24.0335	0.0302163	0.103968	1.5128	89.0223	593.842	9.9	--	--	--	--	--	--	--	--	--	-	-	-	-
NEG_M101T493	8.49706e+07	1.11537e+08	1.02198e+08	4.63007e+07	2.12527e+07	2.80972e+07	9.95688e+07	3.18836e+07	-1.64288	0.00329583	0.0370977	1.00995	101.023	493.368	8.22	--	--	--	--	--	--	--	--	--	-	-	-	-
NEG_M113T691	4.67823e+07	1.81027e+08	2.24956e+08	12.7089	12.7089	12.7089	1.50922e+08	12.7089	-23.5015	0.048016	0.135624	1.3252	112.983	690.575	11.51	--	--	--	--	--	--	--	--	--	-	-	-	-
NEG_M113T456	8.68495e+07	2.45572e+08	1.15556e+08	1.1019e+07	9.67087e+06	8.13987e+06	1.49326e+08	9.60991e+06	-3.9578	0.0458935	0.132686	1.16281	112.983	455.588	7.59	--	--	--	--	--	--	--	--	--	-	-	-	-
NEG_M113T490	2.56868e+08	3.38253e+08	3.89922e+08	12.7089	12.7089	12.7089	3.28348e+08	12.7089	-24.6229	0.00106085	0.0237305	2.17777	112.983	489.548	8.16	--	--	--	--	--	--	--	--	--	-	-	-	-
NEG_M117T838	1.44679e+08	1.53611e+08	1.38877e+08	6.29538e+07	7.3794e+07	4.40386e+07	1.45722e+08	6.02621e+07	-1.2739	0.000913204	0.0225449	1.1259	116.927	838.179	13.97	Methylmalonic acid	--	1.59971e-22	5.7042	C4H6O4	MS2	Carboxylic acids and derivatives	516-05-2	HMDB0000202	C02170	ko00240//Pyrimidine metabolism;ko00640//Propanoate metabolism;ko00280//Valine, leucine and isoleucine degradation	Amino acid metabolism;Carbohydrate metabolism;Nucleotide metabolism	Metabolism
NEG_M130T94_2	1.02847e+08	1.72841e+08	1.81369e+08	12.7089	12.7089	12.7089	1.52353e+08	12.7089	-23.5151	0.00360004	0.0380823	1.44249	130.05	93.8561	1.56	--	--	--	--	--	--	--	--	--	-	-	-	-
NEG_M131T99_2	5.66255e+07	8.28853e+07	8.87658e+07	12.7089	12.7089	12.7089	7.60922e+07	12.7089	-22.5135	0.00152955	0.0277108	1.03541	131.045	98.7551	1.65	--	Glycyl-glycine	--	0.339604	C4H8N2O3	MS1	Carboxylic acids and derivatives	556-50-3	HMDB0011733	-	-	-	-
NEG_M133T94_3	3.66316e+08	3.866e+08	1.81552e+08	12.7089	12.7089	12.7089	3.11489e+08	12.7089	-24.5468	0.00880713	0.0565103	1.96926	133.013	93.8565	1.56	--	L-Malic acid	--	0.655262	C4H6O5	MS1	Hydroxy acids and derivatives	97-67-6	HMDB0000156	C00149	ko01100//Metabolic pathways;ko01110//Biosynthesis of secondary metabolites;ko01120//Microbial metabolism in diverse environments;ko01130//Biosynthesis of antibiotics;ko01200//Carbon metabolism;ko05230//Central carbon metabolism in cancer;ko00630//Glyoxylate and dicarboxylate metabolism;ko04742//Taste transduction;ko04922//Glucagon signaling pathway;ko00020//Citrate cycle (TCA cycle);ko00620//Pyru…	Cancers;Carbohydrate metabolism;Endocrine system;Excretory system;Global and overview maps;Sensory system	Human Diseases;Metabolism;Organismal Systems
NEG_M147T116_1	5.28e+08	7.43273e+08	1.65608e+09	12.7089	12.7089	12.7089	9.75783e+08	12.7089	-26.1942	0.0477309	0.135346	3.61962	146.965	115.63	1.93	--	--	--	--	--	--	--	--	--	-	-	-	-
NEG_M155T94_2	1.13967e+08	1.25513e+08	1.50522e+08	12.7089	12.7089	12.7089	1.30001e+08	12.7089	-23.2862	0.000271986	0.0155712	1.39246	154.927	94.3555	1.57	--	--	--	--	--	--	--	--	--	-	-	-	-
NEG_M165T90	8.49755e+07	8.73223e+07	1.00886e+08	1.73203e+08	1.99985e+08	2.49385e+08	9.10613e+07	2.07524e+08	1.18837	0.00700559	0.0504053	1.40099	164.956	89.676	1.49	--	--	--	--	--	--	--	--	--	-	-	-	-
NEG_M186T104_2	3.59861e+08	4.88212e+08	6.90501e+08	12.7089	12.7089	12.7089	5.12858e+08	12.7089	-25.2662	0.00596944	0.0469705	2.7113	186.045	104.297	1.74	--	--	--	--	--	--	--	--	--	-	-	-	-
NEG_M187T104_2	1.42954e+09	1.92275e+09	2.69293e+09	12.7089	12.7089	12.7089	2.01507e+09	12.7089	-27.2404	0.00539357	0.0448294	5.38043	187.041	104.297	1.74	--	--	--	--	--	--	--	--	--	-	-	-	-
NEG_M188T104	9.25714e+07	1.2147e+08	1.61152e+08	12.7089	12.7089	12.7089	1.25064e+08	12.7089	-23.2303	0.00326113	0.0368946	1.34512	188.044	104.297	1.74	--	--	--	--	--	--	--	--	--	-	-	-	-
NEG_M267T90	4.41677e+07	5.69965e+07	5.94739e+07	8.08105e+07	1.27882e+08	1.45601e+08	5.3546e+07	1.18098e+08	1.14113	0.0315892	0.106638	1.0785	266.967	90.1189	1.5	--	--	--	--	--	--	--	--	--	-	-	-	-
NEG_M299T97	5.70018e+07	4.88793e+07	5.26503e+07	1.02105e+08	1.15145e+08	1.3972e+08	5.28438e+07	1.1899e+08	1.17104	0.00421459	0.0400963	1.04832	298.887	96.8229	1.61	--	--	--	--	--	--	--	--	--	-	-	-	-
NEG_M306T108_2	1.80893e+09	1.3881e+09	1.89661e+09	1.07729e+09	8.51105e+08	1.93405e+06	1.69788e+09	6.43443e+08	-1.39985	0.043911	0.129697	4.36715	306.077	108.141	1.8	--	--	--	--	--	--	--	--	--	-	-	-	-
NEG_M309T97_3	3.03711e+07	2.80124e+07	3.29954e+07	7.82734e+07	1.0557e+08	1.72162e+08	3.04596e+07	1.18668e+08	1.96197	0.0342067	0.111944	1.23369	308.916	97.2965	1.62	--	--	--	--	--	--	--	--	--	-	-	-	-
NEG_M311T32	6.85885e+07	1.13869e+08	2.27956e+08	12.7089	12.7089	12.7089	1.36805e+08	12.7089	-23.3598	0.0447707	0.130922	1.34525	311.17	31.7011	0.53	--	--	--	--	--	--	--	--	--	-	-	-	-
NEG_M312T776_2	6.55509e+08	6.63605e+08	4.21747e+08	2.33545e+08	2.69635e+08	1.79966e+08	5.80287e+08	2.27715e+08	-1.34954	0.0134367	0.0685924	2.11426	312.172	776.356	12.94	--	--	--	--	--	--	--	--	--	-	-	-	-
NEG_M313T826	9.88212e+07	1.10393e+08	1.38049e+08	12.7089	12.7089	12.7089	1.15754e+08	12.7089	-23.1187	0.000573638	0.0208967	1.31325	313.078	826.115	13.77	--	--	--	--	--	--	--	--	--	-	-	-	-
NEG_M325T32	5.86418e+07	1.00786e+08	1.79635e+08	12.7089	12.7089	12.7089	1.13021e+08	12.7089	-23.0842	0.0333011	0.110356	1.22831	325.184	31.6714	0.53	--	--	--	--	--	--	--	--	--	-	-	-	-
NEG_M378T837	1.24741e+08	7.16983e+07	2.2227e+08	12.7089	12.7089	12.7089	1.3957e+08	12.7089	-23.3886	0.0340118	0.111487	1.4411	378.276	837.385	13.96	--	2-Arachidonylglycerol	--	1.93983	C23H38O4	MS1	Endocannabinoids	222723-55-9	HMDB0013657	C13856	ko04080//Neuroactive ligand-receptor interaction;ko04723//Retrograde endocannabinoid signaling	Nervous system;Signaling molecules and interaction	Environmental Information Processing;Organismal Systems
NEG_M381T832	1.12432e+08	1.35072e+08	1.83074e+08	12.7089	12.7089	12.7089	1.43526e+08	12.7089	-23.429	0.00232401	0.0322881	1.45279	381.23	832.197	13.87	--	--	--	--	--	--	--	--	--	-	-	-	-
NEG_M391T808_2	6.04714e+07	6.61399e+07	1.43784e+08	12.7089	12.7089	12.7089	9.01317e+07	12.7089	-22.7578	0.0284727	0.100605	1.13085	391.263	807.543	13.46	--	--	--	--	--	--	--	--	--	-	-	-	-
NEG_M393T797	1.86373e+08	1.35796e+08	1.49722e+08	9.09532e+07	6.8041e+07	5.73888e+07	1.57297e+08	7.21277e+07	-1.12487	0.00917042	0.0571838	1.19787	393.171	796.904	13.28	--	--	--	--	--	--	--	--	--	-	-	-	-
NEG_M402T808	1.32e+08	1.55847e+08	3.78593e+08	12.7089	12.7089	12.7089	2.22147e+08	12.7089	-24.0592	0.0473943	0.134852	1.7433	402.294	807.531	13.46	--	--	--	--	--	--	--	--	--	-	-	-	-
NEG_M454T100	4.65808e+07	8.15218e+07	1.0531e+08	12.7089	12.7089	12.7089	7.78043e+07	12.7089	-22.5456	0.0103242	0.0606436	1.0294	454.047	100.13	1.67	--	Cefotaxime	--	4.97952	C16H17N5O7S2	MS1	Lactams	63527-52-6	HMDB0014636	-	-	-	-
NEG_M476T810_1	2.84916e+08	2.8474e+08	3.22678e+08	12.7089	12.7089	12.7089	2.97445e+08	12.7089	-24.4803	1.91934e-05	0.00607634	2.11601	476.277	809.747	13.5	--	--	--	--	--	--	--	--	--	-	-	-	-
NEG_M476T810_2	1.44212e+08	1.30868e+08	2.79126e+08	12.7089	12.7089	12.7089	1.84736e+08	12.7089	-23.7931	0.017522	0.0782535	1.65111	476.289	809.756	13.5	--	--	--	--	--	--	--	--	--	-	-	-	-
NEG_M500T811_4	3.10797e+08	2.22711e+08	2.24027e+08	4.05978e+07	2.54917e+07	2.83132e+07	2.52511e+08	3.14676e+07	-3.00441	0.0016994	0.0289055	1.83378	500.291	810.514	13.51	--	Mupirocin	--	14.9476	C26H44O9	MS1	Fatty Acyls	12650-69-0	HMDB0014554	-	-	-	-
NEG_M501T811_4	3.43555e+08	3.9421e+08	6.98874e+08	12.7089	12.7089	12.7089	4.7888e+08	12.7089	-25.1673	0.0124907	0.0660664	2.63621	501.282	810.512	13.51	--	--	--	--	--	--	--	--	--	-	-	-	-
NEG_M506T131_2	1.54475e+08	1.21254e+08	9.16975e+07	3.67826e+07	3.32506e+07	4.53792e+07	1.22476e+08	3.84708e+07	-1.67066	0.0104649	0.0606436	1.04753	505.986	130.694	2.18	--	--	--	--	--	--	--	--	--	-	-	-	-
NEG_M506T149	9.39789e+07	8.82505e+07	6.24492e+07	12.7089	12.7089	12.7089	8.15595e+07	12.7089	-22.6136	0.0010939	0.023818	1.06609	505.986	148.848	2.48	Phosphoadenosine phosphosulfate	--	2.93045e-05	13.4625	C10H15N5O13P2S	MS2	Purine nucleotides	-	HMDB0062646	C00053	ko01100//Metabolic pathways;ko01120//Microbial metabolism in diverse environments;ko00230//Purine metabolism;ko00920//Sulfur metabolism;ko00532//Glycosaminoglycan biosynthesis - chondroitin sulfate / dermatan sulfate;ko00534//Glycosaminoglycan biosynthesis - heparan sulfate / heparin	Energy metabolism;Global and overview maps;Glycan biosynthesis and metabolism;Nucleotide metabolism	Metabolism
NEG_M506T105	8.0156e+07	5.29867e+07	1.0414e+08	12.7089	12.7089	12.7089	7.90943e+07	12.7089	-22.5693	0.00587469	0.0467315	1.11009	505.992	105.378	1.76	--	ATP	--	7.2912	C10H16N5O13P3	MS1	Purine nucleotides	56-65-5	HMDB0000538	C00002	ko01100//Metabolic pathways;ko01110//Biosynthesis of secondary metabolites;ko01130//Biosynthesis of antibiotics;ko00230//Purine metabolism;ko04080//Neuroactive ligand-receptor interaction;ko04742//Taste transduction;ko05012//Parkinson disease;ko00190//Oxidative phosphorylation;ko04750//Inflammatory mediator regulation of TRP channels;ko04721//Synaptic vesicle cycle;ko04917//Prolactin signaling pa…	Cardiovascular diseases;Endocrine and metabolic diseases;Endocrine system;Energy metabolism;Global and overview maps;Immune system;Infectious diseases;Nervous system;Neurodegenerative diseases;Nucleotide metabolism;Sensory system;Signal transduction;Signaling molecules and interaction;Transport and catabolism	Cellular Processes;Environmental Information Processing;Human Diseases;Metabolism;Organismal Systems
NEG_M518T789_1	5.82254e+07	6.86534e+07	1.19183e+08	12.7089	12.7089	12.7089	8.20206e+07	12.7089	-22.6217	0.0120871	0.0648386	1.08953	518.248	788.647	13.14	--	--	--	--	--	--	--	--	--	-	-	-	-
NEG_M588T814_2	1.00498e+08	1.03941e+08	1.50116e+08	2.90757e+08	3.71537e+08	5.67188e+08	1.18185e+08	4.09827e+08	1.79397	0.0251635	0.0942533	2.22561	588.327	813.564	13.56	--	--	--	--	--	--	--	--	--	-	-	-	-
NEG_M595T824_1	6.32847e+07	6.83833e+07	2.60808e+07	1.51552e+08	1.64647e+08	1.71896e+08	5.25829e+07	1.62698e+08	1.62953	0.00165594	0.0284898	1.33462	595.281	823.547	13.73	--	--	--	--	--	--	--	--	--	-	-	-	-
NEG_M614T827_2	8.49612e+07	1.13125e+08	2.24016e+08	12.7089	12.7089	12.7089	1.40701e+08	12.7089	-23.4003	0.0295159	0.10263	1.39613	614.355	827.24	13.79	--	--	--	--	--	--	--	--	--	-	-	-	-

## Sheet: Table S5
Table S5: DCMs in the comparison of BCG-infected macrophages vs. uninfected controls
name	Ctrl-24h-1	Ctrl-24h-2	Ctrl-24h-3	BCG-24h-1	BCG-24h-2	BCG-24h-3	control_mean	case_mean	log2_FC(case_mean/control_mean)	Pvalue	fdr	vip	mz	rt	rtmin	MS2_name	MS1_name	identify.pvalue	ppm	formula	MS_type	Class	CAS	HMDB	C_ID	Pathway	KEGG_B_class	KEGG_A_class
POS_M88T101	3.85409e+07	4.67247e+07	2.70688e+07	2.49272e+07	4.70239e+06	5.01806e+06	3.74448e+07	1.15492e+07	-1.69697	0.0421218	0.43668	1.00031	88.0228	100.86	1.68	--	--	--	--	--	--	--	--	--	-	-	-	-
POS_M101T745	1.16502e+08	1.91491e+08	1.36292e+08	2.38842e+07	2.25896e+07	1.91314e+07	1.48095e+08	2.18684e+07	-2.75961	0.00494562	0.170064	2.36319	101.071	744.567	12.41	--	N-Nitroso-pyrrolidine	--	4.96281	C4H8N2O	MS1	Pyrrolidines	930-55-2	HMDB0031642	-	-	-	-
POS_M103T49	1.7727e+08	1.71855e+08	1.69825e+08	7.09897e+07	1.40785e+08	2.74725e+07	1.72984e+08	7.97489e+07	-1.1171	0.0478907	0.456171	1.89077	103.039	49.2693	0.82	2-Ketobutyric acid	--	5.08854e-05	1.7689	C4H6O3	MS2	Keto acids and derivatives	600-18-0	HMDB0000005	C00109	ko01100//Metabolic pathways;ko01110//Biosynthesis of secondary metabolites;ko01130//Biosynthesis of antibiotics;ko01230//Biosynthesis of amino acids;ko01210//2-Oxocarboxylic acid metabolism;ko00270//Cysteine and methionine metabolism;ko00260//Glycine, serine and threonine metabolism;ko00660//C5-Branched dibasic acid metabolism;ko00640//Propanoate metabolism;ko00290//Valine, leucine and isoleucine…	Amino acid metabolism;Carbohydrate metabolism;Global and overview maps	Metabolism
POS_M123T586	1.95957e+08	2.66371e+08	2.82095e+08	4.20464e+08	8.54889e+08	9.87079e+08	2.48141e+08	7.54144e+08	1.60368	0.0431683	0.439642	4.39329	122.547	586.023	9.77	--	--	--	--	--	--	--	--	--	-	-	-	-
POS_M130T153	3.44668e+08	2.61699e+08	2.45973e+08	2.21342e+07	7.3706e+07	6.8992e+07	2.84113e+08	5.49441e+07	-2.37043	0.00274181	0.122876	3.16613	130.008	153.051	2.55	--	Fluorouracil	--	0.0758047	C4H3FN2O2	MS1	Diazines	51-21-8	HMDB0014684	C07649	ko04976//Bile secretion;ko00983//Drug metabolism - other enzymes	Digestive system;Xenobiotics biodegradation and metabolism	Metabolism;Organismal Systems
POS_M139T780	2.18737e+07	2.43035e+07	2.06959e+07	1.33644e+08	1.63216e+08	1.5419e+08	2.2291e+07	1.5035e+08	2.75379	0.000130515	0.0233965	2.41718	139.123	779.726	13	--	--	--	--	--	--	--	--	--	-	-	-	-
POS_M140T331	3.18821e+08	2.78629e+08	2.33692e+08	2.04026e+07	2.24698e+07	5.28979e+07	2.77047e+08	3.19234e+07	-3.11745	0.000785908	0.0609497	3.31435	139.981	331.037	5.52	--	--	--	--	--	--	--	--	--	-	-	-	-
POS_M143T95	1.12532e+08	1.05535e+08	9.73074e+07	3.02072e+08	2.2372e+08	2.61959e+08	1.05125e+08	2.62583e+08	1.32067	0.00239959	0.114151	2.6464	142.948	94.9429	1.58	--	--	--	--	--	--	--	--	--	-	-	-	-
POS_M144T166	2.75387e+07	6.02293e+07	1.10035e+08	1.28386e+08	1.78431e+08	1.6754e+08	6.59343e+07	1.58119e+08	1.26191	0.0314733	0.398243	1.89483	143.997	166.323	2.77	--	--	--	--	--	--	--	--	--	-	-	-	-
POS_M144T106	6.57886e+07	6.92279e+07	8.55259e+07	1.70098e+07	2.30035e+07	1.66258e+07	7.35141e+07	1.88797e+07	-1.96119	0.0010509	0.0703147	1.56806	143.997	105.957	1.77	--	--	--	--	--	--	--	--	--	-	-	-	-
POS_M144T184	1.76686e+08	9.79556e+07	9.12206e+07	3.27617e+07	3.19115e+07	2.96344e+07	1.21954e+08	3.14359e+07	-1.95585	0.0300043	0.390631	1.86865	143.997	184.446	3.07	--	--	--	--	--	--	--	--	--	-	-	-	-
POS_M144T332	8.59757e+07	1.26445e+08	1.04217e+08	4.46539e+07	1.83231e+07	5.87135e+07	1.05546e+08	4.05635e+07	-1.37962	0.0174818	0.311626	1.63942	143.997	331.506	5.53	--	--	--	--	--	--	--	--	--	-	-	-	-
POS_M148T99	3.57916e+06	2.38092e+07	1.38182e+07	5.54653e+07	3.30986e+07	5.65609e+07	1.37355e+07	4.83749e+07	1.81635	0.0227437	0.34796	1.17868	148.042	98.8111	1.65	--	D-2-Hydroxyglutaric acid	--	3.16168	C5H8O5	MS1	Hydroxy acids and derivatives	13095-47-1	HMDB0000606	-	-	-	-
POS_M149T216	2.65394e+08	2.6678e+08	2.97451e+08	7.14705e+08	1.07074e+09	1.00652e+09	2.76542e+08	9.30652e+08	1.75075	0.00401906	0.151438	5.34517	149.022	215.967	3.6	--	--	--	--	--	--	--	--	--	-	-	-	-
POS_M149T454	1.51388e+08	1.56404e+08	1.06915e+08	3.05341e+08	5.19931e+08	4.11446e+08	1.38236e+08	4.12239e+08	1.57635	0.0127754	0.268923	3.37199	149.022	453.615	7.56	--	--	--	--	--	--	--	--	--	-	-	-	-
POS_M151T58	8.20023e+07	8.67801e+07	8.33228e+07	4.226e+07	2.3915e+07	2.27775e+07	8.40351e+07	2.96508e+07	-1.50292	0.00109759	0.0718689	1.56484	151.035	57.9376	0.97	--	--	--	--	--	--	--	--	--	-	-	-	-
POS_M156T742	1.47688e+07	1.30817e+07	1.3252e+07	4.591e+07	7.22542e+07	2.89492e+07	1.37008e+07	4.90378e+07	1.83963	0.0486964	0.458866	1.14067	156.12	741.597	12.36	--	--	--	--	--	--	--	--	--	-	-	-	-
POS_M159T281	2.07903e+08	5.16197e+07	5.24267e+07	2.87051e+08	2.23288e+08	3.11791e+08	1.03983e+08	2.74043e+08	1.39805	0.0433003	0.439642	2.58573	158.96	281.289	4.69	4,5-Dihydroorotic acid	--	0.000269788	6.33658	C5H6N2O4	MS2	Carboxylic acids and derivatives	5988-19-2	HMDB0003349	C00337	ko01100//Metabolic pathways;ko00240//Pyrimidine metabolism	Global and overview maps;Nucleotide metabolism	Metabolism
POS_M160T68	1.01343e+08	1.19209e+08	1.25988e+08	5.18578e+08	5.1523e+08	4.70874e+08	1.15514e+08	5.01561e+08	2.11836	2.24861e-05	0.0106907	4.20512	159.969	67.8452	1.13	--	--	--	--	--	--	--	--	--	-	-	-	-
POS_M160T49	1.32677e+08	1.49889e+08	1.49398e+08	2.91482e+07	2.96992e+07	2.97192e+07	1.43988e+08	2.95222e+07	-2.28608	3.52973e-05	0.0125735	2.29684	159.969	49.3336	0.82	--	--	--	--	--	--	--	--	--	-	-	-	-
POS_M171T90	4.52116e+06	2.38992e+06	5.41263e+06	3.12101e+07	3.13886e+07	2.15257e+07	4.1079e+06	2.80414e+07	2.77109	0.00209831	0.103824	1.02853	171.005	90.0619	1.5	--	--	--	--	--	--	--	--	--	-	-	-	-
POS_M171T798	4.12814e+07	3.12395e+07	2.17138e+07	5.00847e+06	4.95511e+06	4.31324e+06	3.14116e+07	4.75894e+06	-2.72258	0.00921136	0.235931	1.05968	171.148	798.182	13.3	--	--	--	--	--	--	--	--	--	-	-	-	-
POS_M176T106	8.11933e+07	7.95711e+07	7.71663e+07	1.24334e+08	2.01003e+08	1.798e+08	7.93102e+07	1.68379e+08	1.08613	0.0176657	0.31258	1.90891	176.037	105.623	1.76	--	--	--	--	--	--	--	--	--	-	-	-	-
POS_M176T99	2.34957e+07	9.72372e+07	7.4074e+07	1.37737e+08	1.45182e+08	1.12975e+08	6.49356e+07	1.31965e+08	1.02307	0.0482924	0.458003	1.55644	176.038	98.6261	1.64	--	--	--	--	--	--	--	--	--	-	-	-	-
POS_M178T113	3.58435e+06	2.345e+06	2.52193e+06	6.46066e+07	6.51502e+07	6.6604e+07	2.81709e+06	6.54536e+07	4.53819	9.94352e-08	0.000362441	1.70041	178.053	113.311	1.89	--	--	--	--	--	--	--	--	--	-	-	-	-
POS_M180T113	3.77043e+06	4.28904e+06	4.27501e+06	7.30216e+07	8.77059e+07	8.13125e+07	4.11149e+06	8.068e+07	4.29448	5.60202e-05	0.0157072	1.87228	180.068	113.215	1.89	--	--	--	--	--	--	--	--	--	-	-	-	-
POS_M184T514	3.26982e+07	4.72931e+07	3.30684e+07	2.1052e+07	7.39128e+06	6.98702e+06	3.76865e+07	1.18101e+07	-1.67403	0.0178225	0.313831	1.03943	184.003	514.203	8.57	--	--	--	--	--	--	--	--	--	-	-	-	-
POS_M184T588	4.49664e+07	1.98057e+07	1.00063e+07	6.4901e+07	1.04469e+08	1.1187e+08	2.49261e+07	9.37469e+07	1.91111	0.0184398	0.318524	1.68772	184.001	588.458	9.81	--	--	--	--	--	--	--	--	--	-	-	-	-
POS_M194T98	3.15875e+08	3.39913e+08	3.21516e+08	5.96753e+08	7.12985e+08	7.47147e+08	3.25768e+08	6.85628e+08	1.07358	0.00145247	0.0858669	4.01022	194.048	98.272	1.64	--	--	--	--	--	--	--	--	--	-	-	-	-
POS_M195T98	1.30197e+07	2.02995e+07	2.00565e+07	3.70879e+07	4.29429e+07	4.52128e+07	1.77919e+07	4.17479e+07	1.23048	0.00213789	0.105306	1.02793	195.051	98.2926	1.64	--	Dopaquinone	--	9.54861	C9H9NO4	MS1	Carboxylic acids and derivatives	-	HMDB0039119	C00822	ko01100//Metabolic pathways;ko00350//Tyrosine metabolism	Amino acid metabolism;Global and overview maps	Metabolism
POS_M195T810	7.24727e+06	7.6805e+06	7.8568e+06	6.70579e+07	5.69242e+07	2.52748e+07	7.59486e+06	4.97523e+07	2.71167	0.0285723	0.381954	1.28331	195.086	809.641	13.49	--	--	--	--	--	--	--	--	--	-	-	-	-
POS_M196T113	481148	423286	969373	5.12647e+07	1.53233e+07	6.57933e+07	624602	4.41271e+07	6.14258	0.0441204	0.441935	1.29787	196.064	113.316	1.89	--	--	--	--	--	--	--	--	--	-	-	-	-
POS_M198T102	2.82248e+07	2.69066e+07	2.98051e+07	6.47551e+07	6.40569e+07	6.13851e+07	2.83122e+07	6.3399e+07	1.16304	1.20996e-05	0.00752933	1.27041	198.124	102.453	1.71	--	--	--	--	--	--	--	--	--	-	-	-	-
POS_M208T119	4.43252e+07	1.97987e+07	1.79788e+07	6.27268e+07	1.11982e+08	9.92721e+07	2.73675e+07	9.13268e+07	1.73857	0.0198598	0.329848	1.61963	208.064	118.648	1.98	--	--	--	--	--	--	--	--	--	-	-	-	-
POS_M214T97	1.16799e+08	2.12313e+08	2.02429e+08	2.18026e+07	1.57412e+07	4.20296e+07	1.77181e+08	2.65245e+07	-2.73982	0.00861215	0.225837	2.55067	214.051	96.5651	1.61	--	--	--	--	--	--	--	--	--	-	-	-	-
POS_M238T104_2	4.64449e+08	4.19794e+08	3.75729e+08	1.03948e+08	4.58728e+07	2.61658e+08	4.19991e+08	1.3716e+08	-1.6145	0.0151327	0.287876	3.394	238.037	104.199	1.74	--	--	--	--	--	--	--	--	--	-	-	-	-
POS_M241T306	2.46803e+07	2.52445e+07	2.5785e+07	1.01643e+08	6.72354e+07	6.90598e+07	2.52366e+07	7.93129e+07	1.65204	0.008425	0.221994	1.518	241.068	305.557	5.09	--	--	--	--	--	--	--	--	--	-	-	-	-
POS_M250T126	1.35383e+07	3.09203e+07	2.47059e+07	1.3382e+08	6.35661e+07	6.87412e+07	2.30548e+07	8.87093e+07	1.94401	0.0471725	0.454003	1.56734	250.061	125.999	2.1	--	gamma-L-Glutamyl-L-cysteine	--	3.79618	C8H14N2O5S	MS1	Carboxylic acids and derivatives	636-58-8	HMDB0001049	C00669	ko01100//Metabolic pathways;ko00480//Glutathione metabolism	Global and overview maps;Metabolism of other amino acids	Metabolism
POS_M260T104_1	4.4941e+07	3.93261e+07	3.52363e+07	8.0542e+06	2.7394e+06	2.22484e+07	3.98345e+07	1.1014e+07	-1.85468	0.0111891	0.256342	1.09242	260.02	104.183	1.74	--	--	--	--	--	--	--	--	--	-	-	-	-
POS_M274T92_2	3.26186e+07	3.94e+07	4.7098e+07	1.16839e+08	1.62419e+08	1.074e+08	3.97055e+07	1.28886e+08	1.69868	0.00699337	0.19932	1.94532	274.014	91.5674	1.53	--	--	--	--	--	--	--	--	--	-	-	-	-
POS_M279T115_1	2.95126e+07	3.92627e+07	3.06548e+07	1.00985e+06	128398	1.96633e+06	3.31433e+07	1.03486e+06	-5.00121	0.000504603	0.0463684	1.21072	278.572	115.136	1.92	--	--	--	--	--	--	--	--	--	-	-	-	-
POS_M279T333	1.24373e+08	6.67444e+07	1.4117e+08	2.41263e+07	2.3609e+07	4.25476e+07	1.10762e+08	3.00943e+07	-1.87991	0.026053	0.368362	1.77003	279.156	333.478	5.56	--	--	--	--	--	--	--	--	--	-	-	-	-
POS_M279T264	2.0279e+08	1.82221e+08	7.92688e+07	2.91576e+07	4.7467e+07	2.91209e+07	1.5476e+08	3.52485e+07	-2.1344	0.0366262	0.415388	2.15315	279.156	264.161	4.4	--	--	--	--	--	--	--	--	--	-	-	-	-
POS_M301T132	2.67732e+06	2.51003e+06	2.48922e+06	4.68662e+07	3.40767e+07	1.90779e+07	2.55886e+06	3.33403e+07	3.70369	0.0185692	0.318524	1.117	301.052	132.327	2.21	--	--	--	--	--	--	--	--	--	-	-	-	-
POS_M301T194	3.53325e+06	4.05883e+06	3.272e+06	4.96325e+07	4.04695e+07	2.25385e+07	3.62136e+06	3.75469e+07	3.37409	0.0130332	0.270074	1.18424	301.052	194.251	3.24	--	--	--	--	--	--	--	--	--	-	-	-	-
POS_M305T84	1.28506e+07	1.49397e+07	7.4116e+06	2.83474e+07	5.35401e+07	3.61957e+07	1.1734e+07	3.93611e+07	1.74608	0.023714	0.353769	1.0469	305	83.8451	1.4	--	--	--	--	--	--	--	--	--	-	-	-	-
POS_M323T166	3.81272e+06	5.71667e+06	5.12957e+06	7.01007e+07	4.51036e+07	3.217e+07	4.88632e+06	4.91248e+07	3.32963	0.0165572	0.303791	1.34524	323.09	166.065	2.77	--	--	--	--	--	--	--	--	--	-	-	-	-
POS_M323T232	5.81008e+06	7.70755e+06	6.22676e+06	1.11774e+08	6.1696e+07	3.72742e+07	6.58146e+06	7.02482e+07	3.41598	0.0440061	0.441935	1.54848	323.091	231.919	3.87	--	Dihydro-O-methylsterigmatocystin	--	10.0134	C19H16O6	MS1	Sterigmatocystins	21793-91-9	HMDB0030591	C03944	ko01130//Biosynthesis of antibiotics	Global and overview maps	Metabolism
POS_M341T103	1.21925e+07	2.49186e+07	1.2848e+07	1.0839e+08	1.98264e+08	8.71984e+07	1.66531e+07	1.31284e+08	2.97883	0.0287674	0.382945	2.10935	341.003	102.526	1.71	Fructose 1,6-bisphosphate	--	6.11339e-23	0.238567	C6H14O12P2	MS2	Organooxygen compounds	488-69-7	HMDB0001058	C00354	ko01100//Metabolic pathways;ko01110//Biosynthesis of secondary metabolites;ko01120//Microbial metabolism in diverse environments;ko01130//Biosynthesis of antibiotics;ko01200//Carbon metabolism;ko05230//Central carbon metabolism in cancer;ko00400//Phenylalanine, tyrosine and tryptophan biosynthesis;ko04922//Glucagon signaling pathway;ko04152//AMPK signaling pathway	Amino acid metabolism;Cancers;Endocrine system;Global and overview maps;Signal transduction	Environmental Information Processing;Human Diseases;Metabolism;Organismal Systems
POS_M344T809	3.27216e+09	1.95396e+09	3.77157e+09	1.11927e+09	7.08456e+08	5.61244e+08	2.99923e+09	7.96324e+08	-1.91316	0.0177922	0.313803	9.4192	344.262	809.491	13.49	--	--	--	--	--	--	--	--	--	-	-	-	-
POS_M347T824	1.6838e+08	5.30092e+07	9.74872e+07	248.88	248.88	248.88	1.06292e+08	248.88	-18.7042	0.034054	0.406569	2.0049	347.261	823.692	13.73	--	--	--	--	--	--	--	--	--	-	-	-	-
POS_M353T102	4.23155e+06	5.93202e+06	2.6051e+06	4.25518e+07	5.33477e+07	1.63475e+07	4.25622e+06	3.74157e+07	3.136	0.0396664	0.429883	1.11667	353.003	101.797	1.7	--	--	--	--	--	--	--	--	--	-	-	-	-
POS_M363T103_1	3.15837e+07	4.79796e+07	2.78473e+07	2.87033e+08	3.12053e+08	1.72404e+08	3.58035e+07	2.57163e+08	2.84451	0.00699943	0.19932	3.06255	362.984	102.501	1.71	--	--	--	--	--	--	--	--	--	-	-	-	-
POS_M385T102	2.88147e+06	4.34169e+06	3.288e+06	3.23674e+07	5.17466e+07	2.20638e+07	3.50372e+06	3.53926e+07	3.33649	0.0215742	0.338956	1.12649	384.966	102.176	1.7	--	--	--	--	--	--	--	--	--	-	-	-	-
POS_M391T181	2.84062e+06	3.24705e+06	2.86103e+06	3.25187e+07	3.09388e+07	1.68775e+07	2.9829e+06	2.67783e+07	3.16628	0.00874468	0.228217	1.00082	391.092	181.047	3.02	--	--	--	--	--	--	--	--	--	-	-	-	-
POS_M407T792	2.7219e+07	1.88736e+07	2.9895e+07	7.61613e+07	5.08152e+07	4.38474e+07	2.53292e+07	5.69413e+07	1.16867	0.038022	0.423391	1.10634	407.299	791.514	13.19	--	--	--	--	--	--	--	--	--	-	-	-	-
POS_M427T96	1.97289e+08	3.63089e+08	3.92095e+08	4.75619e+07	3.37903e+07	8.5383e+07	3.17491e+08	5.55784e+07	-2.51412	0.0138828	0.277726	3.32256	427.094	96.1644	1.6	--	--	--	--	--	--	--	--	--	-	-	-	-
POS_M428T96	3.41038e+07	6.00303e+07	6.18092e+07	5.47277e+06	4.6692e+06	1.14612e+07	5.19811e+07	7.20104e+06	-2.85171	0.00825466	0.220158	1.39077	428.097	96.1598	1.6	--	--	--	--	--	--	--	--	--	-	-	-	-
POS_M429T96	1.64302e+07	3.16228e+07	3.08297e+07	2.98329e+06	352041	5.23401e+06	2.62943e+07	2.85645e+06	-3.20245	0.0103043	0.250325	1.00192	429.089	96.2675	1.6	--	--	--	--	--	--	--	--	--	-	-	-	-
POS_M449T96	4.3305e+07	6.1062e+07	6.94905e+07	8.21486e+06	3.97652e+06	1.23298e+07	5.79525e+07	8.17372e+06	-2.82581	0.00353179	0.141533	1.48207	449.074	96.0118	1.6	--	Cyanidin 5-O-glucoside	--	23.0665	C21H21O11	MS1	--	--	--	-	-	-	-
POS_M452T799_3	5.11472e+08	3.40881e+08	6.59283e+08	2.31537e+08	2.33475e+08	1.15939e+08	5.03879e+08	1.9365e+08	-1.37962	0.0359932	0.412996	3.44738	452.289	799.395	13.32	--	--	--	--	--	--	--	--	--	-	-	-	-
POS_M478T826_1	2.61704e+08	2.16553e+08	3.05595e+08	9.03577e+07	7.45618e+07	1.80019e+08	2.61284e+08	1.14979e+08	-1.18424	0.0247095	0.360916	2.39308	478.292	825.943	13.77	--	--	--	--	--	--	--	--	--	-	-	-	-
POS_M495T802_2	1.24562e+09	1.10464e+09	1.57137e+09	6.62011e+08	2.78913e+08	8.61459e+08	1.30721e+09	6.00794e+08	-1.12155	0.0324746	0.401806	5.2018	495.325	801.878	13.36	--	--	--	--	--	--	--	--	--	-	-	-	-
POS_M499T126	6.8574e+06	1.86436e+07	1.65863e+07	6.23262e+07	4.12414e+07	3.17113e+07	1.40291e+07	4.50929e+07	1.68448	0.0333227	0.404421	1.09263	499.116	125.74	2.1	--	--	--	--	--	--	--	--	--	-	-	-	-
POS_M526T838_1	2.0662e+07	2.84231e+07	1.75557e+07	6.01237e+07	5.25976e+07	5.06062e+07	2.22136e+07	5.44425e+07	1.29329	0.00175665	0.0937021	1.19264	526.278	838.08	13.97	--	--	--	--	--	--	--	--	--	-	-	-	-
POS_M544T821_1	5.55363e+07	4.54422e+07	1.44128e+08	2.01739e+08	1.80523e+08	1.94591e+08	8.17021e+07	1.92284e+08	1.2348	0.0258227	0.368362	2.11033	544.327	820.91	13.68	--	--	--	--	--	--	--	--	--	-	-	-	-
POS_M568T818_1	8.07533e+07	1.72379e+08	1.086e+08	2.98218e+08	2.45793e+08	2.22629e+08	1.20577e+08	2.55547e+08	1.08363	0.0184593	0.318524	2.32239	568.323	817.841	13.63	--	Nelfinavir	--	5.17477	C32H45N3O4S	MS1	Carboxylic acids and derivatives	159989-64-7	HMDB0014365	-	-	-	-
POS_M568T826_2	1.22811e+08	1.01518e+08	1.58629e+08	5.01693e+07	4.2597e+07	3.99891e+07	1.27653e+08	4.42518e+07	-1.52842	0.00791179	0.214679	1.87936	568.34	825.788	13.76	--	Protoporphyrinogen IX	--	0.563321	C34H40N4O4	MS1	Tetrapyrroles and derivatives	7412-77-3	HMDB0001097	C01079	ko01100//Metabolic pathways;ko01110//Biosynthesis of secondary metabolites;ko00860//Porphyrin and chlorophyll metabolism	Global and overview maps;Metabolism of cofactors and vitamins	Metabolism
POS_M694T31_2	9.44262e+07	7.6166e+07	5.46827e+07	1.62646e+07	7.58695e+06	6.93954e+06	7.50917e+07	1.02637e+07	-2.8711	0.00546893	0.176931	1.67103	693.562	31.4076	0.52	--	--	--	--	--	--	--	--	--	-	-	-	-
POS_M694T837	1.98492e+08	3.45612e+08	1.88252e+08	1.1881e+07	3.29774e+07	2.16804e+07	2.44119e+08	2.21796e+07	-3.46028	0.012301	0.265962	3.08156	693.569	837.44	13.96	--	--	--	--	--	--	--	--	--	-	-	-	-
POS_M719T797	1.03095e+08	9.6813e+07	1.19192e+08	6.1578e+07	6.90529e+07	2.76552e+07	1.06367e+08	5.2762e+07	-1.01147	0.0203166	0.333076	1.48245	718.544	796.564	13.28	--	--	--	--	--	--	--	--	--	-	-	-	-
POS_M719T809	1.2666e+07	1.93819e+07	1.47334e+07	5.02318e+07	4.94259e+07	6.21805e+07	1.55937e+07	5.3946e+07	1.79055	0.00110962	0.0718751	1.31226	718.544	808.774	13.48	--	--	--	--	--	--	--	--	--	-	-	-	-
POS_M719T837	4.2137e+10	4.88564e+10	1.94771e+10	2.40604e+09	3.37555e+09	2.01408e+09	3.68235e+10	2.59856e+09	-3.82484	0.0183503	0.318524	37.6077	718.581	836.891	13.95	--	--	--	--	--	--	--	--	--	-	-	-	-
POS_M720T798_1	2.99828e+10	2.67755e+10	7.78341e+09	6.53977e+08	8.12591e+08	3.3081e+08	2.15139e+10	5.99126e+08	-5.16626	0.0392207	0.427647	28.3655	719.57	798.074	13.3	--	--	--	--	--	--	--	--	--	-	-	-	-
POS_M721T836_2	1.23834e+08	1.97144e+08	1.23796e+08	2.61483e+07	1.91506e+07	2.02944e+07	1.48258e+08	2.18644e+07	-2.76145	0.00674078	0.195199	2.35201	720.595	836.397	13.94	--	--	--	--	--	--	--	--	--	-	-	-	-
POS_M733T31_3	8.00798e+07	5.55074e+07	9.40213e+07	6.12493e+06	4.67619e+07	4.18457e+06	7.65362e+07	1.90238e+07	-2.00834	0.0323423	0.401806	1.49961	732.569	31.4096	0.52	--	--	--	--	--	--	--	--	--	-	-	-	-
POS_M734T797	1.91763e+08	3.84014e+08	3.06279e+08	4.69868e+07	1.36151e+08	9.58386e+07	2.94019e+08	9.29922e+07	-1.66073	0.030825	0.394112	2.85451	733.561	797.139	13.29	--	--	--	--	--	--	--	--	--	-	-	-	-
POS_M735T824	8.20057e+07	9.14302e+07	9.69431e+07	4.02087e+08	1.73667e+08	2.67725e+08	9.01263e+07	2.8116e+08	1.64137	0.0451957	0.447658	2.69803	734.571	823.784	13.73	--	--	--	--	--	--	--	--	--	-	-	-	-
POS_M735T786	1.55966e+07	2.02548e+07	2.37807e+07	1.10265e+08	9.8666e+07	1.23058e+08	1.98773e+07	1.10663e+08	2.47698	0.000257853	0.0322299	2.03642	734.571	786.303	13.11	--	--	--	--	--	--	--	--	--	-	-	-	-
POS_M741T824	5.3474e+08	8.38189e+08	3.76702e+08	5.60755e+07	2.15004e+07	1.40298e+07	5.8321e+08	3.05352e+07	-4.25547	0.0153101	0.289146	4.82678	740.564	824.07	13.73	--	--	--	--	--	--	--	--	--	-	-	-	-
POS_M747T786_2	2.92189e+07	5.80284e+07	2.85453e+07	1.03704e+08	7.37142e+07	9.0808e+07	3.85975e+07	8.94087e+07	1.21191	0.0175626	0.311706	1.43529	746.596	786.128	13.1	--	--	--	--	--	--	--	--	--	-	-	-	-
POS_M759T766_1	2.35031e+08	1.75293e+08	2.85246e+08	9.28931e+07	8.62875e+07	4.71837e+07	2.31857e+08	7.54548e+07	-1.61955	0.010907	0.255493	2.556	758.557	765.881	12.76	--	--	--	--	--	--	--	--	--	-	-	-	-
POS_M759T785	6.30194e+07	9.50126e+07	4.6613e+07	2.18016e+08	1.54142e+08	1.18904e+08	6.8215e+07	1.63687e+08	1.26278	0.0417304	0.435917	1.89235	758.574	785.31	13.09	--	--	--	--	--	--	--	--	--	-	-	-	-
POS_M760T786_1	2.24612e+07	4.14916e+07	2.06153e+07	4.37693e+07	6.82937e+07	7.6359e+07	2.81894e+07	6.28074e+07	1.15578	0.0432442	0.439642	1.14081	759.561	786.377	13.11	--	--	--	--	--	--	--	--	--	-	-	-	-
POS_M761T829	2.48895e+08	1.183e+08	1.03802e+08	7.96156e+08	5.29065e+08	4.41782e+08	1.56999e+08	5.89001e+08	1.90751	0.0204889	0.333461	4.19683	760.561	828.823	13.81	--	--	--	--	--	--	--	--	--	-	-	-	-
POS_M761T839	2.82651e+08	9.93726e+07	3.15077e+08	1.27592e+09	2.02628e+09	2.62758e+09	2.32367e+08	1.97659e+09	3.08854	0.0117206	0.259381	8.60025	760.567	838.683	13.98	--	--	--	--	--	--	--	--	--	-	-	-	-
POS_M761T786_1	4.68785e+07	3.4791e+07	7.65221e+07	9.20808e+08	2.79063e+08	5.89879e+08	5.27305e+07	5.96583e+08	3.50001	0.0428713	0.439642	4.57362	760.574	786.311	13.11	--	--	--	--	--	--	--	--	--	-	-	-	-
POS_M761T765	1.69685e+08	1.19874e+08	6.64946e+07	5.58443e+08	5.3005e+08	6.46789e+08	1.18684e+08	5.78427e+08	2.28501	0.000566949	0.0499966	4.5754	760.574	764.831	12.75	--	--	--	--	--	--	--	--	--	-	-	-	-
POS_M761T776	3.9887e+08	3.29102e+08	1.08756e+08	7.52153e+08	8.73837e+08	4.73877e+08	2.78909e+08	6.99955e+08	1.32747	0.0458744	0.448902	3.9612	760.574	775.735	12.93	--	--	--	--	--	--	--	--	--	-	-	-	-
POS_M761T739_2	1.33359e+07	7.99815e+07	1.22733e+07	1.40406e+08	5.10039e+08	4.04614e+08	3.51969e+07	3.51686e+08	3.32077	0.0477842	0.455951	3.43205	760.58	738.688	12.31	--	--	--	--	--	--	--	--	--	-	-	-	-
POS_M761T798_2	1.57187e+08	9.91498e+07	8.76888e+07	3.95527e+08	4.52529e+08	4.63781e+08	1.14675e+08	4.37279e+08	1.931	0.000432346	0.0442007	3.83498	760.605	798.375	13.31	--	--	--	--	--	--	--	--	--	-	-	-	-
POS_M762T837	3.00436e+08	1.853e+08	1.79173e+08	1.47736e+09	1.3054e+09	2.29331e+09	2.21636e+08	1.69202e+09	2.93248	0.00874009	0.228217	7.96526	761.573	836.63	13.94	--	--	--	--	--	--	--	--	--	-	-	-	-
POS_M762T798_2	4.05527e+07	3.09004e+07	2.75555e+07	6.59212e+08	4.65868e+08	2.6904e+08	3.30028e+07	4.64707e+08	3.81566	0.0186101	0.318524	4.18477	761.61	798.075	13.3	--	--	--	--	--	--	--	--	--	-	-	-	-
POS_M769T792_1	1.5358e+07	1.30802e+07	5.92575e+06	5.20514e+07	4.64973e+07	3.0995e+07	1.14547e+07	4.31812e+07	1.91447	0.0101046	0.2483	1.15374	768.518	791.514	13.19	--	--	--	--	--	--	--	--	--	-	-	-	-
POS_M770T31_3	5.38232e+07	4.23151e+07	6.10549e+07	2.62096e+07	8.08741e+06	7.06623e+06	5.23977e+07	1.37877e+07	-1.92612	0.00953802	0.241431	1.27373	769.599	31.409	0.52	--	--	--	--	--	--	--	--	--	-	-	-	-
POS_M774T786	2.85242e+07	6.59308e+07	3.06311e+07	5.96716e+06	6.81564e+06	4.81041e+06	4.16954e+07	5.86441e+06	-2.82983	0.0419772	0.435917	1.18882	773.596	786.128	13.1	--	--	--	--	--	--	--	--	--	-	-	-	-
POS_M783T807	1.12555e+07	1.10624e+07	1.17213e+07	4.52733e+07	1.19348e+08	9.57668e+07	1.13464e+07	8.67959e+07	2.93539	0.0259803	0.368362	1.73173	782.573	807.053	13.45	--	--	--	--	--	--	--	--	--	-	-	-	-
POS_M784T787_2	1.47908e+07	1.3214e+07	5.7345e+06	4.13093e+07	4.63968e+07	3.18612e+07	1.12464e+07	3.98558e+07	1.82532	0.00493605	0.170064	1.11031	783.578	786.595	13.11	--	--	--	--	--	--	--	--	--	-	-	-	-
POS_M784T797	2.08268e+07	9.50377e+06	1.84091e+07	8.27387e+07	1.00611e+08	7.60916e+07	1.62466e+07	8.64804e+07	2.41224	0.000969067	0.0658336	1.7759	783.58	796.884	13.28	--	--	--	--	--	--	--	--	--	-	-	-	-
POS_M787T824_2	1.73285e+08	5.60042e+08	4.99526e+08	7.40794e+08	1.40195e+09	1.62369e+09	4.10951e+08	1.25548e+09	1.6112	0.0440743	0.441935	5.64403	786.606	824.033	13.73	--	--	--	--	--	--	--	--	--	-	-	-	-
POS_M788T739_1	1.18608e+07	1.33095e+07	2.27923e+06	1.86543e+07	4.48995e+07	4.76875e+07	9.14984e+06	3.70805e+07	2.01884	0.0474133	0.454395	1.02553	787.59	738.731	12.31	--	--	--	--	--	--	--	--	--	-	-	-	-
POS_M789T786_1	7.69032e+07	6.30467e+07	6.66901e+07	1.18323e+08	2.05961e+08	1.40039e+08	6.888e+07	1.54774e+08	1.16801	0.0322768	0.401806	1.82737	788.6	786.377	13.11	--	--	--	--	--	--	--	--	--	-	-	-	-
POS_M789T824_2	8.38997e+07	5.08467e+07	2.27706e+07	1.15049e+08	1.59039e+08	1.18413e+08	5.25057e+07	1.30834e+08	1.31719	0.0257725	0.368362	1.76969	788.619	824.323	13.74	--	--	--	--	--	--	--	--	--	-	-	-	-
POS_M789T811	4.55278e+07	1.11513e+08	5.85457e+07	1.87996e+08	3.25519e+08	1.94477e+08	7.18623e+07	2.35997e+08	1.71546	0.0288216	0.382945	2.51677	788.618	810.58	13.51	--	--	--	--	--	--	--	--	--	-	-	-	-
POS_M795T837	1.24785e+07	5.04309e+07	9.67102e+07	3.869e+08	1.97313e+08	1.81056e+08	5.32065e+07	2.5509e+08	2.26133	0.0456097	0.447703	2.75482	794.594	837.463	13.96	--	--	--	--	--	--	--	--	--	-	-	-	-
POS_M797T792_3	9.11826e+07	8.33535e+07	1.35762e+08	3.28189e+08	2.17657e+08	2.0958e+08	1.03433e+08	2.51809e+08	1.28364	0.0234393	0.352557	2.44479	796.569	791.556	13.19	--	--	--	--	--	--	--	--	--	-	-	-	-
POS_M798T792_2	3.02571e+07	2.20791e+07	5.09674e+07	9.53121e+07	9.29001e+07	8.75586e+07	3.44345e+07	9.19236e+07	1.41658	0.00295408	0.128186	1.59507	797.578	791.556	13.19	--	--	--	--	--	--	--	--	--	-	-	-	-
POS_M809T786	1.05323e+07	2.444e+07	4.25886e+06	2.86722e+07	7.17775e+07	6.44319e+07	1.30771e+07	5.49605e+07	2.07136	0.0454233	0.447703	1.25104	808.593	785.824	13.1	--	--	--	--	--	--	--	--	--	-	-	-	-
POS_M815T836	7.26894e+07	7.48033e+07	5.62221e+07	1.76311e+07	2.39783e+07	1.70846e+07	6.79049e+07	1.95647e+07	-1.79526	0.0015289	0.0877946	1.47297	814.64	836.097	13.93	--	--	--	--	--	--	--	--	--	-	-	-	-
NEG_M89T423	1.07965e+08	7.9286e+07	1.04861e+08	1.68554e+07	6.95075e+07	1.62346e+07	9.73707e+07	3.41992e+07	-1.50953	0.0334887	0.284749	1.58845	89.0224	422.826	7.05	--	--	--	--	--	--	--	--	--	-	-	-	-
NEG_M89T463	9.02198e+07	4.32957e+07	6.20014e+07	5.08645e+06	2.19824e+07	1.59282e+07	6.51723e+07	1.43324e+07	-2.18498	0.0247901	0.272036	1.44127	89.0223	463.443	7.72	--	--	--	--	--	--	--	--	--	-	-	-	-
NEG_M97T144	7.17884e+07	5.28794e+07	3.45366e+07	2.36716e+07	5.1758e+06	1.51336e+07	5.30681e+07	1.46603e+07	-1.85593	0.0329551	0.284749	1.21101	96.9684	144.278	2.4	--	--	--	--	--	--	--	--	--	-	-	-	-
NEG_M113T547	1.67278e+08	1.91259e+08	1.15983e+08	4.26125e+07	7.99251e+07	1.66775e+07	1.58173e+08	4.6405e+07	-1.76916	0.017844	0.254517	2.08599	112.983	547.016	9.12	--	--	--	--	--	--	--	--	--	-	-	-	-
NEG_M124T651	3.98145e+07	2.18837e+07	3.25857e+07	1.80892e+06	6.56546e+06	1.09969e+06	3.1428e+07	3.15803e+06	-3.31495	0.00672044	0.19768	1.11376	124.038	650.573	10.84	--	--	--	--	--	--	--	--	--	-	-	-	-
NEG_M124T252	2.44179e+07	2.46849e+07	3.54083e+07	2.28641e+06	1.78933e+06	5.94727e+06	2.81704e+07	3.34101e+06	-3.07582	0.00297502	0.174842	1.0359	124.038	251.744	4.2	--	--	--	--	--	--	--	--	--	-	-	-	-
NEG_M130T830	8.02664e+07	6.87254e+07	4.98843e+07	1.27282e+07	1.14423e+07	9.72098e+06	6.62921e+07	1.12971e+07	-2.55288	0.00348072	0.186415	1.52757	129.974	830.043	13.83	--	--	--	--	--	--	--	--	--	-	-	-	-
NEG_M145T100	4.75656e+07	4.05607e+07	3.60996e+07	8.13888e+07	8.72031e+07	8.58532e+07	4.14087e+07	8.48151e+07	1.03439	0.000325332	0.130944	1.38541	145.061	99.9184	1.67	--	L-Glutamine	--	1.34151	C5H10N2O3	MS1	Carboxylic acids and derivatives	5959-95-5	HMDB0003423	C00064	ko01100//Metabolic pathways;ko01120//Microbial metabolism in diverse environments;ko01230//Biosynthesis of amino acids;ko02010//ABC transporters;ko00230//Purine metabolism;ko05230//Central carbon metabolism in cancer;ko00240//Pyrimidine metabolism;ko04974//Protein digestion and absorption;ko00970//Aminoacyl-tRNA biosynthesis;ko00250//Alanine, aspartate and glutamate metabolism;ko00630//Glyoxylate…	Amino acid metabolism;Cancers;Carbohydrate metabolism;Digestive system;Energy metabolism;Excretory system;Global and overview maps;Membrane transport;Metabolism of other amino acids;Nervous system;Nucleotide metabolism;Translation	Environmental Information Processing;Genetic Information Processing;Human Diseases;Metabolism;Organismal Systems
NEG_M147T164	4.37983e+08	4.75461e+08	3.7881e+08	8.82202e+08	8.2489e+08	1.06873e+09	4.30751e+08	9.25276e+08	1.10303	0.00329209	0.186415	4.68208	146.965	163.7	2.73	L-2-Hydroxyglutaric acid	--	4.5456e-19	0.169316	C5H8O5	MS2	Fatty Acyls	13095-48-2	HMDB0000694	C03196	ko01120//Microbial metabolism in diverse environments	Global and overview maps	Metabolism
NEG_M147T423	4.30651e+07	2.94141e+07	1.83125e+07	472406	713085	277557	3.02639e+07	487683	-5.95551	0.0141548	0.236186	1.09777	147.029	423.392	7.06	--	--	--	--	--	--	--	--	--	-	-	-	-
NEG_M147T437	5.75151e+07	5.55273e+07	5.51981e+07	4.54382e+06	2.7812e+06	1.703e+06	5.60802e+07	3.00934e+06	-4.21997	1.10301e-06	0.00366256	1.54417	147.028	437.001	7.28	--	--	--	--	--	--	--	--	--	-	-	-	-
NEG_M147T660	6.62084e+07	5.76152e+07	5.41311e+07	2.77097e+06	4.10349e+07	1.48408e+06	5.93182e+07	1.50966e+07	-1.97425	0.0303576	0.280994	1.31343	147.028	660.135	11	--	--	--	--	--	--	--	--	--	-	-	-	-
NEG_M147T532	4.18931e+07	2.68672e+07	2.02125e+07	1.43013e+06	448050	422659	2.96576e+07	766947	-5.27313	0.0108267	0.223544	1.09469	147.028	532.466	8.87	--	--	--	--	--	--	--	--	--	-	-	-	-
NEG_M175T204	1.35247e+08	7.9503e+07	7.58095e+07	5.29783e+07	1.93884e+07	2.73746e+07	9.68533e+07	3.32471e+07	-1.54257	0.0429526	0.305729	1.5747	174.953	203.628	3.39	--	--	--	--	--	--	--	--	--	-	-	-	-
NEG_M175T542	2.08431e+07	4.99301e+07	2.67012e+07	1.34841e+08	1.29448e+08	1.20241e+08	3.24915e+07	1.28177e+08	1.98	0.000629084	0.141657	2.06513	174.953	542.42	9.04	--	--	--	--	--	--	--	--	--	-	-	-	-
NEG_M215T796	1.84791e+07	1.99579e+07	2.63496e+07	5.87619e+07	4.24476e+07	7.36e+07	2.15956e+07	5.82698e+07	1.43201	0.0169998	0.250639	1.2258	215.012	796.247	13.27	--	--	--	--	--	--	--	--	--	-	-	-	-
NEG_M259T90	8.39265e+08	1.08845e+09	1.0067e+09	1.98427e+09	3.00551e+09	1.72533e+09	9.78139e+08	2.23837e+09	1.19434	0.0338723	0.284749	6.86092	259.022	89.5217	1.49	--	D-Mannose 1-phosphate	--	2.09516	C6H13O9P	MS1	Organooxygen compounds	27251-84-9	HMDB0006330	C00636	ko01100//Metabolic pathways;ko01110//Biosynthesis of secondary metabolites;ko01130//Biosynthesis of antibiotics;ko00520//Amino sugar and nucleotide sugar metabolism;ko00051//Fructose and mannose metabolism	Carbohydrate metabolism;Global and overview maps	Metabolism
NEG_M260T90	5.55596e+07	7.34496e+07	6.31684e+07	1.34141e+08	2.0562e+08	1.19772e+08	6.40592e+07	1.53178e+08	1.25773	0.0300809	0.280765	1.83941	260.026	89.5329	1.49	--	Ifosfamide	--	2.70513	C7H15Cl2N2O2P	MS1	Oxazaphosphinanes	3778-73-2	HMDB0015312	C07047	ko00982//Drug metabolism - cytochrome P450	Xenobiotics biodegradation and metabolism	Metabolism
NEG_M267T90	4.41677e+07	5.69965e+07	5.94739e+07	1.35462e+08	1.50925e+08	1.70638e+08	5.3546e+07	1.52342e+08	1.50846	0.00092088	0.142513	2.10288	266.967	90.1189	1.5	--	--	--	--	--	--	--	--	--	-	-	-	-
NEG_M311T32	6.85885e+07	1.13869e+08	2.27956e+08	12.7089	12.7089	12.7089	1.36805e+08	12.7089	-23.3598	0.0447707	0.306173	2.27226	311.17	31.7011	0.53	--	--	--	--	--	--	--	--	--	-	-	-	-
NEG_M340T82	1.65223e+07	2.2383e+07	1.94022e+07	1.88114e+08	4.02458e+08	1.49368e+08	1.94359e+07	2.46647e+08	3.66565	0.0447328	0.306173	2.85767	339.991	81.7131	1.36	--	--	--	--	--	--	--	--	--	-	-	-	-
NEG_M340T838	3.09143e+07	6.45836e+07	3.54192e+07	1.1517e+08	1.11991e+08	1.49393e+08	4.3639e+07	1.25518e+08	1.52421	0.00683664	0.19768	1.90619	340.199	838.177	13.97	--	--	--	--	--	--	--	--	--	-	-	-	-
NEG_M357T90_2	2.709e+08	3.64183e+08	4.07033e+08	9.67287e+08	1.5403e+09	1.10706e+09	3.47372e+08	1.20488e+09	1.79434	0.00839035	0.21475	5.96509	357.001	90.2061	1.5	--	--	--	--	--	--	--	--	--	-	-	-	-
NEG_M358T90	1.6508e+07	1.67275e+07	2.0999e+07	5.0193e+07	7.03904e+07	4.47215e+07	1.80782e+07	5.51016e+07	1.60785	0.00957527	0.223544	1.22005	358.003	90.2377	1.5	--	--	--	--	--	--	--	--	--	-	-	-	-
NEG_M369T81	4.41129e+07	3.76809e+07	4.12116e+07	2.55904e+08	4.08654e+08	5.191e+08	4.10018e+07	3.94553e+08	3.26646	0.00979216	0.223544	3.88828	368.997	81.3038	1.36	--	--	--	--	--	--	--	--	--	-	-	-	-
NEG_M377T838	8.59112e+07	5.28513e+07	4.47097e+07	2.40451e+07	2.6903e+07	1.11246e+07	6.11574e+07	2.06909e+07	-1.56353	0.0400466	0.29779	1.25721	377.274	837.852	13.96	--	--	--	--	--	--	--	--	--	-	-	-	-
NEG_M387T106	288447	145690	977103	4.91476e+07	5.65679e+07	4.37208e+07	470413	4.98121e+07	6.72642	0.000189164	0.130944	1.47039	387.114	105.557	1.76	--	--	--	--	--	--	--	--	--	-	-	-	-
NEG_M391T81	1.12229e+07	7.87555e+06	1.07372e+07	5.08596e+07	6.30301e+07	6.89087e+07	9.94523e+06	6.09328e+07	2.61514	0.000709829	0.142513	1.50443	390.979	81.1847	1.35	--	--	--	--	--	--	--	--	--	-	-	-	-
NEG_M420T781_3	4.35723e+08	4.20113e+08	6.63826e+08	1.48838e+09	8.52543e+08	1.09519e+09	5.06554e+08	1.14537e+09	1.17703	0.0337494	0.284749	4.81174	420.25	780.998	13.02	--	--	--	--	--	--	--	--	--	-	-	-	-
NEG_M422T781	2.00026e+07	1.94331e+07	3.03747e+07	6.98952e+07	5.13382e+07	8.17771e+07	2.32702e+07	6.76702e+07	1.54004	0.00964709	0.223544	1.35897	422.256	780.985	13.02	--	--	--	--	--	--	--	--	--	-	-	-	-
NEG_M429T89	1.30326e+07	2.17995e+07	1.75931e+07	5.79203e+07	8.28957e+07	5.16333e+07	1.74751e+07	6.41498e+07	1.87615	0.00913361	0.223544	1.38444	429.02	89.0175	1.48	--	--	--	--	--	--	--	--	--	-	-	-	-
NEG_M431T90	8.04904e+06	9.3497e+06	1.07809e+07	3.60177e+07	4.3782e+07	3.33945e+07	9.39323e+06	3.77314e+07	2.00607	0.00091616	0.142513	1.10653	431.035	89.7966	1.5	--	--	--	--	--	--	--	--	--	-	-	-	-
NEG_M455T90	3.31162e+07	2.97023e+07	4.13836e+07	6.96377e+07	1.22119e+08	7.4476e+07	3.4734e+07	8.87442e+07	1.3533	0.0342396	0.284749	1.41346	454.974	90.3549	1.51	--	--	--	--	--	--	--	--	--	-	-	-	-
NEG_M469T98	1.4858e+07	1.83345e+07	1.87662e+07	2.91429e+07	6.30886e+07	6.46123e+07	1.73196e+07	5.22813e+07	1.59389	0.0398361	0.29779	1.17229	468.894	98.2689	1.64	--	--	--	--	--	--	--	--	--	-	-	-	-
NEG_M500T811_4	3.10797e+08	2.22711e+08	2.24027e+08	6.26128e+07	1.09314e+08	7.44268e+07	2.52511e+08	8.2118e+07	-1.62058	0.0062183	0.193743	2.7015	500.291	810.514	13.51	--	Mupirocin	--	14.9476	C26H44O9	MS1	Fatty Acyls	12650-69-0	HMDB0014554	-	-	-	-
NEG_M506T131_2	1.54475e+08	1.21254e+08	9.16975e+07	3.48431e+07	1.14981e+07	6.24743e+07	1.22476e+08	3.62718e+07	-1.75557	0.0210245	0.263112	1.81994	505.986	130.694	2.18	--	--	--	--	--	--	--	--	--	-	-	-	-
NEG_M538T792_2	7.17784e+07	4.27707e+07	4.11937e+07	135806	1.12659e+06	641476	5.19142e+07	634624	-6.35408	0.00671898	0.19768	1.48012	538.287	791.737	13.2	--	--	--	--	--	--	--	--	--	-	-	-	-
NEG_M550T131_2	2.03098e+07	3.15668e+07	2.61458e+07	12.7089	12.7089	12.7089	2.60075e+07	12.7089	-20.9647	0.00132299	0.1479	1.04737	549.952	130.989	2.18	--	--	--	--	--	--	--	--	--	-	-	-	-
NEG_M588T814_2	1.00498e+08	1.03941e+08	1.50116e+08	2.43148e+08	2.18471e+08	2.84439e+08	1.18185e+08	2.48686e+08	1.07328	0.00644933	0.195346	2.34434	588.327	813.564	13.56	--	--	--	--	--	--	--	--	--	-	-	-	-
NEG_M597T782_1	2.40145e+07	2.518e+07	2.32507e+07	12.7089	12.7089	12.7089	2.41484e+07	12.7089	-20.8577	1.74097e-06	0.00385393	1.03617	597.288	781.894	13.03	--	--	--	--	--	--	--	--	--	-	-	-	-
