# Supplementary material for: Untargeted metabolomics analysis reveals Mycobacterium tuberculosis strain H37Rv specifically induces tryptophan metabolism in human macrophages
Source: BMC Microbiol. 2022 Oct 17;22:249. doi: 10.1186/s12866-022-02659-y (PMC9575276; doi:10.1186/s12866-022-02659-y)
Supplement: Supplementary file 4 — Additional file 4. [file 12866_2022_2659_MOESM4_ESM.xls]

## Sheet: Sheet1
Table S6: H37Rv specifically induced DCMs in macrophages
name	Ctrl-24h-1	Ctrl-24h-2	Ctrl-24h-3	Rv-24h-1	Rv-24h-2	Rv-24h-3	control_mean	case_mean	log2_FC(case_mean/control_mean)	Pvalue	fdr	vip	mz	rt	rtmin	MS2_name	MS1_name	identify.pvalue	ppm	formula	MS_type	Class	CAS	HMDB	C_ID	Pathway	KEGG_B_class	KEGG_A_class
POS_M719T814	248.88	248.88	248.88	4.55755e+08	4.15509e+08	2.91916e+08	248.88	3.87727e+08	20.5712	0.00141195	0.0470235	4.16421	718.581	813.816	13.56	--	--	--	--	--	--	--	--	--	-	-	-	-
POS_M720T816	248.88	248.88	248.88	1.0713e+08	1.69085e+08	7.60425e+07	248.88	1.17419e+08	18.8478	0.0127098	0.121096	2.22258	719.568	816.265	13.6	--	--	--	--	--	--	--	--	--	-	-	-	-
POS_M720T764	248.88	248.88	248.88	8.73123e+07	3.21371e+07	8.72208e+07	248.88	6.88901e+07	18.0785	0.0199679	0.149581	1.66743	719.57	763.653	12.73	--	--	--	--	--	--	--	--	--	-	-	-	-
POS_M167T348	1.10984e+07	1.17555e+07	1.13582e+07	7.85732e+07	1.25403e+08	1.68576e+08	1.1404e+07	1.24184e+08	3.44487	0.0122583	0.119677	2.17376	167.013	347.933	5.8	Quinolinic acid	--	5.05663e-06	2.3025	C7H5NO4	MS2	Pyridines and derivatives	89-00-9	HMDB0000232	C03722	ko01100//Metabolic pathways;ko00380//Tryptophan metabolism;ko00760//Nicotinate and nicotinamide metabolism;ko00410//beta-Alanine metabolism	Amino acid metabolism;Global and overview maps;Metabolism of cofactors and vitamins;Metabolism of other amino acids	Metabolism
NEG_M455T96	5.90324e+06	3.00098e+06	3.39206e+06	2.2198e+07	3.28922e+07	6.2472e+07	4.09876e+06	3.91874e+07	3.25713	0.0438997	0.0998418	1.05205	454.701	95.8786	1.6	--	--	--	--	--	--	--	--	--	-	-	-	-
POS_M170T418	1.9321e+07	2.04107e+07	4.91934e+07	2.53725e+08	2.75548e+08	2.25436e+08	2.96417e+07	2.5157e+08	3.08526	0.000222446	0.0257822	3.19558	169.976	417.796	6.96	(R)-2-O-Sulfolactate	--	1.55777e-05	7.94478	C3H6O6S	MS2	--	--	--	-	-	-	-
POS_M279T440	2.01339e+07	2.03371e+07	2.11628e+07	1.01405e+08	2.69085e+08	1.4458e+08	2.05446e+07	1.7169e+08	3.06298	0.0396758	0.209188	2.42145	279.155	439.536	7.33	--	--	--	--	--	--	--	--	--	-	-	-	-
POS_M787T776	1.5498e+07	3.47639e+07	7.01596e+06	1.98742e+08	1.78915e+08	7.90381e+07	1.90926e+07	1.52232e+08	2.99518	0.0246906	0.166251	2.28905	786.607	776.064	12.93	--	--	--	--	--	--	--	--	--	-	-	-	-
POS_M775T792_2	3.18693e+06	5.33475e+06	1.00158e+07	4.1643e+07	2.13144e+07	6.47299e+07	6.17916e+06	4.25624e+07	2.7841	0.0457316	0.223391	1.17174	775.489	791.556	13.19	--	--	--	--	--	--	--	--	--	-	-	-	-
POS_M776T792	3.95989e+06	4.25918e+06	9.66329e+06	4.14065e+07	2.10851e+07	5.18129e+07	5.96079e+06	3.81015e+07	2.67627	0.0251399	0.167319	1.13585	775.506	791.556	13.19	--	--	--	--	--	--	--	--	--	-	-	-	-
POS_M323T132_1	1.03885e+07	6.99836e+06	1.18052e+07	4.07255e+07	6.29076e+07	8.25799e+07	9.73067e+06	6.2071e+07	2.67331	0.0126499	0.121007	1.48661	322.992	132.293	2.2	--	--	--	--	--	--	--	--	--	-	-	-	-
POS_M788T786_1	5.43999e+07	3.48304e+07	1.99359e+07	2.92971e+08	2.21694e+08	1.55816e+08	3.63888e+07	2.23494e+08	2.61867	0.0101737	0.109498	2.80929	787.591	785.959	13.1	--	--	--	--	--	--	--	--	--	-	-	-	-
POS_M745T746	6.44548e+06	5.31284e+06	4.82631e+06	2.24867e+07	2.56263e+07	5.23705e+07	5.52821e+06	3.34945e+07	2.59904	0.0421441	0.214847	1.03149	744.543	746.291	12.44	--	--	--	--	--	--	--	--	--	-	-	-	-
POS_M99T74_1	1.12036e+07	5.08649e+07	1.27408e+07	1.07122e+08	1.22701e+08	2.13534e+08	2.49364e+07	1.47786e+08	2.56718	0.0260944	0.169933	2.1734	98.5123	74.2291	1.24	--	--	--	--	--	--	--	--	--	-	-	-	-
POS_M775T838	3.97886e+07	1.56845e+07	1.07727e+08	3.18095e+08	4.07931e+08	2.19567e+08	5.44001e+07	3.15197e+08	2.53457	0.0128787	0.121905	3.35462	774.587	838.065	13.97	--	--	--	--	--	--	--	--	--	-	-	-	-
POS_M148T390	1.15821e+07	2.93008e+06	7.66828e+06	4.28937e+07	3.42007e+07	4.83399e+07	7.39347e+06	4.18114e+07	2.49957	0.00203072	0.0534914	1.24638	148.018	389.705	6.5	--	--	--	--	--	--	--	--	--	-	-	-	-
POS_M130T423	9.38571e+06	2.62671e+06	4.40641e+06	4.23978e+07	2.5658e+07	2.39159e+07	5.47294e+06	3.06573e+07	2.48584	0.0155672	0.134673	1.0264	130.051	422.724	7.05	--	--	--	--	--	--	--	--	--	-	-	-	-
POS_M97T687	9.82395e+06	3.81495e+06	4.0366e+06	2.39355e+07	3.15303e+07	4.32791e+07	5.89183e+06	3.29149e+07	2.48195	0.0105488	0.11132	1.07282	97.0762	686.73	11.45	--	--	--	--	--	--	--	--	--	-	-	-	-
NEG_M215T95	1.78206e+07	1.68066e+07	1.91555e+07	5.873e+07	8.91064e+07	1.36853e+08	1.79276e+07	9.48965e+07	2.40417	0.0276923	0.0734151	1.59274	214.883	94.5439	1.58	--	--	--	--	--	--	--	--	--	-	-	-	-
POS_M788T775_2	7.66828e+07	3.78677e+07	5.77528e+06	1.77295e+08	2.38039e+08	2.18306e+08	4.01086e+07	2.11213e+08	2.39672	0.00326621	0.0655528	2.74087	787.611	774.995	12.92	--	--	--	--	--	--	--	--	--	-	-	-	-
POS_M100T444	2.1113e+07	1.9991e+07	2.05579e+07	7.35375e+07	1.27379e+08	1.18325e+08	2.0554e+07	1.06414e+08	2.3722	0.00671004	0.0917179	1.92628	99.5314	443.832	7.4	--	--	--	--	--	--	--	--	--	-	-	-	-
POS_M237T338	6.21796e+06	6.46985e+06	6.71105e+06	2.78517e+07	3.52789e+07	3.55585e+07	6.46629e+06	3.28964e+07	2.34692	0.000472705	0.0328791	1.09514	237.086	338.267	5.64	L-Formylkynurenine	--	0.00217509	2.41494	C11H12N2O4	MS2	Benzene and substituted derivatives	-	HMDB0060485	C02700	ko01100//Metabolic pathways;ko00380//Tryptophan metabolism	Amino acid metabolism;Global and overview maps	Metabolism
NEG_M319T91	7.37416e+06	6.95758e+06	8.11231e+06	2.51368e+07	3.68117e+07	5.22119e+07	7.48135e+06	3.80535e+07	2.34666	0.0176065	0.0543017	1.01904	318.876	91.3409	1.52	--	--	--	--	--	--	--	--	--	-	-	-	-
POS_M762T786_2	3.29824e+07	1.67762e+07	1.91275e+07	1.32946e+08	1.41416e+08	7.20442e+07	2.2962e+07	1.15469e+08	2.33018	0.0145552	0.129189	1.97143	761.594	786.403	13.11	--	--	--	--	--	--	--	--	--	-	-	-	-
POS_M783T745	5.54212e+06	9.23748e+06	5.98325e+06	3.96602e+07	2.86979e+07	3.53708e+07	6.92095e+06	3.45763e+07	2.32074	0.00123664	0.0443697	1.10357	782.573	744.766	12.41	--	--	--	--	--	--	--	--	--	-	-	-	-
POS_M503T827_1	4.52833e+07	8.53796e+07	1.28734e+08	2.52565e+08	4.20366e+08	6.21317e+08	8.64655e+07	4.31416e+08	2.31888	0.034299	0.193803	3.67351	503.283	826.541	13.78	--	--	--	--	--	--	--	--	--	-	-	-	-
NEG_M326T797_1	1.09849e+09	1.2491e+09	1.23307e+09	3.48175e+09	4.81248e+09	7.6982e+09	1.19355e+09	5.33081e+09	2.15909	0.0293217	0.0756803	11.664	326.188	797.163	13.29	--	--	--	--	--	--	--	--	--	-	-	-	-
POS_M773T792	2.28798e+07	1.61753e+07	4.85519e+07	1.34099e+08	1.09501e+08	1.41724e+08	2.92023e+07	1.28441e+08	2.13695	0.00200941	0.0534914	2.12262	773.482	791.553	13.19	--	--	--	--	--	--	--	--	--	-	-	-	-
POS_M150T97	2.01323e+07	4.44469e+07	1.19118e+07	1.00921e+08	1.18441e+08	1.16715e+08	2.5497e+07	1.12026e+08	2.13543	0.00153524	0.0490991	1.9302	149.94	97.2906	1.62	--	--	--	--	--	--	--	--	--	-	-	-	-
POS_M787T797	5.66316e+07	9.04277e+07	6.77291e+07	4.51432e+08	2.20583e+08	2.68774e+08	7.15961e+07	3.13596e+08	2.13096	0.0270752	0.172735	3.07368	786.606	797.242	13.29	--	--	--	--	--	--	--	--	--	-	-	-	-
POS_M759T31_3	1.35287e+07	9.91663e+06	1.64436e+07	5.99645e+07	5.04487e+07	6.04721e+07	1.32963e+07	5.69618e+07	2.09897	0.000316456	0.0279068	1.41657	758.587	31.409	0.52	--	--	--	--	--	--	--	--	--	-	-	-	-
NEG_M269T100	3.42386e+07	3.74259e+07	5.47472e+07	1.09305e+08	1.57318e+08	2.74708e+08	4.21372e+07	1.80444e+08	2.09838	0.0492192	0.107983	2.08533	269.087	100.135	1.67	--	--	--	--	--	--	--	--	--	-	-	-	-
NEG_M379T832_3	1.59681e+09	1.56315e+09	1.61811e+09	6.12645e+09	6.0527e+09	7.95801e+09	1.59269e+09	6.71239e+09	2.07536	0.00119795	0.011614	13.7286	379.235	831.911	13.87	--	--	--	--	--	--	--	--	--	-	-	-	-
NEG_M453T98_2	1.53073e+07	1.2348e+07	1.0094e+07	4.9514e+07	4.45404e+07	6.0723e+07	1.25831e+07	5.15925e+07	2.03567	0.00147635	0.0129866	1.19281	452.921	98.1676	1.64	--	--	--	--	--	--	--	--	--	-	-	-	-
POS_M788T812	6.29892e+08	1.72968e+08	1.3241e+08	1.60693e+09	1.1673e+09	9.3124e+08	3.11756e+08	1.23516e+09	1.98621	0.0221202	0.156357	6.15423	787.59	812.371	13.54	--	--	--	--	--	--	--	--	--	-	-	-	-
POS_M745T787	2.22559e+07	3.81516e+07	4.6891e+07	1.26708e+08	1.51059e+08	1.46264e+08	3.57662e+07	1.41344e+08	1.98254	0.000523574	0.0334393	2.1869	744.56	786.974	13.12	--	--	--	--	--	--	--	--	--	-	-	-	-
POS_M761T31_3	3.62178e+07	7.67001e+06	8.12671e+06	5.57501e+07	8.4731e+07	5.97548e+07	1.73382e+07	6.67453e+07	1.94471	0.0195273	0.148183	1.43991	760.591	31.4076	0.52	--	--	--	--	--	--	--	--	--	-	-	-	-
POS_M547T786_1	6.64702e+06	8.60459e+06	1.57546e+07	3.85608e+07	3.03503e+07	4.96308e+07	1.03354e+07	3.9514e+07	1.93477	0.00944548	0.106111	1.11762	547.322	785.925	13.1	--	--	--	--	--	--	--	--	--	-	-	-	-
POS_M502T827_1	2.05109e+08	3.92976e+08	5.56558e+08	2.03306e+09	1.43587e+09	8.57736e+08	3.84881e+08	1.44222e+09	1.90581	0.0405214	0.210954	6.37163	502.283	826.538	13.78	--	--	--	--	--	--	--	--	--	-	-	-	-
POS_M760T787	1.12927e+07	4.07462e+06	2.43001e+07	3.43033e+07	4.91089e+07	6.16538e+07	1.32225e+07	4.83554e+07	1.87069	0.0236272	0.161593	1.21715	759.594	787.019	13.12	--	--	--	--	--	--	--	--	--	-	-	-	-
POS_M449T791_2	1.4235e+08	1.74182e+08	2.69088e+08	6.81622e+08	5.46221e+08	8.91528e+08	1.95207e+08	7.06457e+08	1.8556	0.00891024	0.103464	4.67534	449.334	791.484	13.19	--	--	--	--	--	--	--	--	--	-	-	-	-
POS_M120T162	1.66894e+08	1.49573e+08	4.42187e+07	3.44731e+08	4.22455e+08	5.14392e+08	1.20228e+08	4.27193e+08	1.82911	0.00786158	0.0982941	3.58438	120.024	162.163	2.7	--	--	--	--	--	--	--	--	--	-	-	-	-
POS_M876T792_1	1.07636e+07	1.44605e+07	2.14147e+07	7.51717e+07	4.46967e+07	4.54981e+07	1.55463e+07	5.51222e+07	1.82606	0.019633	0.148572	1.27187	875.513	791.544	13.19	--	--	--	--	--	--	--	--	--	-	-	-	-
POS_M746T787_2	8.02037e+06	6.44361e+06	1.9229e+07	4.0235e+07	4.89428e+07	2.96469e+07	1.1231e+07	3.96082e+07	1.81831	0.0145531	0.129189	1.10543	745.564	786.597	13.11	--	--	--	--	--	--	--	--	--	-	-	-	-
POS_M787T835	2.71359e+09	7.42972e+08	2.35818e+08	4.67012e+09	5.01326e+09	3.01475e+09	1.23079e+09	4.23271e+09	1.78199	0.0370385	0.2011	10.8737	786.606	835.352	13.92	--	--	--	--	--	--	--	--	--	-	-	-	-
POS_M781T787_1	8.73425e+06	7.83398e+06	1.45237e+07	2.3744e+07	3.30655e+07	4.96366e+07	1.0364e+07	3.54821e+07	1.77551	0.0329897	0.190165	1.00036	780.541	786.986	13.12	--	--	--	--	--	--	--	--	--	-	-	-	-
NEG_M590T839_1	1.82625e+07	2.59789e+07	3.21358e+07	6.59957e+07	7.23617e+07	1.22184e+08	2.54591e+07	8.68473e+07	1.7703	0.0280222	0.0739477	1.42978	590.345	839.002	13.98	--	--	--	--	--	--	--	--	--	-	-	-	-
POS_M811T835	6.37484e+07	6.8269e+06	1.25883e+08	2.46851e+08	2.41162e+08	1.78628e+08	6.54861e+07	2.22214e+08	1.76269	0.018346	0.142684	2.61798	810.583	835.352	13.92	--	--	--	--	--	--	--	--	--	-	-	-	-
NEG_M266T396_2	6.79183e+07	6.90787e+07	7.434e+07	1.534e+08	2.23101e+08	3.36823e+08	7.04457e+07	2.37774e+08	1.75501	0.0352499	0.0859693	2.3264	266.019	395.776	6.6	--	--	--	--	--	--	--	--	--	-	-	-	-
POS_M437T192_2	9.82745e+07	3.2523e+07	3.07742e+07	1.37846e+08	1.95424e+08	1.97982e+08	5.38572e+07	1.77084e+08	1.71722	0.0141851	0.127771	2.28931	437.144	191.821	3.2	--	--	--	--	--	--	--	--	--	-	-	-	-
NEG_M339T81_2	2.14833e+08	2.72003e+08	2.00947e+08	6.10852e+08	6.56642e+08	9.82563e+08	2.29261e+08	7.50019e+08	1.70994	0.0119192	0.0424197	4.25347	338.988	81.4912	1.36	--	--	--	--	--	--	--	--	--	-	-	-	-
POS_M323T103	6.61074e+07	8.14524e+07	6.60457e+07	2.49643e+08	1.42664e+08	3.00467e+08	7.12018e+07	2.30925e+08	1.69744	0.0269324	0.172302	2.49764	322.992	102.898	1.71	--	--	--	--	--	--	--	--	--	-	-	-	-
POS_M185T509	8.23481e+06	1.75536e+07	1.4193e+07	3.86755e+07	3.33033e+07	5.67514e+07	1.33272e+07	4.29101e+07	1.68695	0.0176356	0.140686	1.08791	185.023	509.096	8.48	--	--	--	--	--	--	--	--	--	-	-	-	-
NEG_M353T836	1.96114e+07	1.89408e+07	2.24134e+07	4.46141e+07	6.22084e+07	8.62193e+07	2.03219e+07	6.43473e+07	1.66285	0.022022	0.0627945	1.21518	353.215	835.827	13.93	--	--	--	--	--	--	--	--	--	-	-	-	-
POS_M250T111	2.85498e+07	5.60413e+07	5.70504e+07	1.28768e+08	1.06752e+08	2.11836e+08	4.72139e+07	1.49119e+08	1.65918	0.0377542	0.202771	1.9674	250.061	111.389	1.86	--	--	--	--	--	--	--	--	--	-	-	-	-
POS_M183T329	2.647e+07	6.97103e+07	2.5771e+07	1.48252e+08	1.43356e+08	9.21844e+07	4.06504e+07	1.27931e+08	1.65402	0.0194036	0.147695	1.83712	182.984	329.298	5.49	--	--	--	--	--	--	--	--	--	-	-	-	-
POS_M142T105	3.35288e+08	3.45486e+08	1.33979e+08	1.01902e+09	1.01929e+09	5.17944e+08	2.71584e+08	8.52084e+08	1.6496	0.032515	0.188722	4.71505	141.958	105.185	1.75	--	--	--	--	--	--	--	--	--	-	-	-	-
POS_M209T330	1.82638e+07	2.25526e+07	2.2425e+07	5.86305e+07	7.26469e+07	6.38372e+07	2.10805e+07	6.50382e+07	1.62538	0.000528383	0.0334393	1.40929	209.092	329.828	5.5	L-Kynurenine	--	6.19059e-36	0.250674	C10H12N2O3	MS2	Organooxygen compounds	2922-83-0	HMDB0000684	C00328	ko01100//Metabolic pathways;ko00380//Tryptophan metabolism;ko05143//African trypanosomiasis	Amino acid metabolism;Global and overview maps;Infectious diseases	Human Diseases;Metabolism
NEG_M198T396_2	4.07014e+08	4.35342e+08	4.41688e+08	9.51668e+08	1.18865e+09	1.75708e+09	4.28014e+08	1.29913e+09	1.60182	0.0219338	0.0626618	5.40982	198.032	395.993	6.6	--	--	--	--	--	--	--	--	--	-	-	-	-
NEG_M401T98	2.61446e+07	2.75435e+07	2.78968e+07	6.1656e+07	6.449e+07	1.19537e+08	2.7195e+07	8.18944e+07	1.59042	0.0440156	0.0999913	1.31788	400.909	98.2683	1.64	--	--	--	--	--	--	--	--	--	-	-	-	-
POS_M168T71_1	9.57014e+06	3.70402e+07	9.52019e+06	5.46172e+07	6.13711e+07	5.22096e+07	1.87102e+07	5.6066e+07	1.5833	0.0174692	0.140686	1.19016	168.025	70.9936	1.18	--	--	--	--	--	--	--	--	--	-	-	-	-
NEG_M308T108_2	3.10267e+07	2.19903e+07	2.67516e+07	7.68343e+07	8.90957e+07	6.88888e+07	2.65895e+07	7.82729e+07	1.55765	0.00130097	0.0121349	1.36332	308.083	108.105	1.8	--	--	--	--	--	--	--	--	--	-	-	-	-
NEG_M199T396	4.01612e+07	4.21982e+07	4.27584e+07	9.22867e+07	1.09809e+08	1.66134e+08	4.17059e+07	1.22743e+08	1.55732	0.0220546	0.0628603	1.64976	199.035	395.993	6.6	--	4-Methylumbelliferyl acetate	--	21.4034	C12H10O4	MS1	Coumarins and derivatives	2747-05-09	HMDB0032989	-	-	-	-
POS_M770T792_2	5.10909e+07	5.03954e+07	7.18926e+07	2.15575e+08	1.22172e+08	1.55952e+08	5.7793e+07	1.64566e+08	1.5097	0.0193333	0.147621	2.09428	769.546	791.54	13.19	--	--	--	--	--	--	--	--	--	-	-	-	-
POS_M762T824_2	9.99226e+07	8.1978e+07	8.53727e+07	1.72074e+08	3.2236e+08	2.48653e+08	8.90911e+07	2.47696e+08	1.47522	0.0222272	0.156607	2.54793	761.61	824.097	13.73	--	--	--	--	--	--	--	--	--	-	-	-	-
NEG_M365T756	5.88125e+07	5.02846e+07	5.34729e+07	1.05467e+08	1.46038e+08	1.91899e+08	5.419e+07	1.47801e+08	1.44756	0.0202786	0.0593785	1.77136	365.139	755.701	12.6	--	--	--	--	--	--	--	--	--	-	-	-	-
POS_M545T821_2	1.12958e+07	7.78854e+07	1.17256e+08	2.03621e+08	1.46181e+08	1.98588e+08	6.88123e+07	1.82797e+08	1.4095	0.0338806	0.192559	2.10292	545.354	820.897	13.68	--	--	--	--	--	--	--	--	--	-	-	-	-
POS_M176T218	2.53982e+07	1.59541e+07	1.35781e+07	4.41806e+07	4.67862e+07	5.32997e+07	1.83101e+07	4.80888e+07	1.39306	0.00273747	0.0605956	1.15041	176.037	217.721	3.63	2-Hydroxy-3-oxoadipate	--	6.34986e-05	0.252184	C6H8O6	MS2	--	--	--	C03217	ko00630//Glyoxylate and dicarboxylate metabolism	Carbohydrate metabolism	Metabolism
POS_M752T792_2	2.74233e+07	1.44063e+07	1.7451e+07	3.61761e+07	4.72142e+07	7.13431e+07	1.97602e+07	5.15778e+07	1.38415	0.0456654	0.223323	1.10897	751.52	791.527	13.19	--	--	--	--	--	--	--	--	--	-	-	-	-
NEG_M168T95	3.8471e+07	3.51069e+07	3.75967e+07	7.19238e+07	1.01233e+08	1.07944e+08	3.70582e+07	9.37001e+07	1.33826	0.00697969	0.0308286	1.41174	167.833	94.931	1.58	--	--	--	--	--	--	--	--	--	-	-	-	-
POS_M546T786_2	2.71186e+07	2.61277e+07	5.52343e+07	9.49152e+07	6.92852e+07	1.0992e+08	3.61602e+07	9.13736e+07	1.33737	0.0222247	0.156607	1.51607	546.319	786.032	13.1	--	--	--	--	--	--	--	--	--	-	-	-	-
POS_M170T103	2.24189e+07	3.32631e+07	2.45094e+07	5.84961e+07	6.26597e+07	8.13836e+07	2.67305e+07	6.75131e+07	1.33668	0.00634038	0.0891158	1.30789	169.977	103.189	1.72	--	--	--	--	--	--	--	--	--	-	-	-	-
NEG_M164T95	1.2027e+08	1.14642e+08	1.19243e+08	2.31126e+08	3.16157e+08	3.36505e+08	1.18052e+08	2.94596e+08	1.31932	0.0054618	0.0264565	2.50359	163.839	94.8969	1.58	--	--	--	--	--	--	--	--	--	-	-	-	-
NEG_M166T95	1.24342e+08	1.12827e+08	1.12465e+08	2.2889e+08	3.07114e+08	3.3347e+08	1.16545e+08	2.89825e+08	1.3143	0.00541315	0.0263168	2.47801	165.836	94.8969	1.58	--	--	--	--	--	--	--	--	--	-	-	-	-
NEG_M275T87	2.47548e+08	2.24318e+08	1.87226e+08	3.80255e+08	6.02254e+08	6.40771e+08	2.19697e+08	5.41093e+08	1.30036	0.0180039	0.0550138	3.27766	275.088	86.6178	1.44	--	--	--	--	--	--	--	--	--	-	-	-	-
NEG_M268T396	2.13146e+07	2.29591e+07	2.3613e+07	4.50609e+07	5.14299e+07	7.01226e+07	2.26289e+07	5.55378e+07	1.2953	0.0120823	0.0428108	1.06991	268.017	395.993	6.6	--	--	--	--	--	--	--	--	--	-	-	-	-
NEG_M305T109_2	2.67983e+08	2.7818e+08	3.39116e+08	5.60841e+08	6.14117e+08	9.13695e+08	2.95093e+08	6.96218e+08	1.23837	0.0231663	0.0649145	3.67375	305.08	108.653	1.81	--	--	--	--	--	--	--	--	--	-	-	-	-
POS_M110T75	2.3407e+07	2.83191e+07	2.63088e+07	5.25596e+07	5.0725e+07	7.97829e+07	2.60116e+07	6.10225e+07	1.23019	0.021124	0.15244	1.18325	110.02	74.6497	1.24	2-Aminophenol	--	2.4554e-05	0.778066	C6H7NO	MS2	--	--	--	C01987	ko01120//Microbial metabolism in diverse environments;ko00380//Tryptophan metabolism	Amino acid metabolism;Global and overview maps	Metabolism
POS_M143T387	1.20984e+08	1.25382e+08	4.17327e+07	2.3235e+08	2.26633e+08	1.89949e+08	9.6033e+07	2.16311e+08	1.1715	0.0164584	0.137753	2.17295	143.039	387.28	6.45	--	--	--	--	--	--	--	--	--	-	-	-	-
POS_M332T737	3.45072e+07	3.55111e+07	3.96848e+07	8.0622e+07	6.48716e+07	9.53067e+07	3.65677e+07	8.02668e+07	1.13423	0.00808002	0.0994462	1.36615	332.315	737.367	12.29	--	--	--	--	--	--	--	--	--	-	-	-	-
NEG_M341T816_2	4.00625e+07	3.76611e+07	4.23677e+07	6.3893e+07	1.03564e+08	8.9525e+07	4.00304e+07	8.56607e+07	1.09754	0.0175069	0.0541012	1.23605	341.207	815.624	13.59	--	--	--	--	--	--	--	--	--	-	-	-	-
POS_M769T792_2	1.03915e+08	1.00608e+08	1.82998e+08	3.41418e+08	2.32447e+08	2.47007e+08	1.29174e+08	2.73624e+08	1.08288	0.0293498	0.180234	2.43024	768.539	791.544	13.19	--	--	--	--	--	--	--	--	--	-	-	-	-
POS_M787T80_3	4.13667e+07	3.83994e+07	5.28042e+07	1.07325e+08	8.61943e+07	8.52285e+07	4.41901e+07	9.29159e+07	1.0722	0.00447321	0.074305	1.47167	786.832	79.8085	1.33	--	--	--	--	--	--	--	--	--	-	-	-	-
NEG_M335T832	3.37445e+07	3.70472e+07	3.31595e+07	8.70073e+07	6.44209e+07	6.28892e+07	3.46504e+07	7.14391e+07	1.04384	0.00957024	0.0371238	1.12332	335.225	831.833	13.86	--	12-Keto-tetrahydro-leukotriene B4	--	7.70286	C20H32O4	MS1	Fatty Acyls	-	HMDB0002995	C02165	ko01100//Metabolic pathways;ko04976//Bile secretion;ko04080//Neuroactive ligand-receptor interaction;ko00590//Arachidonic acid metabolism;ko04726//Serotonergic synapse;ko04750//Inflammatory mediator regulation of TRP channels;ko03320//PPAR signaling pathway	Digestive system;Endocrine system;Global and overview maps;Lipid metabolism;Nervous system;Sensory system;Signaling molecules and interaction	Environmental Information Processing;Metabolism;Organismal Systems
POS_M542T794_3	2.53356e+08	2.63653e+08	1.71882e+08	1.43249e+08	9.57331e+07	1.04811e+08	2.2963e+08	1.14598e+08	-1.00274	0.0239673	0.162885	2.21423	542.337	793.796	13.23	--	--	--	--	--	--	--	--	--	-	-	-	-
POS_M239T553	1.43664e+08	1.56398e+08	1.47125e+08	6.55358e+07	6.51344e+07	9.19844e+07	1.49062e+08	7.42182e+07	-1.00607	0.00149688	0.0487628	1.84342	239.089	553.303	9.22	--	--	--	--	--	--	--	--	--	-	-	-	-
POS_M490T796_1	9.84605e+07	9.83085e+07	1.1144e+08	6.12447e+07	3.95735e+07	5.24083e+07	1.02736e+08	5.10755e+07	-1.00824	0.00250707	0.0588577	1.50092	490.287	795.617	13.26	--	Deltaline	--	23.6136	C27H41NO8	MS1	--	--	--	-	-	-	-
POS_M214T119	4.8841e+07	6.09137e+07	5.04567e+07	3.39505e+07	2.35731e+07	2.20562e+07	5.34038e+07	2.65266e+07	-1.0095	0.00721372	0.0951532	1.09856	214.014	119.198	1.99	--	Carmustine	--	0.852474	C5H9Cl2N3O2	MS1	Organic carbonic acids and derivatives	154-93-8	HMDB0014407	-	-	-	-
NEG_M421T781_1	1.1043e+08	1.01021e+08	1.15818e+08	6.75331e+07	5.3375e+07	3.80078e+07	1.0909e+08	5.2972e+07	-1.04221	0.00420525	0.0226552	1.41857	421.252	780.969	13.02	--	--	--	--	--	--	--	--	--	-	-	-	-
NEG_M89T99_2	1.56232e+09	1.60499e+09	2.37575e+09	8.892e+08	1.2199e+09	5.74191e+08	1.84769e+09	8.94431e+08	-1.04668	0.0420865	0.0971486	5.39556	89.0229	99.2372	1.65	--	--	--	--	--	--	--	--	--	-	-	-	-
POS_M242T71_2	4.09763e+08	3.69243e+08	4.18352e+08	1.86725e+08	2.20759e+08	1.67605e+08	3.99119e+08	1.91697e+08	-1.058	0.000669232	0.0355691	3.02004	241.999	70.8	1.18	--	--	--	--	--	--	--	--	--	-	-	-	-
POS_M823T406_4	4.85921e+07	5.49664e+07	7.70921e+07	2.52597e+07	3.96076e+07	2.14463e+07	6.02169e+07	2.87712e+07	-1.06554	0.037416	0.201947	1.07754	823.433	405.633	6.76	--	--	--	--	--	--	--	--	--	-	-	-	-
NEG_M327T797_2	8.88238e+07	8.78279e+07	6.437e+07	3.92974e+07	4.00777e+07	3.56309e+07	8.03406e+07	3.83353e+07	-1.06745	0.00660077	0.0297595	1.227	327.192	796.942	13.28	--	Corticosterone	--	13.2151	C21H30O4	MS1	Steroids and steroid derivatives	50-22-6	HMDB0001547	C02140	ko01100//Metabolic pathways;ko00140//Steroid hormone biosynthesis;ko04925//Aldosterone synthesis and secretion;ko04923//Regulation of lipolysis in adipocyte;ko05020//Prion diseases	Endocrine system;Global and overview maps;Lipid metabolism;Neurodegenerative diseases	Human Diseases;Metabolism;Organismal Systems
POS_M527T112_2	8.28965e+07	6.6099e+07	5.90906e+07	4.98295e+07	1.29959e+07	3.59177e+07	6.9362e+07	3.29144e+07	-1.07543	0.0470723	0.227156	1.1737	526.955	111.739	1.86	--	--	--	--	--	--	--	--	--	-	-	-	-
POS_M622T397_1	3.91833e+08	2.805e+08	3.07149e+08	2.29052e+08	1.05291e+08	1.29802e+08	3.26494e+08	1.54715e+08	-1.07744	0.0273687	0.173556	2.57095	621.56	397.123	6.62	--	--	--	--	--	--	--	--	--	-	-	-	-
NEG_M501T811_3	1.53655e+08	1.254e+08	1.37277e+08	7.60127e+07	4.76112e+07	7.09003e+07	1.38777e+08	6.48414e+07	-1.09779	0.00349899	0.0203119	1.63367	501.271	810.521	13.51	--	--	--	--	--	--	--	--	--	-	-	-	-
NEG_M271T96	1.22736e+08	9.07473e+07	7.97908e+07	6.04079e+07	4.36862e+07	3.26273e+07	9.77579e+07	4.55738e+07	-1.10101	0.026484	0.0710053	1.33215	270.796	95.594	1.59	--	--	--	--	--	--	--	--	--	-	-	-	-
NEG_M130T106	9.12695e+07	9.17264e+07	9.42051e+07	4.30484e+07	3.888e+07	4.61967e+07	9.24003e+07	4.27084e+07	-1.11338	2.74734e-05	0.00272315	1.35969	130.061	106.464	1.77	--	--	--	--	--	--	--	--	--	-	-	-	-
POS_M265T71	1.56421e+08	1.386e+08	1.5903e+08	6.46127e+07	8.03796e+07	6.3259e+07	1.5135e+08	6.94171e+07	-1.12453	0.000633325	0.0349768	1.89697	265.015	70.8	1.18	--	--	--	--	--	--	--	--	--	-	-	-	-
POS_M243T71	9.6409e+07	8.96086e+07	1.02303e+08	4.26163e+07	5.17373e+07	3.74656e+07	9.61069e+07	4.39397e+07	-1.12911	0.000716632	0.0367905	1.51555	243	70.8	1.18	--	--	--	--	--	--	--	--	--	-	-	-	-
NEG_M159T91	9.01894e+07	7.56124e+07	7.41372e+07	3.98112e+07	4.21771e+07	2.66808e+07	7.99797e+07	3.6223e+07	-1.14273	0.00339888	0.0200639	1.26738	158.924	91.1767	1.52	--	Pyrophosphate	--	3.68429	H4P2O7	MS1	Non-metal oxoanionic compounds	14000-31-8	HMDB0000250	C00013	ko05012//Parkinson disease;ko00190//Oxidative phosphorylation	Energy metabolism;Neurodegenerative diseases	Human Diseases;Metabolism
NEG_M297T97	7.3881e+07	4.99539e+07	4.86043e+07	3.30041e+07	2.87123e+07	1.5733e+07	5.74798e+07	2.58164e+07	-1.15476	0.0310911	0.0786134	1.033	296.89	96.8175	1.61	--	--	--	--	--	--	--	--	--	-	-	-	-
POS_M148T164	2.39897e+08	1.82285e+08	1.69649e+08	1.17283e+08	9.79149e+07	5.04808e+07	1.97277e+08	8.85595e+07	-1.15551	0.0207496	0.151495	2.08532	148.018	164.056	2.73	--	--	--	--	--	--	--	--	--	-	-	-	-
NEG_M527T824_4	4.05095e+08	3.35639e+08	3.22809e+08	1.89415e+08	8.87662e+07	1.9825e+08	3.54514e+08	1.5881e+08	-1.15854	0.0107735	0.039881	2.6075	527.295	823.547	13.73	--	--	--	--	--	--	--	--	--	-	-	-	-
POS_M99T135	9.86604e+07	5.88989e+07	9.09124e+07	4.77768e+07	4.75986e+07	1.57765e+07	8.28239e+07	3.70506e+07	-1.16055	0.0472529	0.227526	1.25696	98.5123	135.099	2.25	--	--	--	--	--	--	--	--	--	-	-	-	-
POS_M244T71	1.11245e+08	9.98776e+07	1.10568e+08	4.67268e+07	5.584e+07	4.09997e+07	1.0723e+08	4.78555e+07	-1.16395	0.000472172	0.0328791	1.62195	243.997	70.7786	1.18	--	--	--	--	--	--	--	--	--	-	-	-	-
POS_M219T71_2	1.31991e+08	1.19306e+08	1.32923e+08	5.63094e+07	6.33512e+07	5.1652e+07	1.28073e+08	5.71042e+07	-1.1653	0.000216218	0.0257822	1.7788	218.983	70.8	1.18	--	--	--	--	--	--	--	--	--	-	-	-	-
NEG_M327T797_1	1.69929e+08	1.60401e+08	1.14821e+08	6.7211e+07	7.13485e+07	5.65441e+07	1.48384e+08	6.50346e+07	-1.19005	0.00900765	0.035756	1.72266	327.18	796.947	13.28	--	--	--	--	--	--	--	--	--	-	-	-	-
POS_M710T397_12	4.69767e+08	2.70273e+08	5.09404e+08	1.17619e+08	2.46453e+08	1.7365e+08	4.16481e+08	1.79241e+08	-1.21635	0.0457875	0.223493	2.8347	710.352	397.197	6.62	--	--	--	--	--	--	--	--	--	-	-	-	-
POS_M494T802_2	1.64591e+09	1.24642e+09	1.67301e+09	1.02474e+09	4.29576e+08	5.09548e+08	1.52178e+09	6.54622e+08	-1.21703	0.0201441	0.149884	5.79684	494.311	801.879	13.36	--	--	--	--	--	--	--	--	--	-	-	-	-
NEG_M198T106	5.83619e+07	5.19773e+07	5.87124e+07	2.48191e+07	1.87896e+07	2.88199e+07	5.63505e+07	2.41429e+07	-1.22283	0.000906032	0.0102153	1.08463	198.049	106.311	1.77	--	--	--	--	--	--	--	--	--	-	-	-	-
POS_M184T114	2.40012e+08	1.63743e+08	2.18972e+08	1.48853e+08	4.63347e+07	6.31921e+07	2.07576e+08	8.61267e+07	-1.26911	0.0358564	0.198292	2.11542	184.073	113.85	1.9	--	--	--	--	--	--	--	--	--	-	-	-	-
NEG_M379T776	1.71664e+08	1.2081e+08	1.5072e+08	6.33233e+07	6.18468e+07	5.53867e+07	1.47731e+08	6.01856e+07	-1.29549	0.00424965	0.0227229	1.78178	379.155	776.338	12.94	--	--	--	--	--	--	--	--	--	-	-	-	-
NEG_M168T32	5.25305e+07	4.38182e+07	4.76791e+07	2.05885e+07	1.87881e+07	1.8775e+07	4.80093e+07	1.93839e+07	-1.30846	0.000381885	0.00700102	1.03454	167.931	32.2272	0.54	--	--	--	--	--	--	--	--	--	-	-	-	-
NEG_M307T108	1.90957e+08	1.52868e+08	2.48912e+08	6.66871e+07	1.03123e+08	6.49459e+07	1.97579e+08	7.82519e+07	-1.33623	0.0174922	0.0540808	1.99053	307.081	108.108	1.8	--	--	--	--	--	--	--	--	--	-	-	-	-
NEG_M191T773	9.09789e+07	7.74574e+07	7.24259e+07	3.44348e+07	3.26779e+07	2.69631e+07	8.02874e+07	3.13586e+07	-1.35631	0.00121607	0.0116809	1.3501	191.107	772.656	12.88	--	--	--	--	--	--	--	--	--	-	-	-	-
POS_M345T839_2	5.18824e+08	6.22089e+08	8.75638e+08	3.66114e+08	2.54169e+08	1.51779e+08	6.72184e+08	2.57354e+08	-1.3851	0.0278001	0.175314	3.99505	345.264	839.159	13.99	--	Himbacine	--	1.97363	C22H35NO2	MS1	--	--	--	-	-	-	-
POS_M529T829_5	4.47288e+08	3.57168e+08	2.74405e+08	6.92746e+07	1.36491e+08	2.05797e+08	3.5962e+08	1.37188e+08	-1.39032	0.0249614	0.16674	2.99633	529.325	828.636	13.81	--	--	--	--	--	--	--	--	--	-	-	-	-
NEG_M526T807_2	7.05223e+07	6.1023e+07	3.69851e+07	2.78603e+07	2.40367e+07	1.21895e+07	5.61768e+07	2.13621e+07	-1.39492	0.0343859	0.0844203	1.07572	526.281	806.806	13.45	--	--	--	--	--	--	--	--	--	-	-	-	-
POS_M187T165	8.51609e+08	1.70591e+09	1.73711e+09	6.745e+08	5.73985e+08	3.84e+08	1.43154e+09	5.44162e+08	-1.39546	0.042604	0.215583	5.92112	186.956	164.612	2.74	--	--	--	--	--	--	--	--	--	-	-	-	-
POS_M109T34	1.2973e+08	1.13435e+08	1.28957e+08	4.64272e+07	4.95097e+07	4.46712e+07	1.2404e+08	4.68694e+07	-1.40409	0.000148905	0.0220589	1.85572	109.022	34.4027	0.57	--	--	--	--	--	--	--	--	--	-	-	-	-
POS_M85T185	5.25171e+07	5.06783e+07	3.07352e+07	1.18526e+07	2.36359e+07	1.47699e+07	4.46435e+07	1.67528e+07	-1.41405	0.0234736	0.161335	1.08134	84.96	184.936	3.08	--	--	--	--	--	--	--	--	--	-	-	-	-
POS_M710T397_8	1.4106e+09	1.4187e+09	8.41338e+08	8.28559e+08	3.18145e+08	2.14834e+08	1.22355e+09	4.53846e+08	-1.4308	0.0460113	0.224213	5.54012	710.064	397.197	6.62	--	--	--	--	--	--	--	--	--	-	-	-	-
NEG_M448T113	1.04166e+08	6.66738e+07	1.23127e+08	4.91409e+07	4.46672e+07	1.22129e+07	9.79889e+07	3.53404e+07	-1.4713	0.0365004	0.0880031	1.41487	448.004	113.068	1.88	--	--	--	--	--	--	--	--	--	-	-	-	-
NEG_M293T99	6.75024e+07	6.1271e+07	5.93041e+07	3.42284e+07	3.04024e+07	2.73267e+06	6.26925e+07	2.24545e+07	-1.48129	0.017031	0.0531999	1.17658	292.986	98.7085	1.65	--	--	--	--	--	--	--	--	--	-	-	-	-
NEG_M243T160	7.43309e+07	7.40885e+07	4.60519e+07	2.35779e+07	2.46292e+07	2.02e+07	6.48238e+07	2.28024e+07	-1.50734	0.0114021	0.0412874	1.21472	242.943	160.379	2.67	Cytidine	--	3.38449e-19	0.190299	C9H13N3O5	MS2	Pyrimidine nucleosides	65-46-3	HMDB0000089	C00475	ko01100//Metabolic pathways;ko00240//Pyrimidine metabolism	Global and overview maps;Nucleotide metabolism	Metabolism
POS_M789T797	1.74236e+08	9.72614e+07	9.97193e+07	6.75431e+07	2.22091e+07	4.06691e+07	1.23739e+08	4.34737e+07	-1.50908	0.0479205	0.229095	1.70554	788.602	797.347	13.29	--	--	--	--	--	--	--	--	--	-	-	-	-
POS_M773T786_2	3.92828e+07	4.10306e+07	3.76929e+07	2.03055e+07	1.51283e+07	5.94745e+06	3.93355e+07	1.37938e+07	-1.51181	0.00405374	0.071152	1.06244	772.612	786.144	13.1	--	--	--	--	--	--	--	--	--	-	-	-	-
NEG_M391T91	5.51562e+07	5.61429e+07	5.55864e+07	2.54557e+07	2.16777e+07	1.13289e+07	5.56285e+07	1.94874e+07	-1.51328	0.00103207	0.01084	1.15362	390.899	91.1618	1.52	--	--	--	--	--	--	--	--	--	-	-	-	-
POS_M114T187	3.40108e+08	5.25418e+08	5.29966e+08	7.93289e+07	7.79008e+07	3.30796e+08	4.65164e+08	1.62675e+08	-1.51574	0.0446963	0.221356	3.43245	113.963	186.585	3.11	--	--	--	--	--	--	--	--	--	-	-	-	-
NEG_M293T91	4.00127e+08	3.60025e+08	3.45458e+08	1.47285e+08	1.50825e+08	8.51524e+07	3.68537e+08	1.27754e+08	-1.52844	0.000857884	0.0100657	2.99631	292.923	91.1683	1.52	--	--	--	--	--	--	--	--	--	-	-	-	-
POS_M527T816_3	7.77913e+08	6.86576e+08	8.58888e+08	2.06396e+08	3.88128e+08	2.06923e+08	7.74459e+08	2.67149e+08	-1.53554	0.00292959	0.0621264	4.64767	527.282	815.518	13.59	--	--	--	--	--	--	--	--	--	-	-	-	-
NEG_M191T93	1.94859e+08	1.49321e+08	1.13789e+08	5.09029e+07	6.38675e+07	4.26894e+07	1.52656e+08	5.24866e+07	-1.54027	0.0145026	0.0480597	1.87659	191.019	92.7657	1.55	--	--	--	--	--	--	--	--	--	-	-	-	-
POS_M373T119_1	5.26173e+07	3.95336e+07	3.96626e+07	1.48564e+07	1.47661e+07	1.54789e+07	4.39378e+07	1.50338e+07	-1.54725	0.0026533	0.06007	1.11933	372.544	119.119	1.99	--	--	--	--	--	--	--	--	--	-	-	-	-
POS_M196T132	3.31661e+07	3.38344e+07	3.34644e+07	1.20293e+07	1.20731e+07	1.00579e+07	3.34883e+07	1.13868e+07	-1.5563	5.73227e-06	0.00783529	1.00956	195.968	131.638	2.19	--	--	--	--	--	--	--	--	--	-	-	-	-
NEG_M524T807_2	1.0092e+08	1.27991e+08	1.13e+08	1.47587e+07	4.44702e+07	5.5577e+07	1.1397e+08	3.82686e+07	-1.57442	0.00639743	0.0291195	1.61368	524.265	807.397	13.46	--	--	--	--	--	--	--	--	--	-	-	-	-
POS_M809T824_2	3.32491e+08	3.08754e+08	1.99786e+08	8.11184e+07	5.26182e+07	1.47554e+08	2.80344e+08	9.37635e+07	-1.5801	0.0197487	0.149083	2.80786	808.572	824.467	13.74	--	--	--	--	--	--	--	--	--	-	-	-	-
NEG_M147T332	3.59093e+08	3.23336e+08	2.84141e+08	9.28855e+07	9.93072e+07	1.26375e+08	3.2219e+08	1.06189e+08	-1.60128	0.000837598	0.00998651	2.83025	146.965	332.067	5.53	--	--	--	--	--	--	--	--	--	-	-	-	-
POS_M773T786_1	6.23523e+07	1.27593e+08	9.90211e+07	4.87417e+07	2.00874e+07	2.41238e+07	9.63222e+07	3.09843e+07	-1.63633	0.0353016	0.196649	1.6513	772.591	785.59	13.09	--	--	--	--	--	--	--	--	--	-	-	-	-
POS_M102T135	5.67031e+07	5.97438e+07	5.82417e+07	1.12544e+07	586468	4.25686e+07	5.82295e+07	1.81365e+07	-1.68286	0.0337047	0.1919	1.25794	102.034	135.473	2.26	--	--	--	--	--	--	--	--	--	-	-	-	-
POS_M333T128_1	1.07188e+08	8.51373e+07	8.76092e+07	2.90753e+07	3.23734e+07	2.52512e+07	9.33115e+07	2.89e+07	-1.69099	0.00089725	0.0384365	1.68749	332.559	128.103	2.14	--	--	--	--	--	--	--	--	--	-	-	-	-
POS_M272T782	4.13386e+08	3.97384e+08	5.12402e+08	1.55507e+08	1.00709e+08	1.508e+08	4.41057e+08	1.35672e+08	-1.70085	0.00158327	0.0491945	3.64309	272.294	781.949	13.03	--	--	--	--	--	--	--	--	--	-	-	-	-
POS_M245T732	1.04322e+08	1.00811e+08	1.18006e+08	4.35792e+07	2.6239e+07	2.9471e+07	1.07713e+08	3.30964e+07	-1.70245	0.000565474	0.034318	1.82215	245.266	731.564	12.19	--	--	--	--	--	--	--	--	--	-	-	-	-
NEG_M279T761	7.31384e+07	4.58879e+07	6.9154e+07	2.17431e+07	2.09038e+07	1.45966e+07	6.27268e+07	1.90812e+07	-1.71693	0.00768233	0.032558	1.24395	279.233	761.128	12.69	--	Linoleate	--	1.09438	C18H32O2	MS1	Fatty Acyls	506-21-8	HMDB0006270	C01595	ko01100//Metabolic pathways;ko01040//Biosynthesis of unsaturated fatty acids;ko00591//Linoleic acid metabolism	Global and overview maps;Lipid metabolism	Metabolism
POS_M257T99	4.61416e+07	4.49581e+07	4.27372e+07	1.14565e+07	1.42616e+07	1.38042e+07	4.46123e+07	1.31741e+07	-1.75974	1.86041e-05	0.0127147	1.20354	257.074	98.6806	1.64	--	--	--	--	--	--	--	--	--	-	-	-	-
POS_M272T767	3.11312e+08	2.75558e+08	3.73761e+08	1.17619e+08	7.25564e+07	9.22846e+07	3.2021e+08	9.41532e+07	-1.76594	0.00200147	0.0534914	3.11446	272.294	766.686	12.78	--	--	--	--	--	--	--	--	--	-	-	-	-
POS_M144T286	3.81046e+07	3.32698e+07	3.80154e+07	9.88921e+06	1.0995e+07	1.12741e+07	3.64633e+07	1.07194e+07	-1.76622	9.90019e-05	0.0192679	1.07411	143.996	286.427	4.77	--	--	--	--	--	--	--	--	--	-	-	-	-
POS_M146T55	3.39485e+08	2.15172e+08	4.42453e+08	1.05128e+08	9.72318e+07	8.88165e+07	3.3237e+08	9.70587e+07	-1.77586	0.0233325	0.161074	2.94346	146.053	54.5515	0.91	--	4-Oxoglutaramate	--	1.21464	C5H7NO4	MS1	--	--	--	C05572	ko00340//Histidine metabolism	Amino acid metabolism	Metabolism
NEG_M588T814_3	6.5863e+07	5.60958e+07	6.97611e+07	3.65758e+07	4.84885e+06	1.39987e+07	6.39066e+07	1.84744e+07	-1.79044	0.0114654	0.0414491	1.24859	588.341	813.564	13.56	--	--	--	--	--	--	--	--	--	-	-	-	-
POS_M769T787_1	5.89701e+07	8.47266e+07	8.26618e+07	1.95267e+07	1.55102e+07	3.00167e+07	7.54528e+07	2.16846e+07	-1.79891	0.0044916	0.074305	1.54859	768.58	786.915	13.12	--	--	--	--	--	--	--	--	--	-	-	-	-
NEG_M117T116_2	5.31664e+07	7.12863e+07	9.88983e+07	2.07459e+07	1.49808e+07	2.79097e+07	7.44503e+07	2.12121e+07	-1.81139	0.0182325	0.0554818	1.30507	117.018	116.017	1.93	Succinic acid	--	9.4496e-05	1.54065	C4H6O4	MS2	Carboxylic acids and derivatives	110-15-6	HMDB0000254	C00042	ko01100//Metabolic pathways;ko01110//Biosynthesis of secondary metabolites;ko01120//Microbial metabolism in diverse environments;ko01130//Biosynthesis of antibiotics;ko01200//Carbon metabolism;ko00350//Tyrosine metabolism;ko05230//Central carbon metabolism in cancer;ko01220//Degradation of aromatic compounds;ko00360//Phenylalanine metabolism;ko00250//Alanine, aspartate and glutamate metabolism;ko…	Amino acid metabolism;Cancers;Carbohydrate metabolism;Endocrine system;Energy metabolism;Global and overview maps;Metabolism of cofactors and vitamins;Nervous system;Signal transduction	Environmental Information Processing;Human Diseases;Metabolism;Organismal Systems
NEG_M174T103	6.79548e+07	5.6537e+07	3.67068e+07	1.42851e+07	7.53468e+06	2.25229e+07	5.37329e+07	1.47809e+07	-1.86207	0.018231	0.0554818	1.1538	174.001	103.234	1.72	--	--	--	--	--	--	--	--	--	-	-	-	-
POS_M770T787_2	2.80956e+07	4.51977e+07	3.35683e+07	1.30551e+07	7.3232e+06	8.11472e+06	3.56205e+07	9.49768e+06	-1.90706	0.00815436	0.099621	1.08649	769.599	786.993	13.12	--	--	--	--	--	--	--	--	--	-	-	-	-
POS_M622T397_4	2.55844e+08	6.63766e+08	5.02301e+08	1.69114e+08	1.28103e+08	7.96865e+07	4.7397e+08	1.25634e+08	-1.91557	0.0454879	0.223254	3.77364	621.703	397.19	6.62	--	--	--	--	--	--	--	--	--	-	-	-	-
POS_M450T133	4.39263e+07	2.71353e+07	3.48501e+07	7.57487e+06	6.52816e+06	1.27651e+07	3.53039e+07	8.95605e+06	-1.97889	0.00725164	0.0952739	1.03916	450.03	133.205	2.22	--	--	--	--	--	--	--	--	--	-	-	-	-
POS_M245T748	1.92224e+08	2.00115e+08	2.33299e+08	6.57894e+07	4.09375e+07	5.12234e+07	2.08546e+08	5.26501e+07	-1.98586	0.000424637	0.0305487	2.64371	245.267	747.578	12.46	--	--	--	--	--	--	--	--	--	-	-	-	-
POS_M664T128_2	3.50216e+07	2.68467e+07	3.24034e+07	7.04021e+06	9.55085e+06	5.50421e+06	3.14239e+07	7.36509e+06	-2.09309	0.000856109	0.0383687	1.0246	664.12	128.088	2.13	NAD	--	4.68429e-16	4.01144	C21H28N7O14P2	MS2	(5'->5')-dinucleotides	58-68-4	HMDB0001487	C00003	ko01100//Metabolic pathways;ko00760//Nicotinate and nicotinamide metabolism;ko04977//Vitamin digestion and absorption;ko00983//Drug metabolism - other enzymes;ko00730//Thiamine metabolism;ko04152//AMPK signaling pathway;ko04925//Aldosterone synthesis and secretion;ko00190//Oxidative phosphorylation;ko04211//Longevity regulating pathway - mammal;ko04212//Longevity regulating pathway - worm	Aging;Digestive system;Endocrine system;Energy metabolism;Global and overview maps;Metabolism of cofactors and vitamins;Signal transduction;Xenobiotics biodegradation and metabolism	Environmental Information Processing;Metabolism;Organismal Systems
POS_M142T205	2.91437e+08	4.01079e+08	1.49778e+08	4.61618e+07	6.2559e+07	8.68252e+07	2.80765e+08	6.5182e+07	-2.10682	0.0430106	0.216947	3.00749	141.958	205.342	3.42	O-Phosphoethanolamine	--	7.49973e-20	6.13565	C2H8NO4P	MS2	Organic phosphoric acids and derivatives	1071-23-4	HMDB0000224	C00346	ko01100//Metabolic pathways;ko00564//Glycerophospholipid metabolism;ko00600//Sphingolipid metabolism;ko04071//Sphingolipid signaling pathway	Global and overview maps;Lipid metabolism;Signal transduction	Environmental Information Processing;Metabolism
POS_M812T824	2.5956e+07	3.65588e+07	2.48382e+07	8.1299e+06	6.19526e+06	5.80252e+06	2.91177e+07	6.70922e+06	-2.11768	0.00414929	0.0717919	1.01644	811.588	823.678	13.73	--	--	--	--	--	--	--	--	--	-	-	-	-
NEG_M509T796	9.68465e+07	4.07848e+07	5.92993e+07	2.21631e+07	1.09731e+07	1.2207e+07	6.56435e+07	1.51144e+07	-2.11873	0.0401153	0.0939039	1.28557	509.285	795.512	13.26	--	--	--	--	--	--	--	--	--	-	-	-	-
NEG_M308T108_1	6.82612e+07	4.44911e+07	6.04233e+07	1.13474e+07	1.53936e+07	9.49562e+06	5.77252e+07	1.20789e+07	-2.25672	0.00318098	0.0193756	1.28957	308.072	108.192	1.8	--	--	--	--	--	--	--	--	--	-	-	-	-
POS_M755T807	2.74221e+07	6.37268e+07	4.81648e+07	9.45062e+06	5.41025e+06	1.42609e+07	4.64379e+07	9.70728e+06	-2.25816	0.0274307	0.173786	1.25056	754.524	807.235	13.45	--	--	--	--	--	--	--	--	--	-	-	-	-
POS_M747T769	5.31512e+07	3.51101e+07	7.28994e+07	6.63845e+06	9.29349e+06	1.73022e+07	5.37202e+07	1.10781e+07	-2.27776	0.0199598	0.149581	1.26661	746.613	769.043	12.82	--	--	--	--	--	--	--	--	--	-	-	-	-
NEG_M130T580	3.66456e+07	3.00957e+07	5.30712e+07	2.60521e+06	1.21272e+07	9.95123e+06	3.99375e+07	8.22789e+06	-2.27915	0.0128901	0.0446415	1.03043	129.974	579.968	9.67	--	--	--	--	--	--	--	--	--	-	-	-	-
NEG_M202T99	5.05633e+07	5.35047e+07	6.2782e+07	1.80609e+07	1.3716e+07	2.20874e+06	5.56167e+07	1.13286e+07	-2.29555	0.00178848	0.0142776	1.26486	202.041	99.2602	1.65	--	Methabenzthiazuron	--	16.111	C10H11N3OS	MS1	--	--	--	-	-	-	-
NEG_M612T810_2	9.17961e+07	7.07894e+07	7.7153e+07	2.7578e+07	9.6522e+06	1.12425e+07	7.99128e+07	1.61576e+07	-2.30622	0.00165711	0.0137152	1.5333	612.327	809.791	13.5	--	--	--	--	--	--	--	--	--	-	-	-	-
NEG_M312T837	6.41417e+07	3.65788e+07	9.93319e+07	1.32194e+07	1.28482e+07	1.39095e+07	6.66841e+07	1.33257e+07	-2.32313	0.0424806	0.0977186	1.27782	312.172	837.429	13.96	--	--	--	--	--	--	--	--	--	-	-	-	-
POS_M168T65_1	6.33135e+07	8.19119e+07	3.93887e+07	2.01947e+07	4.37575e+06	1.21354e+07	6.1538e+07	1.22353e+07	-2.33043	0.0198485	0.149376	1.47066	167.977	65.3251	1.09	--	--	--	--	--	--	--	--	--	-	-	-	-
NEG_M201T99_2	6.66651e+08	7.2308e+08	8.45283e+08	2.26631e+08	1.69593e+08	2.88065e+07	7.45005e+08	1.41677e+08	-2.39465	0.00157621	0.0133882	4.6693	201.037	99.2602	1.65	--	--	--	--	--	--	--	--	--	-	-	-	-
POS_M99T67_1	1.01079e+09	4.7265e+08	9.23316e+08	1.79613e+08	1.41677e+08	1.30537e+08	8.02252e+08	1.50609e+08	-2.41325	0.0176444	0.140686	4.96303	98.5123	67.4006	1.12	--	--	--	--	--	--	--	--	--	-	-	-	-
NEG_M159T160	8.59728e+07	9.16095e+07	1.49344e+08	2.17319e+07	2.93175e+07	6.99909e+06	1.08976e+08	1.93495e+07	-2.49364	0.0135746	0.046112	1.72586	158.977	159.811	2.66	--	--	--	--	--	--	--	--	--	-	-	-	-
NEG_M90T99	4.80505e+07	7.24669e+07	5.80911e+07	1.10405e+07	1.37337e+07	5.69773e+06	5.95362e+07	1.01573e+07	-2.55125	0.00271285	0.0177498	1.32405	90.0263	99.2602	1.65	L-Lactic acid	--	2.57565e-05	1.39899	C3H6O3	MS2	Hydroxy acids and derivatives	-	HMDB0144295	C00186	ko01100//Metabolic pathways;ko01110//Biosynthesis of secondary metabolites;ko01120//Microbial metabolism in diverse environments;ko01130//Biosynthesis of antibiotics;ko05230//Central carbon metabolism in cancer;ko04922//Glucagon signaling pathway;ko00051//Fructose and mannose metabolism;ko04024//cAMP signaling pathway;ko00620//Pyruvate metabolism;ko00640//Propanoate metabolism;ko00010//Glycolysis…	Cancers;Carbohydrate metabolism;Endocrine system;Global and overview maps;Signal transduction	Environmental Information Processing;Human Diseases;Metabolism;Organismal Systems
NEG_M403T772	8.75914e+07	4.97247e+07	1.0936e+08	7.47223e+06	2.49531e+07	9.35101e+06	8.22255e+07	1.39255e+07	-2.56186	0.0201957	0.0593188	1.50498	403.307	771.691	12.86	--	--	--	--	--	--	--	--	--	-	-	-	-
POS_M526T823_2	9.26873e+08	1.43733e+09	1.8755e+09	1.02588e+08	3.28841e+08	2.79715e+08	1.41323e+09	2.37048e+08	-2.57575	0.0141204	0.127415	6.96066	526.305	823.415	13.72	--	--	--	--	--	--	--	--	--	-	-	-	-
POS_M130T492	3.45509e+08	3.44379e+08	5.32237e+08	3.41861e+07	1.07573e+08	6.00917e+07	4.07375e+08	6.72835e+07	-2.59803	0.00674048	0.0918396	3.7482	130.158	491.736	8.2	--	--	--	--	--	--	--	--	--	-	-	-	-
POS_M823T405	2.81293e+07	3.19897e+07	2.72606e+07	3.33669e+06	7.01758e+06	3.95397e+06	2.91265e+07	4.76941e+06	-2.61045	0.00019059	0.0245701	1.06339	823.41	405.324	6.76	--	Rifampicin	--	2.51585	C43H58N4O12	MS1	--	--	--	C06688	ko04976//Bile secretion	Digestive system	Organismal Systems
NEG_M175T318	6.54044e+07	8.11428e+07	2.8556e+07	1.60042e+07	5.22197e+06	4.71956e+06	5.83677e+07	8.64857e+06	-2.75464	0.0360396	0.0872864	1.26695	174.953	318.5	5.31	--	--	--	--	--	--	--	--	--	-	-	-	-
POS_M140T687	7.70048e+07	9.67268e+07	1.57732e+08	8.37787e+06	2.82805e+07	7.04917e+06	1.10488e+08	1.45692e+07	-2.9229	0.0191242	0.14665	1.94185	139.987	687.455	11.46	--	--	--	--	--	--	--	--	--	-	-	-	-
NEG_M539T792_4	5.78521e+07	3.47554e+07	4.16514e+07	9.04503e+06	5.27465e+06	2.03227e+06	4.4753e+07	5.45065e+06	-3.03748	0.00530965	0.0260232	1.19398	539.333	791.606	13.19	--	--	--	--	--	--	--	--	--	-	-	-	-
POS_M224T835	3.61508e+08	1.38043e+08	2.47849e+08	1.28735e+07	5.0225e+07	2.76173e+07	2.49134e+08	3.02386e+07	-3.04246	0.0286754	0.177848	2.83046	223.988	834.602	13.91	--	--	--	--	--	--	--	--	--	-	-	-	-
NEG_M426T112	5.47567e+08	2.68674e+08	2.33585e+08	4.1993e+07	3.90506e+07	3.09329e+07	3.49942e+08	3.73255e+07	-3.22888	0.034664	0.0849148	3.22786	426.022	111.775	1.86	--	--	--	--	--	--	--	--	--	-	-	-	-
POS_M123T127	7.40341e+07	6.68131e+07	6.92049e+07	7.65257e+06	7.50383e+06	6.58047e+06	7.00174e+07	7.24562e+06	-3.27253	8.19414e-06	0.00900567	1.69319	123.056	127.117	2.12	--	--	--	--	--	--	--	--	--	-	-	-	-
POS_M116T96_4	7.51148e+07	4.88772e+07	3.33805e+07	5.00346e+06	5.19357e+06	4.69275e+06	5.24575e+07	4.96326e+06	-3.40179	0.0175547	0.140686	1.39574	116.104	96.0239	1.6	L-Proline	--	4.09964e-19	0.382124	C5H9NO2	MS2	Carboxylic acids and derivatives	147-85-3	HMDB0000162	C00148	ko01100//Metabolic pathways;ko01110//Biosynthesis of secondary metabolites;ko01130//Biosynthesis of antibiotics;ko01230//Biosynthesis of amino acids;ko02010//ABC transporters;ko05230//Central carbon metabolism in cancer;ko00330//Arginine and proline metabolism;ko04974//Protein digestion and absorption;ko00970//Aminoacyl-tRNA biosynthesis;ko04978//Mineral absorption	Amino acid metabolism;Cancers;Digestive system;Global and overview maps;Membrane transport;Translation	Environmental Information Processing;Genetic Information Processing;Human Diseases;Metabolism;Organismal Systems
NEG_M803T816_1	5.07235e+07	3.83976e+07	2.02437e+07	4.43702e+06	3.11123e+06	2.52933e+06	3.64549e+07	3.35919e+06	-3.43993	0.0202771	0.0593785	1.06712	802.552	815.504	13.59	--	--	--	--	--	--	--	--	--	-	-	-	-
NEG_M124T501	4.86769e+07	3.15873e+07	2.95339e+07	3.25703e+06	3.95281e+06	2.86453e+06	3.65994e+07	3.35812e+06	-3.44609	0.00543147	0.026348	1.09874	124.038	501.014	8.35	--	--	--	--	--	--	--	--	--	-	-	-	-
POS_M256T137	1.75636e+07	3.10661e+07	2.48705e+07	2.90656e+06	1.50653e+06	1.91086e+06	2.45e+07	2.10798e+06	-3.53885	0.00466402	0.0757409	1.0087	256.079	136.864	2.28	--	Nicotinate D-ribonucleoside	--	9.69591	C11H14NO6	MS1	Organooxygen compounds	-	HMDB0006809	C05841	ko01100//Metabolic pathways;ko00760//Nicotinate and nicotinamide metabolism	Global and overview maps;Metabolism of cofactors and vitamins	Metabolism
POS_M769T797_1	1.82324e+08	4.76883e+07	1.29562e+08	6.42846e+06	4.1508e+06	1.66991e+07	1.19858e+08	9.0928e+06	-3.72046	0.0481037	0.2294	1.93971	768.582	796.792	13.28	--	--	--	--	--	--	--	--	--	-	-	-	-
POS_M149T351	1.74079e+09	1.83383e+09	6.47958e+08	1.21131e+08	1.06998e+08	8.86143e+07	1.40753e+09	1.05581e+08	-3.73674	0.0268162	0.172188	7.43137	149.022	351.401	5.86	--	--	--	--	--	--	--	--	--	-	-	-	-
NEG_M89T583	8.93285e+07	7.1159e+07	2.82549e+07	2.97847e+06	2.60374e+06	1.66629e+06	6.29141e+07	2.41617e+06	-4.70259	0.0288211	0.0749421	1.42449	89.0224	583.289	9.72	--	--	--	--	--	--	--	--	--	-	-	-	-
NEG_M305T97	2.76266e+07	2.98434e+07	3.3611e+07	12.7089	12.7089	12.7089	3.03603e+07	12.7089	-21.1879	6.43203e-05	0.00348348	1.05991	304.832	96.7618	1.61	--	--	--	--	--	--	--	--	--	-	-	-	-
NEG_M287T96	2.62291e+07	2.91752e+07	3.73719e+07	12.7089	12.7089	12.7089	3.09254e+07	12.7089	-21.2145	0.000750948	0.00944516	1.05792	286.771	95.847	1.6	--	--	--	--	--	--	--	--	--	-	-	-	-
NEG_M375T97_2	3.43518e+07	2.42113e+07	3.4589e+07	12.7089	12.7089	12.7089	3.10507e+07	12.7089	-21.2204	0.000816274	0.00980266	1.07	374.905	97.3457	1.62	--	2,3-Bisphosphoglycerate	--	0.686148	C3H8O10P2	MS1	Organooxygen compounds	138-81-8	HMDB0001294	-	-	-	-
NEG_M350T92	3.1634e+07	3.10117e+07	3.4648e+07	12.7089	12.7089	12.7089	3.24312e+07	12.7089	-21.2831	8.55327e-06	0.00156693	1.10064	350.102	92.2078	1.54	--	Penicillin V	--	23.25	C16H18N2O5S	MS1	Carboxylic acids and derivatives	1987-08-01	HMDB0014561	-	-	-	-
NEG_M322T94	2.42407e+07	4.23137e+07	3.121e+07	12.7089	12.7089	12.7089	3.25881e+07	12.7089	-21.2901	0.00345721	0.0201929	1.06988	322.044	93.6358	1.56	--	CMP	--	0.211672	C9H14N3O8P	MS1	Pyrimidine nucleotides	63-37-6	HMDB0000095	C00055	ko01100//Metabolic pathways;ko00240//Pyrimidine metabolism	Global and overview maps;Nucleotide metabolism	Metabolism
NEG_M182T98_1	3.0538e+07	3.30624e+07	3.57234e+07	12.7089	12.7089	12.7089	3.3108e+07	12.7089	-21.3129	2.4746e-05	0.00259933	1.10897	181.965	97.943	1.63	--	--	--	--	--	--	--	--	--	-	-	-	-
NEG_M477T90_2	3.25704e+07	5.35712e+07	1.36007e+07	12.7089	12.7089	12.7089	3.32474e+07	12.7089	-21.319	0.0450042	0.10145	1.01706	476.963	90.0372	1.5	--	--	--	--	--	--	--	--	--	-	-	-	-
NEG_M342T443	2.99562e+07	3.1334e+07	4.143e+07	12.7089	12.7089	12.7089	3.42401e+07	12.7089	-21.3614	0.000694594	0.00917058	1.11469	342.087	442.967	7.38	--	--	--	--	--	--	--	--	--	-	-	-	-
NEG_M329T95_1	4.36938e+07	2.85659e+07	3.63348e+07	12.7089	12.7089	12.7089	3.61982e+07	12.7089	-21.4416	0.00115705	0.0114345	1.15775	328.755	95.4605	1.59	--	--	--	--	--	--	--	--	--	-	-	-	-
NEG_M115T94	3.12634e+07	3.5758e+07	4.23305e+07	12.7089	12.7089	12.7089	3.64506e+07	12.7089	-21.4517	0.000344413	0.00683003	1.15366	115.002	93.8565	1.56	--	Malate	--	7.8113	C4H6O5	MS1	Hydroxy acids and derivatives	6915-15-7	HMDB0000744	-	-	-	-
NEG_M476T109	2.46063e+07	3.70957e+07	4.78281e+07	12.7089	12.7089	12.7089	3.65101e+07	12.7089	-21.454	0.00553876	0.0266183	1.11848	476.192	108.637	1.81	--	--	--	--	--	--	--	--	--	-	-	-	-
NEG_M176T93	2.07992e+07	3.38861e+07	5.99918e+07	12.7089	12.7089	12.7089	3.82257e+07	12.7089	-21.5203	0.0294289	0.0758686	1.08576	176.044	93.3739	1.56	--	4-Methylumbelliferone	--	18.3483	C10H8O3	MS1	Coumarins and derivatives	-	HMDB0059622	-	-	-	-
NEG_M137T518	2.31044e+07	4.10074e+07	5.11692e+07	12.7089	12.7089	12.7089	3.8427e+07	12.7089	-21.5278	0.00941898	0.0367424	1.13271	137.022	517.64	8.63	--	--	--	--	--	--	--	--	--	-	-	-	-
NEG_M280T759	2.71008e+07	2.88201e+07	6.19324e+07	12.7089	12.7089	12.7089	3.92844e+07	12.7089	-21.5597	0.0256816	0.0696413	1.11256	280.236	759.124	12.65	--	--	--	--	--	--	--	--	--	-	-	-	-
NEG_M165T94	3.12747e+07	4.06486e+07	4.82022e+07	12.7089	12.7089	12.7089	4.00418e+07	12.7089	-21.5872	0.00121717	0.0116809	1.19722	165.039	94.4655	1.57	--	--	--	--	--	--	--	--	--	-	-	-	-
NEG_M243T757	3.17741e+07	3.60147e+07	5.27906e+07	12.7089	12.7089	12.7089	4.01931e+07	12.7089	-21.5927	0.003314	0.019881	1.18711	243.196	757.181	12.62	--	--	--	--	--	--	--	--	--	-	-	-	-
NEG_M313T97_2	3.55656e+07	3.90772e+07	4.76044e+07	12.7089	12.7089	12.7089	4.0749e+07	12.7089	-21.6125	0.000337721	0.00675544	1.22045	312.864	96.9969	1.62	--	--	--	--	--	--	--	--	--	-	-	-	-
NEG_M428T113	3.21923e+07	2.93129e+07	6.17412e+07	12.7089	12.7089	12.7089	4.10821e+07	12.7089	-21.6242	0.0166172	0.0523256	1.1597	428.026	112.693	1.88	--	IDP	--	28.7689	C10H14N4O11P2	MS1	Purine nucleotides	1986-04-04	HMDB0003335	C00104	ko00230//Purine metabolism	Nucleotide metabolism	Metabolism
NEG_M116T33	2.94455e+07	4.0913e+07	5.40543e+07	12.7089	12.7089	12.7089	4.14709e+07	12.7089	-21.6378	0.0043041	0.0228968	1.1983	115.919	32.6666	0.54	--	--	--	--	--	--	--	--	--	-	-	-	-
NEG_M157T94	3.54398e+07	4.01956e+07	5.06406e+07	12.7089	12.7089	12.7089	4.2092e+07	12.7089	-21.6593	0.000720876	0.00928985	1.2343	156.924	94.3773	1.57	--	--	--	--	--	--	--	--	--	-	-	-	-
NEG_M380T776	3.35894e+07	4.70525e+07	4.79464e+07	12.7089	12.7089	12.7089	4.28628e+07	12.7089	-21.6855	0.000765791	0.00950894	1.24348	380.159	776.125	12.94	--	Colchicine	--	24.2959	C22H25NO6	MS1	Tropones	64-86-8	HMDB0015466	C07592	ko01110//Biosynthesis of secondary metabolites	Global and overview maps	Metabolism
NEG_M213T95	3.21932e+07	4.04205e+07	6.10134e+07	12.7089	12.7089	12.7089	4.45424e+07	12.7089	-21.7409	0.00653057	0.0295031	1.23338	212.886	94.6984	1.58	--	--	--	--	--	--	--	--	--	-	-	-	-
NEG_M461T797	3.4527e+07	4.68707e+07	5.49254e+07	12.7089	12.7089	12.7089	4.5441e+07	12.7089	-21.7697	0.00156062	0.0133367	1.27187	461.158	797.067	13.28	--	--	--	--	--	--	--	--	--	-	-	-	-
NEG_M269T112	4.76037e+07	4.44929e+07	4.51709e+07	12.7089	12.7089	12.7089	4.57558e+07	12.7089	-21.7797	1.08604e-06	0.000713917	1.31222	269.054	112.265	1.87	--	Nordiazepam	--	20.3862	C15H11ClN2O	MS1	Benzodiazepines	1088-11-5	HMDB0060538	-	-	-	-
NEG_M183T798	3.26467e+07	3.55558e+07	7.55554e+07	12.7089	12.7089	12.7089	4.79193e+07	12.7089	-21.8463	0.0257828	0.0698471	1.2282	183.01	797.588	13.29	--	--	--	--	--	--	--	--	--	-	-	-	-
NEG_M417T90	4.42589e+07	4.45313e+07	6.54929e+07	12.7089	12.7089	12.7089	5.14277e+07	12.7089	-21.9483	0.00186055	0.0144702	1.355	417.02	90.0443	1.5	--	--	--	--	--	--	--	--	--	-	-	-	-
NEG_M278T103	4.40279e+07	4.69265e+07	6.4158e+07	12.7089	12.7089	12.7089	5.17041e+07	12.7089	-21.956	0.00118879	0.0115978	1.36361	278.092	103.304	1.72	--	--	--	--	--	--	--	--	--	-	-	-	-
NEG_M337T91	5.07206e+07	5.64154e+07	5.90111e+07	12.7089	12.7089	12.7089	5.53824e+07	12.7089	-22.0552	2.26224e-05	0.00245417	1.43427	336.887	91.3259	1.52	--	3,5-Dibromo-L-tyrosine	--	24.153	C9H9Br2NO3	MS1	Prenol lipids	10376-47-3	HMDB0035930	-	-	-	-
NEG_M149T98	5.22751e+07	5.60825e+07	5.79208e+07	12.7089	12.7089	12.7089	5.54261e+07	12.7089	-22.0563	4.82749e-06	0.00114599	1.43797	148.979	98.1054	1.64	--	Hydrocinnamic acid	--	13.2207	C9H10O2	MS1	Phenylpropanoic acids	501-52-0	HMDB0000764	C05629	ko01120//Microbial metabolism in diverse environments;ko01220//Degradation of aromatic compounds;ko00360//Phenylalanine metabolism	Amino acid metabolism;Global and overview maps	Metabolism
NEG_M438T781	4.82779e+07	5.38004e+07	7.0944e+07	12.7089	12.7089	12.7089	5.76741e+07	12.7089	-22.1136	0.00107362	0.01102	1.44063	438.242	780.998	13.02	--	--	--	--	--	--	--	--	--	-	-	-	-
NEG_M115T104	4.4773e+07	6.32699e+07	6.89804e+07	12.7089	12.7089	12.7089	5.90077e+07	12.7089	-22.1466	0.0012766	0.0119914	1.45213	115.02	103.955	1.73	--	--	--	--	--	--	--	--	--	-	-	-	-
NEG_M122T353	7.21718e+07	8.01755e+07	2.51523e+07	12.7089	12.7089	12.7089	5.91665e+07	12.7089	-22.1505	0.0261198	0.0703985	1.4037	122.024	352.774	5.88	--	--	--	--	--	--	--	--	--	-	-	-	-
NEG_M133T94_2	6.26568e+07	5.87493e+07	6.38427e+07	12.7089	12.7089	12.7089	6.17496e+07	12.7089	-22.2122	2.30376e-06	0.00101019	1.52214	132.945	93.872	1.56	--	--	--	--	--	--	--	--	--	-	-	-	-
NEG_M410T781	4.90446e+07	5.00262e+07	8.72227e+07	12.7089	12.7089	12.7089	6.20978e+07	12.7089	-22.2203	0.0078063	0.0329033	1.45436	410.222	780.966	13.02	--	--	--	--	--	--	--	--	--	-	-	-	-
NEG_M289T97	6.80409e+07	6.21044e+07	6.6101e+07	12.7089	12.7089	12.7089	6.54155e+07	12.7089	-22.2954	3.04227e-06	0.00101019	1.56822	288.858	96.5032	1.61	--	--	--	--	--	--	--	--	--	-	-	-	-
NEG_M524T822_1	4.88236e+07	6.65684e+07	9.02871e+07	12.7089	12.7089	12.7089	6.85597e+07	12.7089	-22.3631	0.00465748	0.0241154	1.53888	524.295	822.003	13.7	--	--	--	--	--	--	--	--	--	-	-	-	-
NEG_M189T107_2	7.16987e+07	9.00478e+07	5.17218e+07	12.7089	12.7089	12.7089	7.11561e+07	12.7089	-22.4167	0.00300922	0.0187118	1.60146	189.057	106.971	1.78	--	--	--	--	--	--	--	--	--	-	-	-	-
NEG_M192T116	6.77528e+07	6.63586e+07	8.00357e+07	12.7089	12.7089	12.7089	7.13824e+07	12.7089	-22.4213	8.03965e-05	0.00378662	1.62662	192.033	115.736	1.93	--	--	--	--	--	--	--	--	--	-	-	-	-
NEG_M407T816	6.67843e+07	7.26324e+07	7.90286e+07	12.7089	12.7089	12.7089	7.28151e+07	12.7089	-22.45	3.28422e-05	0.00276083	1.64372	407.187	815.835	13.6	--	--	--	--	--	--	--	--	--	-	-	-	-
NEG_M102T93	6.76445e+07	7.56671e+07	8.71763e+07	12.7089	12.7089	12.7089	7.68293e+07	12.7089	-22.5274	0.000171486	0.00481718	1.68043	102.055	93.3698	1.56	--	3-Aminoisobutanoic acid	--	1.14443	C4H9NO2	MS1	Carboxylic acids and derivatives	144-90-1	HMDB0003911	-	-	-	-
NEG_M341T816_1	7.66739e+07	8.49855e+07	9.74289e+07	12.7089	12.7089	12.7089	8.63628e+07	12.7089	-22.6961	0.000138162	0.00442018	1.78319	341.195	815.581	13.59	--	--	--	--	--	--	--	--	--	-	-	-	-
NEG_M322T110	1.12223e+08	1.46461e+08	1.84766e+08	12.7089	12.7089	12.7089	1.47817e+08	12.7089	-23.4715	0.00212881	0.015452	2.28656	322.069	109.819	1.83	--	--	--	--	--	--	--	--	--	-	-	-	-
NEG_M592T807_2	1.33171e+08	1.24456e+08	1.96815e+08	12.7089	12.7089	12.7089	1.5148e+08	12.7089	-23.5068	0.0026669	0.0175857	2.318	592.264	806.806	13.45	--	--	--	--	--	--	--	--	--	-	-	-	-
NEG_M135T95	1.44247e+08	1.60817e+08	1.54507e+08	12.7089	12.7089	12.7089	1.5319e+08	12.7089	-23.523	5.88298e-06	0.00133498	2.391	135.029	94.6763	1.58	--	--	--	--	--	--	--	--	--	-	-	-	-
NEG_M147T98	1.48294e+08	1.62162e+08	1.58436e+08	12.7089	12.7089	12.7089	1.56297e+08	12.7089	-23.5519	2.95105e-06	0.00101019	2.41632	146.982	98.0976	1.63	--	--	--	--	--	--	--	--	--	-	-	-	-
NEG_M199T115_2	1.37757e+08	1.5451e+08	1.86002e+08	12.7089	12.7089	12.7089	1.59423e+08	12.7089	-23.5805	0.000352848	0.00688411	2.41288	199.037	115.037	1.92	--	--	--	--	--	--	--	--	--	-	-	-	-
NEG_M175T93	1.52102e+08	1.72454e+08	2.19058e+08	12.7089	12.7089	12.7089	1.81205e+08	12.7089	-23.7653	0.000794018	0.00967536	2.55919	175.043	93.3657	1.56	--	N-Acetyl-L-aspartic acid	--	0.228357	C6H9NO5	MS1	Carboxylic acids and derivatives	997-55-7	HMDB0000812	C01042	ko01100//Metabolic pathways;ko00250//Alanine, aspartate and glutamate metabolism	Amino acid metabolism;Global and overview maps	Metabolism
NEG_M539T792_3	1.90102e+08	1.80525e+08	2.76378e+08	12.7089	12.7089	12.7089	2.15669e+08	12.7089	-24.0165	0.00210552	0.0153488	2.77338	539.322	791.531	13.19	--	--	--	--	--	--	--	--	--	-	-	-	-
NEG_M413T91_1	2.60015e+08	2.7577e+08	3.31729e+08	12.7089	12.7089	12.7089	2.89171e+08	12.7089	-24.4396	0.000185315	0.00499335	3.26121	412.881	90.8576	1.51	--	--	--	--	--	--	--	--	--	-	-	-	-
NEG_M113T605	3.67236e+08	1.21304e+08	5.33277e+08	12.7089	12.7089	12.7089	3.40606e+08	12.7089	-24.6758	0.0465737	0.104175	3.22807	112.983	605.41	10.09	--	--	--	--	--	--	--	--	--	-	-	-	-
NEG_M238T109	3.27008e+08	3.95226e+08	4.89666e+08	12.7089	12.7089	12.7089	4.03966e+08	12.7089	-24.9219	0.00101986	0.0108053	3.81096	238.094	108.649	1.81	--	Dihydrobiopterin	--	0.275794	C9H13N5O3	MS1	Pteridines and derivatives	6779-87-9	HMDB0000038	C00268	ko01100//Metabolic pathways;ko00790//Folate biosynthesis	Global and overview maps;Metabolism of cofactors and vitamins	Metabolism
NEG_M340T816	3.75967e+08	4.03307e+08	4.68842e+08	12.7089	12.7089	12.7089	4.16038e+08	12.7089	-24.9644	0.000112173	0.00407213	3.91791	340.203	815.618	13.59	--	Norethindrone acetate	--	1.12979	C22H28O3	MS1	--	--	--	-	-	-	-
NEG_M195T94	3.88094e+08	4.42483e+08	4.39059e+08	12.7089	12.7089	12.7089	4.23212e+08	12.7089	-24.989	1.7688e-05	0.0021753	3.96684	195.05	94.3773	1.57	--	--	--	--	--	--	--	--	--	-	-	-	-
NEG_M525T807_5	5.19596e+08	5.63407e+08	8.26965e+08	12.7089	12.7089	12.7089	6.36656e+08	12.7089	-25.5782	0.00268131	0.0176128	4.74136	525.281	807.129	13.45	--	--	--	--	--	--	--	--	--	-	-	-	-
NEG_M175T161_2	8.61495e+08	9.0566e+08	8.9332e+08	12.7089	12.7089	12.7089	8.86825e+08	12.7089	-26.0563	2.90216e-07	0.000321221	5.76333	174.955	160.744	2.68	Guanidinosuccinic acid	--	3.64803e-26	0.984402	C5H9N3O4	MS2	Carboxylic acids and derivatives	6133-30-8	HMDB0003157	-	-	-	-
NEG_M339T816_2	1.8195e+09	1.92473e+09	2.19645e+09	12.7089	12.7089	12.7089	1.98023e+09	12.7089	-27.2152	6.07501e-05	0.00347557	8.56333	339.2	815.66	13.59	--	--	--	--	--	--	--	--	--	-	-	-	-
NEG_M526T824_4	1.6835e+09	1.89467e+09	2.57467e+09	12.7089	12.7089	12.7089	2.05095e+09	12.7089	-27.2659	0.00158591	0.0134007	8.55843	526.294	823.657	13.73	--	--	--	--	--	--	--	--	--	-	-	-	-
NEG_M174T93	2.17981e+09	2.44242e+09	2.88519e+09	12.7089	12.7089	12.7089	2.50247e+09	12.7089	-27.5529	0.000262643	0.0059808	9.57347	174.04	93.3588	1.56	--	--	--	--	--	--	--	--	--	-	-	-	-
