# Supplementary material for: Untargeted metabolomics analysis reveals Mycobacterium tuberculosis strain H37Rv specifically induces tryptophan metabolism in human macrophages
Source: BMC Microbiol. 2022 Oct 17;22:249. doi: 10.1186/s12866-022-02659-y (PMC9575276; doi:10.1186/s12866-022-02659-y)
Supplement: Supplementary file 5 — Additional file 5. [file 12866_2022_2659_MOESM5_ESM.xls]

Table S7: The enriched KEGG pathways with H37Rv-specific DCMs
KEGG_A_class	KEGG_B_class	Pathway	out (24)	All (1348)	Pvalue	Qvalue	Pathway ID	Genes	K_IDs
Metabolism	Energy metabolism	Oxidative phosphorylation	3	15	0.001963154	0.09802912	ko00190	NEG_M117T116_2;NEG_M159T91;POS_M664T128_2	C00042+C00013+C00003
Metabolism	Metabolism of cofactors and vitamins	Nicotinate and nicotinamide metabolism	4	35	0.002800832	0.09802912	ko00760	NEG_M117T116_2;POS_M167T348;POS_M256T137;POS_M664T128_2	C00042+C03722+C05841+C00003
Metabolism	Amino acid metabolism	Tryptophan metabolism	4	52	0.01180712	0.27549947	ko00380	POS_M110T75;POS_M167T348;POS_M209T330;POS_M237T338	C01987+C03722+C00328+C02700
Organismal Systems	Endocrine system	Aldosterone synthesis and secretion	2	16	0.03131958	0.36753787	ko04925	NEG_M327T797_2;POS_M664T128_2	C02140+C00003
Metabolism	Carbohydrate metabolism	Propanoate metabolism	2	19	0.04320582	0.36753787	ko00640	NEG_M90T99;NEG_M117T116_2	C00186+C00042
Metabolism	Carbohydrate metabolism	Pyruvate metabolism	2	20	0.04749111	0.36753787	ko00620	NEG_M90T99;NEG_M117T116_2	C00186+C00042
Environmental Information Processing	Signal transduction	cAMP signaling pathway	2	21	0.05192722	0.36753787	ko04024	NEG_M90T99;NEG_M117T116_2	C00186+C00042
Metabolism	Biosynthesis of other secondary metabolites	Prodigiosin biosyntheses	1	3	0.05250541	0.36753787	ko00333	POS_M116T96_4	C00148
Human Diseases	Drug resistance	Cationic antimicrobial peptide (CAMP) resistance	1	3	0.05250541	0.36753787	ko01503	POS_M142T205	C00346
Organismal Systems	Endocrine system	PPAR signaling pathway	1	3	0.05250541	0.36753787	ko03320	NEG_M335T832	C02165
Human Diseases	Neurodegenerative diseases	Prion diseases	1	4	0.06941238	0.41450208	ko05020	NEG_M327T797_2	C02140
Organismal Systems	Endocrine system	Glucagon signaling pathway	2	25	0.0710575	0.41450208	ko04922	NEG_M90T99;NEG_M117T116_2	C00186+C00042
Human Diseases	Cancers	Central carbon metabolism in cancer	3	59	0.08392804	0.4301501	ko05230	NEG_M90T99;NEG_M117T116_2;POS_M116T96_4	C00186+C00042+C00148
Human Diseases	Infectious diseases	African trypanosomiasis	1	5	0.08603002	0.4301501	ko05143	POS_M209T330	C00328
Metabolism	Biosynthesis of other secondary metabolites	Staurosporine biosynthesis	1	7	0.1184162	0.47492559	ko00404	POS_M116T96_4	C00148
Organismal Systems	Aging	Longevity regulating pathway - worm	1	7	0.1184162	0.47492559	ko04212	POS_M664T128_2	C00003
Metabolism	Carbohydrate metabolism	Glyoxylate and dicarboxylate metabolism	2	34	0.1206913	0.47492559	ko00630	NEG_M117T116_2;POS_M176T218	C00042+C03217
Metabolism	Xenobiotics biodegradation and metabolism	Chlorocyclohexane and chlorobenzene degradation	1	8	0.134194	0.47492559	ko00361	NEG_M117T116_2	C00042
Organismal Systems	Aging	Longevity regulating pathway - mammal	1	8	0.134194	0.47492559	ko04211	POS_M664T128_2	C00003
Metabolism	Amino acid metabolism	Alanine, aspartate and glutamate metabolism	2	37	0.1387869	0.47492559	ko00250	NEG_M117T116_2;NEG_M175T93	C00042+C01042
Metabolism	Global and overview maps	Metabolic pathways	16	726	0.1435471	0.47492559	ko01100	NEG_M90T99;NEG_M117T116_2;NEG_M175T93;NEG_M238T109;NEG_M243T160;NEG_M279T761;NEG_M322T94;NEG_M327T797_2;NEG_M335T832;POS_M116T96_4;POS_M142T205;POS_M167T348;POS_M209T330;POS_M237T338;POS_M256T137;POS_M664T128_2	C00186+C00042+C01042+C00268+C00475+C01595+C00055+C02140+C02165+C00148+C00346+C03722+C00328+C02700+C05841+C00003
Metabolism	Biosynthesis of other secondary metabolites	Novobiocin biosynthesis	1	10	0.1649416	0.47492559	ko00401	POS_M116T96_4	C00148
Environmental Information Processing	Signal transduction	HIF-1 signaling pathway	1	10	0.1649416	0.47492559	ko04066	NEG_M90T99	C00186
Environmental Information Processing	Signal transduction	Sphingolipid signaling pathway	1	11	0.1799202	0.47492559	ko04071	POS_M142T205	C00346
Organismal Systems	Endocrine system	Regulation of lipolysis in adipocyte	1	11	0.1799202	0.47492559	ko04923	NEG_M327T797_2	C02140
Metabolism	Amino acid metabolism	Phenylalanine metabolism	2	46	0.1961399	0.47492559	ko00360	NEG_M117T116_2;NEG_M149T98	C00042+C05629
Metabolism	Lipid metabolism	Linoleic acid metabolism	1	13	0.2091087	0.47492559	ko00591	NEG_M279T761	C01595
Metabolism	Metabolism of cofactors and vitamins	Folate biosynthesis	1	13	0.2091087	0.47492559	ko00790	NEG_M238T109	C00268
Organismal Systems	Nervous system	GABAergic synapse	1	14	0.2233269	0.47492559	ko04727	NEG_M117T116_2	C00042
Organismal Systems	Sensory system	Inflammatory mediator regulation of TRP channels	1	14	0.2233269	0.47492559	ko04750	NEG_M335T832	C02165
Metabolism	Biosynthesis of other secondary metabolites	Carbapenem biosynthesis	1	15	0.2373001	0.47492559	ko00332	POS_M116T96_4	C00148
Metabolism	Lipid metabolism	Sphingolipid metabolism	1	15	0.2373001	0.47492559	ko00600	POS_M142T205	C00346
Metabolism	Xenobiotics biodegradation and metabolism	Styrene degradation	1	15	0.2373001	0.47492559	ko00643	NEG_M90T99	C00186
Metabolism	Global and overview maps	Degradation of aromatic compounds	2	54	0.2494318	0.47492559	ko01220	NEG_M117T116_2;NEG_M149T98	C00042+C05629
Metabolism	Lipid metabolism	Glycerophospholipid metabolism	1	16	0.2510321	0.47492559	ko00564	POS_M142T205	C00346
Environmental Information Processing	Signal transduction	AMPK signaling pathway	1	16	0.2510321	0.47492559	ko04152	POS_M664T128_2	C00003
Human Diseases	Neurodegenerative diseases	Parkinson disease	1	16	0.2510321	0.47492559	ko05012	NEG_M159T91	C00013
Metabolism	Nucleotide metabolism	Pyrimidine metabolism	2	58	0.2764122	0.49427814	ko00240	NEG_M243T160;NEG_M322T94	C00475+C00055
Metabolism	Carbohydrate metabolism	Glycolysis / Gluconeogenesis	1	18	0.2777887	0.49427814	ko00010	NEG_M90T99	C00186
Metabolism	Metabolism of cofactors and vitamins	Thiamine metabolism	1	19	0.2908211	0.49427814	ko00730	POS_M664T128_2	C00003
Metabolism	Lipid metabolism	Biosynthesis of unsaturated fatty acids	1	19	0.2908211	0.49427814	ko01040	NEG_M279T761	C01595
Metabolism	Carbohydrate metabolism	Citrate cycle (TCA cycle)	1	20	0.303628	0.49427814	ko00020	NEG_M117T116_2	C00042
Organismal Systems	Nervous system	Serotonergic synapse	1	20	0.303628	0.49427814	ko04726	NEG_M335T832	C02165
Metabolism	Lipid metabolism	Arachidonic acid metabolism	1	21	0.316213	0.50306614	ko00590	NEG_M335T832	C02165
Metabolism	Xenobiotics biodegradation and metabolism	Drug metabolism - other enzymes	1	22	0.3285799	0.51112429	ko00983	POS_M664T128_2	C00003
Metabolism	Carbohydrate metabolism	Fructose and mannose metabolism	1	23	0.3407323	0.51148498	ko00051	NEG_M90T99	C00186
Organismal Systems	Digestive system	Mineral absorption	1	24	0.3526738	0.51148498	ko04978	POS_M116T96_4	C00148
Organismal Systems	Digestive system	Bile secretion	2	71	0.3636135	0.51148498	ko04976	NEG_M335T832;POS_M823T405	C02165+C06688
Metabolism	Carbohydrate metabolism	Butanoate metabolism	1	25	0.3644078	0.51148498	ko00650	NEG_M117T116_2	C00042
Metabolism	Energy metabolism	Sulfur metabolism	1	26	0.3759378	0.51148498	ko00920	NEG_M117T116_2	C00042
Metabolism	Metabolism of other amino acids	beta-Alanine metabolism	1	27	0.3872672	0.51148498	ko00410	POS_M167T348	C03722
Metabolism	Energy metabolism	Carbon fixation pathways in prokaryotes	1	27	0.3872672	0.51148498	ko00720	NEG_M117T116_2	C00042
Environmental Information Processing	Signal transduction	Two-component system	1	27	0.3872672	0.51148498	ko02020	NEG_M117T116_2	C00042
Organismal Systems	Digestive system	Vitamin digestion and absorption	1	28	0.3983994	0.51644367	ko04977	POS_M664T128_2	C00003
Metabolism	Xenobiotics biodegradation and metabolism	Aminobenzoate degradation	1	32	0.4410204	0.56129869	ko00627	POS_M110T75	C01987
Metabolism	Lipid metabolism	Steroid hormone biosynthesis	1	33	0.4512146	0.56401825	ko00140	NEG_M327T797_2	C02140
Metabolism	Amino acid metabolism	Histidine metabolism	1	34	0.4612304	0.5664233	ko00340	POS_M146T55	C05572
Metabolism	Biosynthesis of other secondary metabolites	Isoquinoline alkaloid biosynthesis	1	37	0.4902378	0.59166631	ko00950	NEG_M380T776	C07592
Genetic Information Processing	Translation	Aminoacyl-tRNA biosynthesis	1	40	0.5177451	0.61427385	ko00970	POS_M116T96_4	C00148
Organismal Systems	Digestive system	Protein digestion and absorption	1	47	0.5765064	0.6725908	ko04974	POS_M116T96_4	C00148
Environmental Information Processing	Signaling molecules and interaction	Neuroactive ligand-receptor interaction	1	53	0.6213534	0.7094509	ko04080	NEG_M335T832	C02165
Metabolism	Amino acid metabolism	Arginine and proline metabolism	1	54	0.6283708	0.7094509	ko00330	POS_M116T96_4	C00148
Metabolism	Amino acid metabolism	Tyrosine metabolism	1	64	0.6920236	0.76891511	ko00350	NEG_M117T116_2	C00042
Metabolism	Nucleotide metabolism	Purine metabolism	1	68	0.7144377	0.76939445	ko00230	NEG_M428T113	C00104
Metabolism	Global and overview maps	Carbon metabolism	1	68	0.7144377	0.76939445	ko01200	NEG_M117T116_2	C00042
Environmental Information Processing	Membrane transport	ABC transporters	1	72	0.7352838	0.77579454	ko02010	POS_M116T96_4	C00148
Metabolism	Global and overview maps	Microbial metabolism in diverse environments	4	271	0.7425462	0.77579454	ko01120	NEG_M90T99;NEG_M117T116_2;NEG_M149T98;POS_M110T75	C00186+C00042+C05629+C01987
Metabolism	Global and overview maps	Biosynthesis of antibiotics	3	256	0.8632803	0.8886709	ko01130	NEG_M90T99;NEG_M117T116_2;POS_M116T96_4	C00186+C00042+C00148
Metabolism	Global and overview maps	Biosynthesis of amino acids	1	122	0.8994792	0.91251513	ko01230	POS_M116T96_4	C00148
Metabolism	Global and overview maps	Biosynthesis of secondary metabolites	4	398	0.9544633	0.9544633	ko01110	NEG_M90T99;NEG_M117T116_2;NEG_M380T776;POS_M116T96_4	C00186+C00042+C07592+C00148
